# Supplementary material for: Transcriptomic responses in mouse blood during the first week after in vivo gamma irradiation
Source: Sci Rep. 2019 Dec 4;9:18364. doi: 10.1038/s41598-019-54780-0 (PMC6893039; doi:10.1038/s41598-019-54780-0)
Supplement: Supplementary file 1 [file 41598_2019_54780_MOESM1_ESM.xlsx]

## Sheet: 1.5 Gy
	Transcriptomic responses in mouse blood during the first week after in vivo gamma irradiation. S. Paul, N.J. Kleiman, and S.A. Amundson
1.5 Gy
Day 1											Day 2											Day 3											Day 5											Day 7
Description of the problem:											Description of the problem:											Description of the problem:											Description of the problem:											Description of the problem:
Number of classes: 2											Number of classes: 2											Number of classes: 2											Number of classes: 2											Number of classes: 2
Number of genes that passed filtering criteria: 12631											Number of genes that passed filtering criteria: 12631											Number of genes that passed filtering criteria: 12631											Number of genes that passed filtering criteria: 12631											Number of genes that passed filtering criteria: 12631
Type of univariate test used: Two-sample T-test											Type of univariate test used: Two-sample T-test											Type of univariate test used: Two-sample T-test											Type of univariate test used: Two-sample T-test											Type of univariate test used: Two-sample T-test
Class variable : d1 1.5											Class variable : d2 1.5Gy											Class variable : d3 1.5 Gy											Class variable : d5 1.5Gy											Class variable : d7 1.5Gy
Random variance model for univariate tests: OFF											Random variance model for univariate tests: OFF											Random variance model for univariate tests: OFF											Random variance model for univariate tests: OFF											Random variance model for univariate tests: OFF
Nominal significance level of each univariate test: 0.001											Nominal significance level of each univariate test: 0.001											Nominal significance level of each univariate test: 0.001											Nominal significance level of each univariate test: 0.001											Nominal significance level of each univariate test: 0.001
Genes which are differentially expressed among classes:											Genes which are differentially expressed among classes:											Genes which are differentially expressed among classes:											Genes which are differentially expressed among classes:											Genes which are differentially expressed among classes:
Number of genes significant at 0.001 level of the univariate test: 97											Number of genes significant at 0.001 level of the univariate test: 271											Number of genes significant at 0.001 level of the univariate test: 86											Number of genes significant at 0.001 level of the univariate test: 488											Number of genes significant at 0.001 level of the univariate test: 14
Table 1 - Sorted by p-value of the univariate test.											Table 1 - Sorted by p-value of the univariate test.											Table 1 - Sorted by p-value of the univariate test.											Table 1 - Sorted by p-value of the univariate test.											Table 1 - Sorted by p-value of the univariate test.
Class 1: 1.5 Gy; Class 2: Control											Class 1: 1.5 Gy; Class 2: Control											Class 1: 1.5 Gy; Class 2: Control											Class 1: 1.5 Gy; Class 2: Control											Class 1: 1.5 Gy; Class 2: Control
The first 97 genes are significant at the nominal 0.001 level of the univariate test											The first 271 genes are significant at the nominal 0.001 level of the univariate test											The first 86 genes are significant at the nominal 0.001 level of the univariate test											The first 488 genes are significant at the nominal 0.001 level of the univariate test											The first 14 genes are significant at the nominal 0.001 level of the univariate test
	Parametric p-value	FDR	Geom mean of intensities in class 1	Geom mean of intensities in class 2	Fold-change	UniqueID	Symbol	Name	EntrezID			Parametric p-value	FDR	Geom mean of intensities in class 1	Geom mean of intensities in class 2	Fold-change	UniqueID	Symbol	Name	EntrezID			Parametric p-value	FDR	Geom mean of intensities in class 1	Geom mean of intensities in class 2	Fold-change	UniqueID	Symbol	Name	EntrezID			Parametric p-value	FDR	Geom mean of intensities in class 1	Geom mean of intensities in class 2	Fold-change	UniqueID	Symbol	Name	EntrezID			Parametric p-value	FDR	Geom mean of intensities in class 1	Geom mean of intensities in class 2	Fold-change
1	1.56e-05	0.0859	531.19	259.41	2.05	A_52_P612803	Ccng1	cyclin G1	900		1	1.3e-06	0.00606	65.12	158.15	0.41	A_55_P2181597	Mfap2	microfibrillar-associated protein 2	4237		1	5.29e-05	0.115	3351.69	1132.3	2.96	A_51_P408363	Cfp	complement factor properdin	5199		1	6e-06	0.0164	91.27	48.38	1.89	A_55_P2013357	Renbp	renin binding protein	5973		1	1.63e-05	0.19	356.16	3185.91	0.11
2	1.81e-05	0.0859	447.26	686.49	0.65	A_51_P380750	Cbfa2t3	core-binding factor, runt domain, alpha subunit 2; translocated to, 3	863		2	1.6e-06	0.00606	61.61	385.23	0.16	A_52_P113830	1600025M17Rik				2	7.38e-05	0.115	178.61	76.24	2.34	A_55_P2159710	Acvr1	activin A receptor, type I	90		2	7.7e-06	0.0164	12896.8	6945.49	1.86	A_55_P2050488	AW555464				2	3.01e-05	0.19	760.11	5850.33	0.13
3	2.04e-05	0.0859	175.69	95.97	1.83	A_55_P2051254	Pvt1	Pvt1 oncogene (non-protein coding)	5820		3	1.7e-06	0.00606	55.16	131.76	0.42	A_55_P2106961	2900097C17Rik				3	8.72e-05	0.115	118.56	172.91	0.69	A_52_P545643	AI597468				3	8.7e-06	0.0164	5789.91	2949.87	1.96	A_55_P1968863	Synpo2l	synaptopodin 2-like	79933		3	0.0001022	0.43	362.83	6200.48	0.059
4	3.7e-05	0.117	1765.26	523.21	3.37	A_55_P2170454	Gsta2	glutathione S-transferase alpha 2	2939		4	2.1e-06	0.00606	88.9	580.49	0.15	A_55_P2075235	ENSMUST00000087486				4	0.0001021	0.115	94.36	213.29	0.44	A_52_P188042	Trat1	T cell receptor associated transmembrane adaptor 1	50852		4	1.07e-05	0.0164	1096.36	602.76	1.82	A_55_P1985159	Mef2a	myocyte enhancer factor 2A	4205		4	0.0001947	0.488	264.91	139.17	1.9
5	9.05e-05	0.119	203.04	80.49	2.52	A_55_P2041961	Bmp2	bone morphogenetic protein 2	650		5	2.4e-06	0.00606	84.81	274.96	0.31	A_55_P2055112	ENSMUST00000011392				5	0.0001382	0.115	125.06	223.77	0.56	A_55_P1977008	Gfi1	growth factor independent 1 transcription repressor	2672		5	1.15e-05	0.0164	64796.3	32434.3	2	A_52_P167189	Isca1	iron-sulfur cluster assembly 1	81689		5	0.0002094	0.488	920.7	424.82	2.17
6	9.41e-05	0.119	262.7	170.56	1.54	A_55_P2076635	Vps25	vacuolar protein sorting 25 homolog (S. cerevisiae)	84313		6	3.4e-06	0.0065	42.68	148.85	0.29	A_55_P2180536	Gsdma3				6	0.0001452	0.115	186.01	84.6	2.2	A_66_P112024	Gm6816				6	1.25e-05	0.0164	15892.1	8302.31	1.91	A_55_P2146708	Zcchc9	zinc finger, CCHC domain containing 9	84240		6	0.0002316	0.488	50651.5	75338.4	0.67
7	0.0001002	0.119	192.14	100.72	1.91	A_52_P515036	Htatip2	HIV-1 Tat interactive protein 2, 30kDa	10553		7	3.6e-06	0.0065	48.03	148.6	0.32	A_55_P2105406	ENSMUST00000110138				7	0.0001474	0.115	1178.98	1776.13	0.66	A_55_P2000039	Prf1	perforin 1 (pore forming protein)	5551		7	1.27e-05	0.0164	262.44	130.78	2.01	A_55_P1975065	Jhdm1d				7	0.0003946	0.498	564.68	276.88	2.04
8	0.00011	0.119	2184.54	1410.86	1.55	A_55_P2137406	Bax	BCL2-associated X protein	581		8	5.6e-06	0.0087	42.44	120.16	0.35	A_55_P2171196	Gm3411				8	0.0001803	0.115	70.3	149.38	0.47	A_55_P2243883	B230117O15Rik				8	1.58e-05	0.0164	5323.68	1415.49	3.76	A_51_P453736	Apol11b				8	0.0004662	0.498	42601.2	65188.8	0.65
9	0.0001345	0.119	1690.93	758.9	2.23	A_55_P2035613	Tmbim1	transmembrane BAX inhibitor motif containing 1	64114		9	6.2e-06	0.0087	34.59	150.01	0.23	A_55_P2007010	ENSMUST00000113353				9	0.0002064	0.115	90.56	202.33	0.45	A_55_P1970536	A_55_P1970536				9	1.73e-05	0.0164	6876.87	3597.26	1.91	A_51_P294643	Cdr2	cerebellar degeneration-related protein 2, 62kDa	1039		9	0.0006333	0.498	98.54	190.62	0.52
10	0.0001604	0.119	167.52	283.88	0.59	A_51_P337944	Bmp2k	BMP2 inducible kinase	55589		10	6.9e-06	0.00872	48.46	229	0.21	A_55_P2391055	C230014O12Rik				10	0.0002261	0.115	74.09	155.21	0.48	A_52_P330289	Inpp4b	inositol polyphosphate-4-phosphatase, type II, 105kDa	8821		10	1.92e-05	0.0164	917.61	431.42	2.13	A_52_P125350	Anp32e	acidic (leucine-rich) nuclear phosphoprotein 32 family, member E	81611		10	0.0007015	0.498	80.86	32.8	2.47
11	0.0001842	0.119	368.95	127.8	2.89	A_55_P2069969	Gm10639				11	9.2e-06	0.00923	65.21	40.82	1.6	A_55_P2292608	A930037H05Rik				11	0.0002887	0.115	212.59	60.09	3.54	A_55_P2077628	ENSMUST00000106148				11	2.06e-05	0.0164	4243.19	2200.29	1.93	A_55_P2017709	Igsf9	immunoglobulin superfamily, member 9	57549		11	0.0007346	0.498	52.84	81.22	0.65
12	0.0001994	0.119	195.63	89.19	2.19	A_52_P481279	Gm1060				12	9.3e-06	0.00923	51.23	148.41	0.35	A_55_P2064063	Casp14				12	0.0003016	0.115	116.68	185.26	0.63	A_55_P2185667	Gm5731				12	2.1e-05	0.0164	4596.32	1662.39	2.76	A_51_P439612	Dnajb2	DnaJ (Hsp40) homolog, subfamily B, member 2	3300		12	0.0007822	0.498	52063.8	76374.3	0.68
13	0.0002367	0.119	1498.01	851.16	1.76	A_51_P248122	Bbc3	BCL2 binding component 3	27113		13	9.5e-06	0.00923	63.32	118.54	0.53	A_55_P2023294	Il20rb	interleukin 20 receptor beta	53833		13	0.0003123	0.115	626.45	948.31	0.66	A_55_P1975120	ENSMUST00000099432				13	2.41e-05	0.0164	1900.83	930.6	2.04	A_55_P2026475	NAP061035-1				13	0.0008175	0.498	413.6	998.55	0.41
14	0.0002526	0.119	259.34	391.87	0.66	A_55_P2040893	Tnni2	troponin I type 2 (skeletal, fast)	7136		14	1.27e-05	0.0107	93.86	564.74	0.17	A_55_P1974567	Plch2	phospholipase C, eta 2	9651		14	0.0003303	0.115	274.36	475.92	0.58	A_55_P2032695	Zcchc11	zinc finger, CCHC domain containing 11	23318		14	2.42e-05	0.0164	25192.2	15585.7	1.62	A_55_P1992680	Ubtf	upstream binding transcription factor, RNA polymerase I	7343		14	0.0008786	0.498	131.58	234.95	0.56
15	0.0002533	0.119	19135.2	26250.8	0.73	A_55_P2092085	Tmsb10	thymosin beta 10	9168		15	1.3e-05	0.0107	229.49	864.45	0.27	A_55_P2047986	Ankrd23	ankyrin repeat domain 23	200539		15	0.0003347	0.115	192.7	275.85	0.7	A_66_P135106	Slco3a1	solute carrier organic anion transporter family, member 3A1	28232		15	2.64e-05	0.0164	1124.92	402.28	2.8	A_55_P2078680	Tpm1	tropomyosin 1 (alpha)	7168
16	0.0002777	0.119	619.84	311.61	1.99	A_55_P2079713	Gramd1c	GRAM domain containing 1C	54762		16	1.36e-05	0.0107	314.77	1524.62	0.21	A_55_P1977330	Zbtb1	zinc finger and BTB domain containing 1	22890		16	0.0003367	0.115	259.54	529.83	0.49	A_55_P2103837	Gbp4	guanylate binding protein 4	115361		16	2.96e-05	0.0164	3066.11	1670.77	1.84	A_55_P2131820	ENSMUST00000063608
17	0.0002982	0.119	5167.79	3043.47	1.7	A_52_P127362	Tmem49				17	1.68e-05	0.0125	76.93	197.09	0.39	A_55_P2087172	Gm2685				17	0.0003389	0.115	501.44	945.94	0.53	A_55_P1979491	Cd28	CD28 molecule	940		17	3.11e-05	0.0164	1890.12	940.58	2.01	A_51_P379976	Arl4a	ADP-ribosylation factor-like 4A	10124
18	0.0002986	0.119	278.96	108.35	2.57	A_55_P1989076	Slc22a23	solute carrier family 22, member 23	63027		18	2.03e-05	0.0142	58.62	117.01	0.5	A_51_P234233	Adam6b				18	0.0003401	0.115	159.64	65.32	2.44	A_52_P193029	Hadha	hydroxyacyl-CoA dehydrogenase/3-ketoacyl-CoA thiolase/enoyl-CoA hydratase (trifunctional protein), alpha subunit	3030		18	3.22e-05	0.0164	15859.9	8587.33	1.85	A_55_P2112424	Madd	MAP-kinase activating death domain	8567
19	0.0003055	0.119	1513.44	2546.38	0.59	A_55_P1958246	Tcof1	Treacher Collins-Franceschetti syndrome 1	6949		19	2.37e-05	0.0142	132.87	301.05	0.44	A_55_P2158653	Cldn7	claudin 7	1366		19	0.0003501	0.115	265.61	494.55	0.54	A_55_P1958146	Sh2d1a	SH2 domain containing 1A	4068		19	3.32e-05	0.0164	215.46	109.32	1.97	A_66_P104618	ENSMUST00000069762
20	0.0003137	0.119	80.14	48.81	1.64	A_55_P2205156	1810020D17Rik				20	2.57e-05	0.0142	42.43	87.45	0.49	A_55_P2017710	Igsf9	immunoglobulin superfamily, member 9	57549		20	0.0003609	0.115	296.29	103.36	2.87	A_55_P2056325	Anxa3	annexin A3	306		20	3.32e-05	0.0164	455.62	186.5	2.44	A_55_P2014457	LOC638627
21	0.0003316	0.119	122.25	173.11	0.71	A_55_P2058791	4833420G17Rik				21	2.69e-05	0.0142	231.01	3096.86	0.075	A_55_P2098640	Ugt2a1	UDP glucuronosyltransferase 2 family, polypeptide A1, complex locus	10941		21	0.0003779	0.115	220.77	460.45	0.48	A_55_P2110086	ENSMUST00000110898				21	3.6e-05	0.0164	1033.88	445.51	2.32	A_55_P2136556	Pkn2	protein kinase N2	5586
22	0.0003346	0.119	7757.27	2941.67	2.64	A_51_P103222	Slc39a4				22	2.72e-05	0.0142	218.77	379.05	0.58	A_51_P305052	Siglecg				22	0.0003791	0.115	15714.2	2949.41	5.33	A_55_P2130178	Fn1	fibronectin 1	2335		22	3.67e-05	0.0164	10747.9	5662.53	1.9	A_55_P2054728	Ldlrad3	low density lipoprotein receptor class A domain containing 3	143458
23	0.0003402	0.119	1931.4	884.14	2.18	A_55_P2102126	Lamp2	lysosomal-associated membrane protein 2	3920		23	2.75e-05	0.0142	644.45	270.67	2.38	A_55_P2057777	Fgfr1	fibroblast growth factor receptor 1	2260		23	0.0003793	0.115	188.15	455.66	0.41	A_55_P1985189	XM_001472893				23	3.87e-05	0.0164	11106.9	6273.49	1.77	A_55_P2040878	Ung	uracil-DNA glycosylase	7374
24	0.0003687	0.119	1541.6	2249.25	0.69	A_66_P108019	Heatr1	HEAT repeat containing 1	55127		24	2.88e-05	0.0142	25.96	44.89	0.58	A_55_P2401958	BE949265				24	0.0004243	0.115	163.4	247.25	0.66	A_51_P104418	Dusp10	dual specificity phosphatase 10	11221		24	3.92e-05	0.0164	3723.86	1705.39	2.18	A_55_P2067463	Gm3618
25	0.0003736	0.119	287.51	111.99	2.57	A_52_P602669	Gm11390				25	3.13e-05	0.0142	100.26	379.47	0.26	A_55_P2247096	BC028777				25	0.000427	0.115	566.36	269.85	2.1	A_52_P529360	Rab11fip5	RAB11 family interacting protein 5 (class I)	26056		25	3.97e-05	0.0164	9925.58	5403.04	1.84	A_55_P2423586	Eya1	EYA transcriptional coactivator and phosphatase 1	2138
26	0.0003767	0.119	12223.7	4585.03	2.67	A_55_P2047768	Serpinb6c				26	3.18e-05	0.0142	743.68	242.93	3.06	A_55_P2154027	Ptgis	prostaglandin I2 (prostacyclin) synthase	5740		26	0.0004489	0.115	514.54	227.25	2.26	A_55_P2001628	Rps4y2	ribosomal protein S4, Y-linked 2	140032		26	4.02e-05	0.0164	3089.23	1545.67	2	A_52_P465121	LOC100048622
27	0.0003829	0.119	292.99	120.04	2.44	A_55_P2151546	Adarb1	adenosine deaminase, RNA-specific, B1	104		27	3.19e-05	0.0142	29.93	76.14	0.39	A_55_P2138247	ENSMUST00000039475				27	0.0004529	0.115	1086.19	1339.59	0.81	A_55_P2022293	Zfp579				27	4.03e-05	0.0164	1392.59	508.96	2.74	A_66_P122729	Zmat2	zinc finger, matrin-type 2	153527
28	0.0003959	0.119	102.62	66.79	1.54	A_55_P1958038	Klra16				28	3.43e-05	0.0142	89.88	234.27	0.38	A_55_P2108864	Fert2				28	0.0004596	0.115	204.23	504.73	0.4	A_52_P216672	Klk8	kallikrein-related peptidase 8	11202		28	4.19e-05	0.0164	66.55	41.85	1.59	A_51_P392291	Pdk3	pyruvate dehydrogenase kinase, isozyme 3	5165
29	0.0004165	0.119	108.62	198.71	0.55	A_55_P2057877	Pou2f2	POU class 2 homeobox 2	5452		29	3.54e-05	0.0142	27.95	83.41	0.34	A_51_P304125	Slc29a2	solute carrier family 29 (equilibrative nucleoside transporter), member 2	3177		29	0.0004732	0.115	719.28	179.76	4	A_55_P1953252	Ctnnd1	catenin (cadherin-associated protein), delta 1	1500		29	4.41e-05	0.0164	4509.41	2392.35	1.88	A_55_P2169069	ENSMUST00000100889
30	0.0004218	0.119	889.07	1912.42	0.46	A_55_P2079079	Cd19	CD19 molecule	930		30	3.77e-05	0.0142	15452.7	40034.9	0.39	A_55_P2021886	Mrpl2				30	0.0004736	0.115	969.21	424.57	2.28	A_51_P416585	Hdlbp	high density lipoprotein binding protein	3069		30	4.56e-05	0.0164	169.15	93.58	1.81	A_55_P2106265	Mbnl2	muscleblind-like splicing regulator 2	10150
31	0.0004293	0.119	888.38	276.33	3.21	A_55_P2004867	Serpinb2	serpin peptidase inhibitor, clade B (ovalbumin), member 2	5055		31	3.8e-05	0.0142	39.86	110.17	0.36	A_55_P2151428	ENSMUST00000068914				31	0.0004747	0.115	211.54	333.71	0.63	A_51_P248666	Cd274	CD274 molecule	29126		31	4.79e-05	0.0164	117.08	245.7	0.48	A_55_P2082319	BC094916
32	0.0004338	0.119	1008.02	458.05	2.2	A_55_P2103105	Ptpla				32	3.96e-05	0.0142	314.06	203.65	1.54	A_55_P1954835	LOC100046186				32	0.0004773	0.115	407.67	978.06	0.42	A_55_P2181222	E430029J22Rik				32	4.8e-05	0.0164	289.06	129.84	2.23	A_55_P2029203	Dopey2	dopey family member 2	9980
33	0.0004437	0.119	1337.79	440.15	3.04	A_55_P2102065	Gm10639				33	3.99e-05	0.0142	335.86	825.91	0.41	A_55_P2084646	Csrnp3	cysteine-serine-rich nuclear protein 3	80034		33	0.0004799	0.115	4647.46	9620.81	0.48	A_55_P1999715	ENSMUST00000103291				33	4.92e-05	0.0164	6704.3	3768.23	1.78	A_55_P1974961	Plekhg3	pleckstrin homology domain containing, family G (with RhoGef domain) member 3	26030
34	0.0004457	0.119	13904.8	5922.79	2.35	A_51_P482711	Dhcr24	24-dehydrocholesterol reductase	1718		34	4e-05	0.0142	295.74	527.06	0.56	A_55_P2181348	Gm11378				34	0.0004925	0.115	79.04	203.16	0.39	A_52_P539310	Serp2	stress-associated endoplasmic reticulum protein family member 2	387923		34	4.93e-05	0.0164	264.93	144.17	1.84	A_55_P2320085	4833415N18Rik
35	0.0004472	0.119	33038.2	16696.1	1.98	A_66_P125722	Cyb5				35	4.01e-05	0.0142	33.59	76.83	0.44	A_55_P2069699	Zfp316				35	0.0005024	0.115	223.13	134.44	1.66	A_51_P181523	Tmem214	transmembrane protein 214	54867		35	5.06e-05	0.0164	18036.3	10640.5	1.7	A_55_P1987993	Gm3255
36	0.0004564	0.119	8418.83	3064.52	2.75	A_55_P2013038	Serpinb6c				36	4.04e-05	0.0142	10317.8	77454.5	0.13	A_66_P132613	C230057M02Rik				36	0.0005171	0.115	113.66	170.69	0.67	A_55_P2348815	Casd1	CAS1 domain containing 1	64921		36	5.19e-05	0.0164	543.88	281.7	1.93	A_51_P180001	Eif2c2
37	0.0004574	0.119	631.39	297.78	2.12	A_55_P2062213	Tmem41a	transmembrane protein 41A	90407		37	4.21e-05	0.0144	1273.3	313.94	4.06	A_51_P371750	Marco	macrophage receptor with collagenous structure	8685		37	0.0005233	0.115	191.21	84.88	2.25	A_51_P293901	Dhrs1	dehydrogenase/reductase (SDR family) member 1	115817		37	5.37e-05	0.0164	298.47	155.57	1.92	A_55_P1952901	Gm833
38	0.0004815	0.119	421.37	616.89	0.68	A_66_P116804	Smchd1	structural maintenance of chromosomes flexible hinge domain containing 1	23347		38	4.52e-05	0.0144	55.22	131.87	0.42	A_55_P2440651	Gabpb2	GA binding protein transcription factor, beta subunit 2	126626		38	0.000536	0.115	53.47	74.08	0.72	A_55_P2044729	Aoc2	amine oxidase, copper containing 2 (retina-specific)	314		38	5.45e-05	0.0164	1253	708.5	1.77	A_55_P2109589	Slc1a4	solute carrier family 1 (glutamate/neutral amino acid transporter), member 4	6509
39	0.0004857	0.119	886.38	1720.95	0.52	A_55_P2088825	Foxp1	forkhead box P1	27086		39	4.66e-05	0.0144	49.19	94.65	0.52	A_55_P2153907	Mlxip	MLX interacting protein	22877		39	0.0005753	0.115	2575.53	928.63	2.77	A_55_P2088425	Tcn2	transcobalamin II	6948		39	5.67e-05	0.0164	8478.05	4638.42	1.83	A_55_P2011727	EG240055
40	0.0005028	0.119	255.06	374.99	0.68	A_51_P305052	Siglecg				40	4.71e-05	0.0144	1730.93	542.92	3.19	A_51_P102789	C1qc	complement component 1, q subcomponent, C chain	714		40	0.000589	0.115	196.94	312.85	0.63	A_55_P2039279	Kcnh3	potassium channel, voltage gated eag related subfamily H, member 3	23416		40	5.78e-05	0.0164	6036.12	2975.9	2.03	A_55_P2013188	Dnajb6	DnaJ (Hsp40) homolog, subfamily B, member 6	10049
41	0.0005108	0.119	2750.18	1711.71	1.61	A_55_P2004527	Klra8				41	4.75e-05	0.0144	43.15	67.54	0.64	A_55_P2137616	Treml4	triggering receptor expressed on myeloid cells-like 4	285852		41	0.0005967	0.115	54.12	19.17	2.82	A_55_P2289040	AI429363				41	5.8e-05	0.0164	656.84	401.01	1.64	A_51_P230624	2010109K11Rik
42	0.0005466	0.119	2301.93	798.54	2.88	A_51_P329928	Phlda3	pleckstrin homology-like domain, family A, member 3	23612		42	4.91e-05	0.0144	480.22	1329.8	0.36	A_55_P2020453	Gm9304				42	0.0005998	0.115	361.44	219.68	1.65	A_51_P278550	Tecr	trans-2,3-enoyl-CoA reductase	9524		42	5.87e-05	0.0164	263.74	127.04	2.08	A_55_P2085400	Gpam
43	0.000566	0.119	14350	5576.63	2.57	A_55_P2066727	Serpinb6a				43	5.19e-05	0.0144	34.98	77.53	0.45	A_51_P272227	Tmem89	transmembrane protein 89	440955		43	0.0006131	0.115	232.37	377.45	0.62	A_51_P510891	Afp	alpha-fetoprotein	174		43	6.1e-05	0.0164	8085.19	4588.16	1.76	A_55_P2173664	Gm2595
44	0.0005914	0.119	178.29	69.07	2.58	A_51_P504065	Spa17	sperm autoantigenic protein 17	53340		44	5.21e-05	0.0144	31.17	64.31	0.48	A_66_P122621	ENSMUST00000064809				44	0.0006135	0.115	275.05	507.52	0.54	A_51_P394847	Gm11346				44	6.12e-05	0.0164	10937.6	6092.06	1.8	A_55_P1975660	Hemgn	hemogen	55363
45	0.0006233	0.119	35.5	60.56	0.59	A_55_P2118759	Peg12				45	5.26e-05	0.0144	40.07	101.44	0.4	A_66_P106611	Gna14	guanine nucleotide binding protein (G protein), alpha 14	9630		45	0.0006145	0.115	855.98	51.05	16.77	A_51_P304109	Cyp2c39				45	6.32e-05	0.0164	1832.02	929.12	1.97	A_55_P2035972	Mark3	MAP/microtubule affinity-regulating kinase 3	4140
46	0.0006338	0.119	283.36	147.45	1.92	A_55_P2099840	ENSMUST00000098589				46	5.43e-05	0.0144	103.55	316.61	0.33	A_55_P2003333	Gm4641				46	0.0006211	0.115	252.42	148.46	1.7	A_51_P450812	Cog4	component of oligomeric golgi complex 4	25839		46	6.53e-05	0.0164	695.9	345.5	2.01	A_51_P267740	Zc3h15	zinc finger CCCH-type containing 15	55854
47	0.0006547	0.119	187.5	323.41	0.58	A_55_P1971804	Hdac10	histone deacetylase 10	83933		47	5.46e-05	0.0144	140.9	46.89	3	A_51_P290074	Fabp7	fatty acid binding protein 7, brain	2173		47	0.0006379	0.115	1373.96	426.04	3.22	A_51_P175871	Got2	glutamic-oxaloacetic transaminase 2, mitochondrial	2806		47	6.97e-05	0.0164	20635.2	12955.6	1.59	A_55_P1972915	Gm6748
48	0.000655	0.119	2617.8	1691	1.55	A_55_P1958374	A_55_P1958374				48	5.48e-05	0.0144	281.33	162.75	1.73	A_55_P2071691	Kank3	KN motif and ankyrin repeat domains 3	256949		48	0.0006592	0.115	744.3	203.33	3.66	A_51_P200561	4930506M07Rik				48	7.07e-05	0.0164	5593.76	3341.16	1.67	A_55_P2292737	2310002F09Rik
49	0.0006758	0.119	33701.9	14993.5	2.25	A_55_P2142830	Ninj1	ninjurin 1	4814		49	5.59e-05	0.0144	68.37	157.15	0.44	A_55_P2126394	Pax5	paired box 5	5079		49	0.0006633	0.115	50.45	119.08	0.42	A_51_P237865	Il4	interleukin 4	3565		49	7.44e-05	0.0164	9092.31	5114.44	1.78	A_55_P1997300	Fam54a
50	0.0006776	0.119	143475	61841.4	2.32	A_55_P2017929	Clu	clusterin	1191		50	5.85e-05	0.0148	1078.72	7347.41	0.15	A_55_P2146295	Lmx1b	LIM homeobox transcription factor 1, beta	4010		50	0.0006714	0.115	143.28	219.91	0.65	A_52_P237652	2610035D17Rik				50	7.53e-05	0.0164	3035.32	1641.86	1.85	A_55_P2022094	Mta3
51	0.000682	0.119	1370.65	581.94	2.36	A_55_P2037677	Cttn	cortactin	2017		51	6.09e-05	0.0151	19.63	46.95	0.42	A_51_P371816	Myo15b				51	0.0006786	0.115	819.84	374.74	2.19	A_51_P348183	Tmem141	transmembrane protein 141	85014		51	7.55e-05	0.0164	430.79	243.11	1.77	A_55_P2168899	LOC100048853
52	0.0006849	0.119	2036.91	1387.53	1.47	A_55_P2004536	Klra4				52	6.61e-05	0.0158	408.02	676.95	0.6	A_51_P165098	Gga2	golgi-associated, gamma adaptin ear containing, ARF binding protein 2	23062		52	0.0006845	0.115	1696.79	146.71	11.57	A_55_P1953169	Saa3				52	7.57e-05	0.0164	163.88	78.75	2.08	A_55_P2072120	AW011738
53	0.0006899	0.119	498.54	986.47	0.51	A_55_P2180415	Cd72	CD72 molecule	971		53	6.62e-05	0.0158	265.75	696.52	0.38	A_55_P2253195	1700025L06Rik				53	0.0007059	0.115	104.14	201.14	0.52	A_51_P377171	5830405N20Rik				53	7.58e-05	0.0164	6800.17	3044.87	2.23	A_52_P169901	Mcart1
54	0.0006986	0.119	375.21	169.84	2.21	A_51_P308590	Ppif	peptidylprolyl isomerase F	10105		54	6.93e-05	0.0158	396.6	798.63	0.5	A_51_P427812	Tmem108	transmembrane protein 108	66000		54	0.0007147	0.115	41.59	83.82	0.5	A_52_P554536	Tnfrsf26				54	7.81e-05	0.0164	2006	904.29	2.22	A_51_P481920	Ccna2	cyclin A2	890
55	0.0007005	0.119	131.07	75.41	1.74	A_52_P90289	Oaz2	ornithine decarboxylase antizyme 2	4947		55	7.04e-05	0.0158	10985.9	31350.8	0.35	A_51_P483118	Hmga1	high mobility group AT-hook 1	3159		55	0.0007155	0.115	63.95	120.25	0.53	A_55_P2296088	Sp3	Sp3 transcription factor	6670		55	7.88e-05	0.0164	13451.8	7656.06	1.76	A_55_P2072110	2017-09-03	septin 3	55964
56	0.0007086	0.119	371.65	150.93	2.46	A_52_P574945	1500026H17Rik				56	7.09e-05	0.0158	129.06	235.79	0.55	A_52_P237652	2610035D17Rik				56	0.0007217	0.115	101387	193270	0.52	A_55_P2006713	Gm13777				56	7.88e-05	0.0164	1156.67	768.01	1.51	A_55_P2289800	Fryl
57	0.0007183	0.119	305.87	737.89	0.41	A_55_P2079076	Cacna1i	calcium channel, voltage-dependent, T type, alpha 1I subunit	8911		57	7.11e-05	0.0158	815.14	229.65	3.55	A_51_P181451	C1qa	complement component 1, q subcomponent, A chain	712		57	0.0007828	0.115	23.86	37.51	0.64	A_55_P2144586	ENSMUST00000110374				57	8.02e-05	0.0164	1665.73	985.29	1.69	A_55_P2209308	9530083O12Rik
58	0.0007188	0.119	225.35	84.52	2.67	A_52_P129443	AV249152				58	7.32e-05	0.0159	27.23	59.89	0.45	A_51_P410516	ENSMUST00000021520				58	0.0007876	0.115	1682.83	648.31	2.6	A_55_P1991600	Aplp2	amyloid beta (A4) precursor-like protein 2	334		58	8.19e-05	0.0164	8633.29	5045.25	1.71	A_55_P2019814	Rnf20
59	0.0007191	0.119	4866.27	3198.62	1.52	A_55_P2074536	Ppm1b	protein phosphatase, Mg2+/Mn2+ dependent, 1B	5495		59	8.26e-05	0.0176	631.35	1502.87	0.42	A_55_P2165234	2300005B03Rik				59	0.0007885	0.115	156.88	43	3.65	A_55_P1971962	Tmem176b	transmembrane protein 176B	28959		59	8.19e-05	0.0164	25882.7	16041.6	1.61	A_55_P2032755	Gm10586
60	0.0007196	0.119	567.22	1097.88	0.52	A_51_P367125	Pold1	polymerase (DNA directed), delta 1, catalytic subunit	5424		60	8.35e-05	0.0176	2738.51	764.29	3.58	A_51_P205779	Cd5l	CD5 molecule-like	922		60	0.0008045	0.115	60.22	94.37	0.64	A_52_P507578	Slamf6	SLAM family member 6	114836		60	8.27e-05	0.0164	14430.1	8310.29	1.74	A_55_P2142116	Gm4516
61	0.0007204	0.119	153.81	91.58	1.68	A_51_P275123	Psd3	pleckstrin and Sec7 domain containing 3	23362		61	8.61e-05	0.0178	152.9	339.65	0.45	A_55_P2191630	4931440J10Rik				61	0.0008237	0.115	266.53	154.54	1.72	A_51_P376789	Athl1	ATH1, acid trehalase-like 1 (yeast)	80162		61	8.28e-05	0.0164	9663.54	5321.83	1.82	A_55_P2046253	4933425O20Rik
62	0.0007235	0.119	531.67	350.26	1.52	A_55_P2057528	Arl4d	ADP-ribosylation factor-like 4D	379		62	9.08e-05	0.0184	32.17	51.2	0.63	A_52_P63973	ENSMUST00000103374				62	0.0008328	0.115	213.85	382.93	0.56	A_55_P2042813	EG634650				62	8.29e-05	0.0164	3286.34	1719.56	1.91	A_51_P435251	Cul4a	cullin 4A	8451
63	0.0007255	0.119	897.05	340.09	2.64	A_55_P1953459	Yap1	Yes-associated protein 1	10413		63	9.16e-05	0.0184	44.84	95.71	0.47	A_52_P680870	Ctxn1				63	0.0008379	0.115	79.41	31.92	2.49	A_51_P289697	Nek4				63	8.51e-05	0.0164	596.28	338.48	1.76	A_52_P484081	Ube2v1	ubiquitin-conjugating enzyme E2 variant 1	7335
64	0.0007408	0.119	94.22	235.72	0.4	A_51_P375862	Srpk3	SRSF protein kinase 3	26576		64	9.44e-05	0.0186	59.79	102.18	0.59	A_55_P2109043	Gm13907				64	0.0008398	0.115	65.18	157.49	0.41	A_55_P2115260	ENSMUST00000093768				64	8.53e-05	0.0164	5712.52	3084.56	1.85	A_55_P2029235	Btn1a1	butyrophilin, subfamily 1, member A1	696
65	0.0007587	0.119	3047.22	1203.49	2.53	A_51_P314397	Crip2	cysteine-rich protein 2	1397		65	9.88e-05	0.019	201.99	369.47	0.55	A_51_P221428	Cbx6	chromobox homolog 6	23466		65	0.0008402	0.115	3639.92	7337.42	0.5	A_51_P478172	ENSMUST00000103299				65	8.6e-05	0.0164	289.06	161.46	1.79	A_55_P2115141	Lcor	ligand dependent nuclear receptor corepressor	84458
66	0.000759	0.119	120.37	198.33	0.61	A_55_P2002351	Lats2	large tumor suppressor kinase 2	26524		66	9.91e-05	0.019	82.36	256.15	0.32	A_55_P2081040	Gpr27	G protein-coupled receptor 27	2850		66	0.0008425	0.115	248.03	151.07	1.64	A_55_P2070079	Lgals9	lectin, galactoside-binding, soluble, 9	3965		66	8.74e-05	0.0164	10352.2	5754.44	1.8	A_55_P2054332	Ephb3	EPH receptor B3	2049
67	0.0007623	0.119	296.5	115.19	2.57	A_55_P2000454	Tspan18	tetraspanin 18	90139		67	0.0001049	0.0195	30.88	51.29	0.6	A_55_P2132532	Igk-V32				67	0.0008636	0.115	251.66	373.65	0.67	A_51_P462299	Aida	axin interactor, dorsalization associated	64853		67	8.88e-05	0.0164	1230.97	596.22	2.06	A_55_P2186808	Gm12623
68	0.0007778	0.119	40.38	65.16	0.62	A_55_P2003139	Phf8	PHD finger protein 8	23133		68	0.000105	0.0195	133.68	258.13	0.52	A_55_P1978642	Wasf1	WAS protein family, member 1	8936		68	0.000864	0.115	186.08	44.62	4.17	A_51_P430929	Fam20a	family with sequence similarity 20, member A	54757		68	8.88e-05	0.0164	9823.85	5566.53	1.76	A_55_P1955891	ENSMUST00000007790
69	0.0007779	0.119	249.86	106.44	2.35	A_51_P265806	Clca2	chloride channel accessory 2	9635		69	0.0001102	0.0202	35.65	67.24	0.53	A_55_P2163338	Gm3007				69	0.0008701	0.115	1574.86	714.22	2.2	A_51_P416419	Calr	calreticulin	811		69	9.04e-05	0.0164	10438.2	5358.83	1.95	A_55_P2167050	Paip2	poly(A) binding protein interacting protein 2	51247
70	0.0007811	0.119	1041.42	448.24	2.32	A_55_P2021285	Cpped1	calcineurin-like phosphoesterase domain containing 1	55313		70	0.0001193	0.0211	22.58	49.78	0.45	A_55_P2051274	Gm2479				70	0.0008804	0.115	38.5	63.11	0.61	A_55_P2147803	Madcam1	mucosal vascular addressin cell adhesion molecule 1	8174		70	9.57e-05	0.0164	29971.8	19312.1	1.55	A_55_P2102365	Spag7	sperm associated antigen 7	9552
71	0.0007953	0.119	84.84	171.65	0.49	A_55_P1990870	LOC676159				71	0.0001195	0.0211	47.06	117.72	0.4	A_55_P2085510	LOC100045704				71	0.0008831	0.115	3710.05	1216.35	3.05	A_55_P1989772	Sqrdl	sulfide quinone reductase-like (yeast)	58472		71	9.58e-05	0.0164	14765.1	7093.39	2.08	A_55_P1957168	Ube2s	ubiquitin-conjugating enzyme E2S	27338
72	0.0008065	0.119	535.63	211.43	2.53	A_51_P506045	Pgcp				72	0.0001204	0.0211	111.57	604.54	0.18	A_55_P2042505	Lrrc16b	leucine rich repeat containing 16B	90668		72	0.000888	0.115	547.4	311.53	1.76	A_51_P422208	Dpagt1	dolichyl-phosphate (UDP-N-acetylglucosamine) N-acetylglucosaminephosphotransferase 1 (GlcNAc-1-P transferase)	1798		72	9.67e-05	0.0164	360.69	178.93	2.02	A_55_P2087013	Hipk1	homeodomain interacting protein kinase 1	204851
73	0.0008105	0.119	166.39	85.89	1.94	A_55_P2066827	Hexim2	hexamethylene bis-acetamide inducible 2	124790		73	0.0001227	0.0212	38.14	103.5	0.37	A_55_P2315886	4930590A17Rik				73	0.0008929	0.115	436.07	1102.53	0.4	A_55_P2361652	C230085N15Rik				73	9.72e-05	0.0164	10990.7	6784.36	1.62	A_55_P2061421	LOC100041579
74	0.0008145	0.119	148.9	74.71	1.99	A_55_P2108845	Gm7160				74	0.0001292	0.0217	42.35	87.43	0.48	A_66_P113599	ENSMUST00000032858				74	0.0008962	0.115	305.92	95.51	3.2	A_55_P2122605	Cbr2				74	0.0001003	0.0164	2461.11	1235.7	1.99	A_51_P197259	Cct7	chaperonin containing TCP1, subunit 7 (eta)	10574
75	0.0008149	0.119	564.86	231.89	2.44	A_55_P1998299	Itgb4	integrin, beta 4	3691		75	0.0001306	0.0217	217.48	401.86	0.54	A_55_P2030299	LOC544904				75	0.0009227	0.115	66.67	156.92	0.42	A_52_P84234	Map4k2	mitogen-activated protein kinase kinase kinase kinase 2	5871		75	0.0001003	0.0164	32810.8	18025.5	1.82	A_51_P485240	Adipor1	adiponectin receptor 1	51094
76	0.0008228	0.119	1598.24	812.96	1.97	A_51_P459350	Dstn	destrin (actin depolymerizing factor)	11034		76	0.0001309	0.0217	279.08	909.05	0.31	A_66_P134441	Pcnxl3				76	0.0009368	0.115	29.2	19.13	1.53	A_55_P2111649	Mbd1	methyl-CpG binding domain protein 1	4152		76	0.0001006	0.0164	33070.4	19957.1	1.66	A_55_P1953361	Luc7l2	LUC7-like 2 (S. cerevisiae)	51631
77	0.000831	0.119	2807.55	1230.69	2.28	A_55_P2054445	Cd84	CD84 molecule	8832		77	0.0001368	0.0217	370.6	700.41	0.53	A_55_P2121076	Cul2	cullin 2	8453		77	0.0009485	0.115	66.1	138.05	0.48	A_52_P30312	Ccr9	chemokine (C-C motif) receptor 9	10803		77	0.0001008	0.0164	15947.1	9159.95	1.74	A_55_P2117731	Pak4	p21 protein (Cdc42/Rac)-activated kinase 4	10298
78	0.0008446	0.119	958.77	2657.91	0.36	A_55_P2136906	Vpreb3	pre-B lymphocyte 3	29802		78	0.0001382	0.0217	1545.46	6610.19	0.23	A_55_P2096355	Gm4392				78	0.0009493	0.115	492.09	1045.48	0.47	A_55_P2116305	Tnfrsf25	tumor necrosis factor receptor superfamily, member 25	8718		78	0.0001026	0.0164	2600.12	1347.17	1.93	A_51_P101137	Samd14	sterile alpha motif domain containing 14	201191
79	0.0008623	0.119	128.53	59.47	2.16	A_55_P2115257	Fert2				79	0.000139	0.0217	399.57	229.16	1.74	A_55_P2173968	Ctdspl	CTD (carboxy-terminal domain, RNA polymerase II, polypeptide A) small phosphatase-like	10217		79	0.0009514	0.115	74.95	133.46	0.56	A_55_P2172430	Zxdb	zinc finger, X-linked, duplicated B	158586		79	0.0001056	0.0164	63.15	41.14	1.54	A_55_P2060996	NAP113007-1
80	0.0008789	0.119	151.54	86.62	1.75	A_55_P2173313	Plcb1	phospholipase C, beta 1 (phosphoinositide-specific)	23236		80	0.0001394	0.0217	1420.96	292.5	4.86	A_55_P1953169	Saa3				80	0.0009603	0.115	646.44	948.21	0.68	A_52_P541833	Vps37b	vacuolar protein sorting 37 homolog B (S. cerevisiae)	79720		80	0.0001064	0.0164	5778.7	3394.33	1.7	A_55_P1973399	ENSMUST00000089252
81	0.000882	0.119	2100.59	920.35	2.28	A_55_P2088385	Tnnt1	troponin T type 1 (skeletal, slow)	7138		81	0.0001409	0.0217	110.57	444.95	0.25	A_66_P116362	ENSMUST00000065197				81	0.0009639	0.115	5176.04	1485.37	3.48	A_55_P1971963	Tmem176b	transmembrane protein 176B	28959		81	0.0001067	0.0164	13672.4	5860.9	2.33	A_55_P2043682	Ubac1	UBA domain containing 1	10422
82	0.0008868	0.119	311.18	208.97	1.49	A_55_P2077958	Klra5				82	0.000141	0.0217	42.08	135.29	0.31	A_55_P2184796	Pcdhb18				82	0.0009758	0.115	3689.34	6006.65	0.61	A_51_P247359	Ptprcap	protein tyrosine phosphatase, receptor type, C-associated protein	5790		82	0.0001075	0.0164	201.59	119.04	1.69	A_55_P2118734	Rnmt	RNA (guanine-7-) methyltransferase	8731
83	0.0008928	0.119	1016.5	326.2	3.12	A_55_P2044653	Cyp2b10				83	0.0001453	0.0219	79.05	146.47	0.54	A_52_P186262	ENSMUST00000103383				83	0.0009791	0.115	34.84	67.38	0.52	A_55_P2039684	Gpr34	G protein-coupled receptor 34	2857		83	0.0001094	0.0164	974.72	666.95	1.46	A_51_P256682	Kpna1	karyopherin alpha 1 (importin alpha 5)	3836
84	0.0008954	0.119	10962.2	4157.04	2.64	A_55_P1962010	Clec1b	C-type lectin domain family 1, member B	51266		84	0.0001454	0.0219	440.43	676.22	0.65	A_51_P202074	Ncapd2	non-SMC condensin I complex, subunit D2	9918		84	0.0009817	0.115	1064.67	368.57	2.89	A_51_P409429	Aars	alanyl-tRNA synthetase	16		84	0.0001095	0.0164	715.47	477.42	1.5	A_52_P197666	Med12	mediator complex subunit 12	9968
85	0.0009153	0.119	370.95	231.4	1.6	A_55_P2399688	Glipr2	GLI pathogenesis-related 2	152007		85	0.00015	0.0223	57.06	115.46	0.49	A_55_P2107957	Fam175a	family with sequence similarity 175, member A	84142		85	0.0009832	0.115	681.96	1180.83	0.58	A_55_P2113498	Klrd1	killer cell lectin-like receptor subfamily D, member 1	3824		85	0.0001122	0.0164	1227.23	465.68	2.64	A_55_P2019349	ENSMUST00000115604
86	0.000919	0.119	5463.13	2619.76	2.09	A_55_P2076545	F5	coagulation factor V (proaccelerin, labile factor)	2153		86	0.0001553	0.0226	184.52	347.58	0.53	A_55_P2039190	ENSMUST00000074855				86	0.0009997	0.115	147.68	57.79	2.56	A_52_P282741	Sdc3				86	0.0001129	0.0164	16998.5	9458.66	1.8	A_55_P2028570	Sgsh	N-sulfoglucosamine sulfohydrolase	6448
87	0.0009285	0.119	1280.81	867.44	1.48	A_52_P514407	Klra15				87	0.0001557	0.0226	1243.19	377.92	3.29	A_55_P2012899	Vsig4	V-set and immunoglobulin domain containing 4	11326													87	0.0001141	0.0164	1224.37	474.59	2.58	A_55_P2079516	Mpp1	membrane protein, palmitoylated 1, 55kDa	4354
88	0.0009304	0.119	304.23	187.8	1.62	A_51_P358243	2610029I01Rik				88	0.000158	0.0227	261.57	113.55	2.3	A_52_P481279	Gm1060															88	0.0001153	0.0164	19247.5	11511.9	1.67	A_55_P1966734	Cyp2u1	cytochrome P450, family 2, subfamily U, polypeptide 1	113612
89	0.0009326	0.119	387.6	163.77	2.37	A_55_P1982291	Clca1	chloride channel accessory 1	1179		89	0.0001611	0.0229	22.9	66.16	0.35	A_55_P2141978	Nr3c2	nuclear receptor subfamily 3, group C, member 2	4306													89	0.0001154	0.0164	807.06	373.61	2.16	A_51_P297069	Tmod1	tropomodulin 1	7111
90	0.0009329	0.119	68039.3	27350.9	2.49	A_55_P1962011	Clec1b	C-type lectin domain family 1, member B	51266		90	0.000164	0.023	175.91	461.83	0.38	A_55_P2034784	9430008C03Rik															90	0.0001187	0.0165	2035.62	1227.51	1.66	A_55_P2084251	Kcna4	potassium channel, voltage gated shaker related subfamily A, member 4	3739
91	0.0009358	0.119	2738.08	1184.44	2.31	A_55_P2093994	Maged2	melanoma antigen family D2	10916		91	0.000166	0.023	51.71	80.21	0.64	A_55_P2146279	2610027L16Rik															91	0.0001187	0.0165	3083.22	1236.31	2.49	A_55_P2004071	Gm2058
92	0.0009577	0.119	2663.07	1455.14	1.83	A_55_P2011087	Gnptg	N-acetylglucosamine-1-phosphate transferase, gamma subunit	84572		92	0.0001682	0.0231	478.66	148.8	3.22	A_51_P137604	Fcna															92	0.0001213	0.0165	1692.2	933.2	1.81	A_55_P2142590	Mark3	MAP/microtubule affinity-regulating kinase 3	4140
93	0.0009659	0.119	151.12	320.95	0.47	A_55_P2176753	LOC640614				93	0.0001703	0.0231	42.25	85.54	0.49	A_55_P2187067	ENSMUST00000103317															93	0.0001216	0.0165	8522.03	4771.81	1.79	A_55_P1966372	Sfrs12
94	0.0009661	0.119	83.83	44.07	1.9	A_55_P1998374	Ppfibp1	PTPRF interacting protein, binding protein 1 (liprin beta 1)	8496		94	0.000172	0.0231	72.87	140.19	0.52	A_55_P2147791	Fam129c	family with sequence similarity 129, member C	199786													94	0.000128	0.0171	530.54	877.74	0.6	A_51_P176365	Gimap5	GTPase, IMAP family member 5	55340
95	0.0009742	0.119	5418.89	2169.34	2.5	A_55_P2074942	Slc6a4	solute carrier family 6 (neurotransmitter transporter), member 4	6532		95	0.0001849	0.024	129.6	520.15	0.25	A_55_P1997135	LOC100046017															95	0.00013	0.0171	94371.3	52347.3	1.8	A_55_P1972490	XM_001474107
96	0.0009899	0.119	355.26	197.62	1.8	A_51_P414653	Plvap	plasmalemma vesicle associated protein	83483		96	0.0001885	0.024	1262.33	384.55	3.28	A_55_P2023637	Prg4															96	0.0001307	0.0171	8727.84	4934.52	1.77	A_55_P2044364	F730047E07Rik
97	0.0009908	0.119	7205.39	11174.9	0.64	A_55_P2019699	Samhd1	SAM domain and HD domain 1	25939		97	0.0001887	0.024	310.16	696.78	0.45	A_55_P1958275	Bcl11a	B-cell CLL/lymphoma 11A (zinc finger protein)	53335													97	0.0001344	0.0171	4126.13	2386.81	1.73	A_55_P2424767	Hecw1	HECT, C2 and WW domain containing E3 ubiquitin protein ligase 1	23072
											98	0.0001899	0.024	30.73	52.9	0.58	A_66_P113188	ENSMUST00000103492															98	0.0001359	0.0171	19379.6	9385.31	2.06	A_52_P612382	Cdc25b	cell division cycle 25B	994
											99	0.0001915	0.024	778.8	293.3	2.66	A_55_P2022211	Plxdc2	plexin domain containing 2	84898													99	0.0001377	0.0171	356.94	186.37	1.92	A_55_P2086075	Gm2058
											100	0.0001927	0.024	61.48	33.5	1.84	A_55_P2138856	ENSMUST00000098846															100	0.0001396	0.0171	29632	19095.9	1.55	A_55_P2048650	Dennd4a	DENN/MADD domain containing 4A	10260
											101	0.0001933	0.024	145.73	360.49	0.4	A_51_P509997	Cox6a2	cytochrome c oxidase subunit VIa polypeptide 2	1339													101	0.0001397	0.0171	244.88	130.71	1.87	A_55_P2170345	Gm6729
											102	0.0001986	0.024	39.16	90.35	0.43	A_55_P2035579	LOC100048858															102	0.0001412	0.0171	21616.7	13997	1.54	A_55_P2120388	Skint7
											103	0.0002	0.024	44.14	123.33	0.36	A_55_P2003614	4930480K23Rik															103	0.0001435	0.0171	11055.1	5893.19	1.88	A_55_P2083988	Lmo2	LIM domain only 2 (rhombotin-like 1)	4005
											104	0.0002014	0.024	30.6	18.82	1.63	A_55_P2122604	Cbr2															104	0.0001446	0.0171	7257.98	4211.91	1.72	A_55_P2097161	Ifitm7
											105	0.0002041	0.024	855.06	2203.76	0.39	A_55_P2007756	Krt16	keratin 16, type I	3868													105	0.0001459	0.0171	916.56	488.6	1.88	A_55_P2117425	Syt5	synaptotagmin V	6861
											106	0.0002041	0.024	233.21	390.51	0.6	A_55_P2143724	Tcf7l2	transcription factor 7-like 2 (T-cell specific, HMG-box)	6934													106	0.0001486	0.0171	19428	12503.1	1.55	A_55_P1994603	Itsn1	intersectin 1 (SH3 domain protein)	6453
											107	0.0002083	0.024	204.82	416.29	0.49	A_55_P2064240	Hemk1	HemK methyltransferase family member 1	51409													107	0.0001491	0.0171	7155.85	2993.73	2.39	A_51_P275496	BC026762
											108	0.0002097	0.024	749.28	1569.2	0.48	A_55_P2043269	Cdc42se1	CDC42 small effector 1	56882													108	0.0001513	0.0171	5004.77	2883.02	1.74	A_55_P2099890	Atxn7	ataxin 7	6314
											109	0.0002106	0.024	91.83	171.33	0.54	A_52_P464629	Nme7	NME/NM23 family member 7	29922													109	0.0001542	0.0171	1373.31	725.21	1.89	A_55_P2128969	Wbscr27	Williams Beuren syndrome chromosome region 27	155368
											110	0.0002118	0.024	43.04	110.39	0.39	A_55_P2081123	Srcin1	SRC kinase signaling inhibitor 1	80725													110	0.0001547	0.0171	2938.63	1217.19	2.41	A_55_P1999958	Gm3185
											111	0.0002122	0.024	29.32	54.06	0.54	A_55_P2042934	ENSMUST00000113901															111	0.0001582	0.0171	436.68	238.56	1.83	A_55_P2185330	ENSMUST00000104901
											112	0.0002129	0.024	77.09	239.72	0.32	A_51_P254262	Nxph3	neurexophilin 3	11248													112	0.0001601	0.0171	2956.44	1564.8	1.89	A_55_P2184314	LOC100048624
											113	0.0002155	0.0241	197.21	476.62	0.41	A_52_P615401	Tpra1	transmembrane protein, adipocyte asscociated 1	131601													113	0.0001609	0.0171	13776.8	7890.05	1.75	A_55_P2042993	Arl6ip6	ADP-ribosylation factor-like 6 interacting protein 6	151188
											114	0.0002172	0.0241	60.39	108.31	0.56	A_55_P2103603	Gm831															114	0.0001657	0.0171	53.52	91.9	0.58	A_55_P2296088	Sp3	Sp3 transcription factor	6670
											115	0.0002197	0.0241	1628.69	2452.66	0.66	A_55_P1993522	ENSMUST00000087545															115	0.000167	0.0171	7726.46	4360.15	1.77	A_55_P2098076	ENSMUST00000100627
											116	0.0002232	0.0241	28.17	66.73	0.42	A_55_P2337074	Mid1	midline 1	4281													116	0.0001688	0.0171	7502.89	4501.88	1.67	A_55_P1986552	Mcam	melanoma cell adhesion molecule	4162
											117	0.0002232	0.0241	28.39	76.66	0.37	A_55_P2044659	ENSMUST00000097524															117	0.0001692	0.0171	1967.89	1028.73	1.91	A_51_P345046	Metap2	methionyl aminopeptidase 2	10988
											118	0.0002305	0.0246	137.01	55.03	2.49	A_51_P107362	Socs2	suppressor of cytokine signaling 2	8835													118	0.0001693	0.0171	2158.9	2734.39	0.79	A_55_P1995127	Gm11759
											119	0.0002318	0.0246	1042.43	2879.98	0.36	A_55_P2124831	Brdt	bromodomain, testis-specific	676													119	0.0001694	0.0171	4236.81	2189.58	1.93	A_55_P2032192	Tpm1	tropomyosin 1 (alpha)	7168
											120	0.0002362	0.0249	35.31	73.29	0.48	A_55_P2126188	ENSMUST00000054586															120	0.0001706	0.0171	585.86	303.92	1.93	A_51_P438527	Cyb5r1	cytochrome b5 reductase 1	51706
											121	0.0002502	0.026	66.06	208.62	0.32	A_55_P2101562	H2afb2	H2A histone family, member B2	474381													121	0.000172	0.0171	2554.48	1564.56	1.63	A_55_P2060707	Il15ra	interleukin 15 receptor, alpha	3601
											122	0.0002513	0.026	75.24	138.53	0.54	A_55_P2039586	Adrbk2	adrenergic, beta, receptor kinase 2	157													122	0.0001724	0.0171	297.68	134.04	2.22	A_66_P136632	1500003O03Rik
											123	0.0002543	0.026	134.7	378.21	0.36	A_55_P2122195	Kcnk9	potassium channel, two pore domain subfamily K, member 9	51305													123	0.0001747	0.0171	1850.93	989.05	1.87	A_55_P2020572	Psme3	proteasome (prosome, macropain) activator subunit 3 (PA28 gamma; Ki)	10197
											124	0.0002557	0.026	449.96	949.11	0.47	A_52_P390944	Chst3	carbohydrate (chondroitin 6) sulfotransferase 3	9469													124	0.0001751	0.0171	345.44	172.6	2	A_55_P2149407	2810410L24Rik
											125	0.0002571	0.026	77.89	132.91	0.59	A_52_P464437	Trp53bp1															125	0.0001759	0.0171	509.12	292.49	1.74	A_55_P2044468	4921513D23Rik
											126	0.0002613	0.0262	11786	5497.2	2.14	A_55_P2130178	Fn1	fibronectin 1	2335													126	0.0001761	0.0171	394.76	236.03	1.67	A_51_P239203	Mapk13	mitogen-activated protein kinase 13	5603
											127	0.0002659	0.0263	29.94	68.21	0.44	A_55_P2091274	Sly															127	0.0001785	0.0171	70424.3	38433.4	1.83	A_51_P334942	Aldh1a1	aldehyde dehydrogenase 1 family, member A1	216
											128	0.0002661	0.0263	2422.34	1772.32	1.37	A_52_P594768	Aprt	adenine phosphoribosyltransferase	353													128	0.0001789	0.0171	32.97	324.9	0.1	A_66_P102510	Fam114a2	family with sequence similarity 114, member A2	10827
											129	0.0002692	0.0263	410.16	650.58	0.63	A_51_P302458	Plscr3	phospholipid scramblase 3	57048													129	0.0001797	0.0171	54659.5	77478	0.71	A_55_P2163622	Rps27	ribosomal protein S27	6232
											130	0.0002706	0.0263	202.56	390.84	0.52	A_55_P2036693	Cd40	CD40 molecule, TNF receptor superfamily member 5	958													130	0.0001802	0.0171	74.05	132.38	0.56	A_55_P1993517	Tbc1d14	TBC1 domain family, member 14	57533
											131	0.0002869	0.0277	116.45	391.29	0.3	A_55_P2147897	C2cd4a	C2 calcium-dependent domain containing 4A	145741													131	0.0001805	0.0171	17835.9	11644.8	1.53	A_55_P2135980	Ms4a4c	membrane-spanning 4-domains, subfamily A, member 4C	64228
											132	0.0002927	0.028	85.05	244.31	0.35	A_55_P2068907	Atp7b	ATPase, Cu++ transporting, beta polypeptide	540													132	0.000184	0.0171	1450.49	858.68	1.69	A_55_P2011151	Tmprss3	transmembrane protease, serine 3	64699
											133	0.0003014	0.0286	39.78	20.63	1.93	A_55_P2143436	A_55_P2143436															133	0.0001852	0.0171	289.43	143.89	2.01	A_55_P2073169	Padi4
											134	0.0003228	0.0304	463.19	929.76	0.5	A_51_P199135	Cd83	CD83 molecule	9308													134	0.0001855	0.0171	17125.8	8416.28	2.03	A_51_P322273	Ptp4a3	protein tyrosine phosphatase type IVA, member 3	11156
											135	0.0003261	0.0305	252.27	468.9	0.54	A_52_P615247	ENSMUST00000111365															135	0.000188	0.0171	2180.14	1193.12	1.83	A_52_P665386	Ube2m	ubiquitin-conjugating enzyme E2M	9040
											136	0.0003302	0.0307	16.93	28.79	0.59	A_55_P2045837	LOC677248															136	0.0001903	0.0171	493.76	225.48	2.19	A_55_P2069842	D5Ertd579e
											137	0.000341	0.031	53.92	109.15	0.49	A_55_P1958932	LOC632165															137	0.0001909	0.0171	902.03	458.61	1.97	A_66_P126662	LOC100048836
											138	0.0003411	0.031	36.99	74.32	0.5	A_51_P426347	Tssk1															138	0.000191	0.0171	5327.16	3143.9	1.69	A_55_P2090782	ENSMUST00000097953
											139	0.0003411	0.031	530.13	287.8	1.84	A_52_P529360	Rab11fip5	RAB11 family interacting protein 5 (class I)	26056													139	0.0001918	0.0171	3372.48	1068.78	3.16	A_52_P660945	Ctsf	cathepsin F	8722
											140	0.0003491	0.0312	36.84	72.88	0.51	A_55_P2048119	Slc29a4	solute carrier family 29 (equilibrative nucleoside transporter), member 4	222962													140	0.0001922	0.0171	5752.54	2533.08	2.27	A_52_P116006	Gda	guanine deaminase	9615
											141	0.0003505	0.0312	45.08	85.21	0.53	A_55_P2092864	Emp2	epithelial membrane protein 2	2013													141	0.0001924	0.0171	1390.56	778.97	1.79	A_55_P2028243	Dnajc19	DnaJ (Hsp40) homolog, subfamily C, member 19	131118
											142	0.0003509	0.0312	1020.73	1966.18	0.52	A_55_P2079079	Cd19	CD19 molecule	930													142	0.0001938	0.0171	8010.86	3605.25	2.22	A_55_P2044385	Fgfbp3	fibroblast growth factor binding protein 3	143282
											143	0.0003565	0.0315	1010.24	2255.35	0.45	A_55_P2136906	Vpreb3	pre-B lymphocyte 3	29802													143	0.0001949	0.0171	7870.35	4210.15	1.87	A_51_P240453	Nusap1	nucleolar and spindle associated protein 1	51203
											144	0.0003611	0.0317	55.07	78.48	0.7	A_55_P2185372	Sirt4	sirtuin 4	23409													144	0.0001952	0.0171	22296.6	14651.1	1.52	A_55_P2043117	Ccdc138	coiled-coil domain containing 138	165055
											145	0.0003647	0.0318	359.48	160.34	2.24	A_55_P2114133	Garnl3	GTPase activating Rap/RanGAP domain-like 3	84253													145	0.000199	0.0172	1730.69	1034.94	1.67	A_55_P2105152	Trim59	tripartite motif containing 59	286827
											146	0.0003699	0.0318	1176.68	2858.88	0.41	A_51_P266248	ENSMUST00000103424															146	0.0002002	0.0172	3583.49	1477.5	2.43	A_51_P300506	Cox6b2	cytochrome c oxidase subunit VIb polypeptide 2 (testis)	125965
											147	0.000372	0.0318	39.57	71.11	0.56	A_55_P2106788	Gm13977															147	0.0002003	0.0172	2326.74	1319.51	1.76	A_55_P2029061	Tnfrsf9	tumor necrosis factor receptor superfamily, member 9	3604
											148	0.0003723	0.0318	115.68	205.1	0.56	A_52_P101487	Ddn	dendrin	23109													148	0.0002054	0.0175	927.13	457.3	2.03	A_52_P630493	Dnajb6	DnaJ (Hsp40) homolog, subfamily B, member 6	10049
											149	0.000376	0.0319	114.34	74.79	1.53	A_55_P2119927	LOC100047419															149	0.000207	0.0175	138.96	63.15	2.2	A_55_P2073134	Gm5831
											150	0.0003791	0.0319	90.23	209.17	0.43	A_55_P2166513	Foxi1	forkhead box I1	2299													150	0.0002122	0.0177	167.07	79.47	2.1	A_55_P2097665	Arl4a	ADP-ribosylation factor-like 4A	10124
											151	0.0003862	0.0323	1150.84	630.56	1.83	A_55_P1962209	Cxcr6	chemokine (C-X-C motif) receptor 6	10663													151	0.0002133	0.0177	314.91	192.74	1.63	A_55_P2399688	Glipr2	GLI pathogenesis-related 2	152007
											152	0.0003885	0.0323	129.5	180.99	0.72	A_55_P2113071	Eif2c4															152	0.0002152	0.0177	862.29	457.22	1.89	A_51_P361201	Atp6v0d1	ATPase, H+ transporting, lysosomal 38kDa, V0 subunit d1	9114
											153	0.0004006	0.0331	153.58	363.16	0.42	A_55_P2424060	4930529F24Rik															153	0.0002157	0.0177	15757.5	8545.97	1.84	A_52_P78123	Dcaf12	DDB1 and CUL4 associated factor 12	25853
											154	0.0004145	0.034	432.28	215.29	2.01	A_65_P12392	Timp2	TIMP metallopeptidase inhibitor 2	7077													154	0.0002161	0.0177	262.79	170.24	1.54	A_51_P275976	Dok1	docking protein 1, 62kDa (downstream of tyrosine kinase 1)	1796
											155	0.0004225	0.0341	404.17	623.53	0.65	A_55_P2056876	ENSMUST00000026850															155	0.0002191	0.0177	64910.6	34284.1	1.89	A_55_P2048794	Cd82
											156	0.0004239	0.0341	111.9	174.28	0.64	A_55_P2360501	D6Ertd131e															156	0.0002198	0.0177	13714	6673.41	2.06	A_55_P2079520	Mpp1	membrane protein, palmitoylated 1, 55kDa	4354
											157	0.0004241	0.0341	142.81	298.2	0.48	A_55_P2086455	ENSMUST00000100875															157	0.0002216	0.0177	11198.5	5165.2	2.17	A_55_P2062911	Epha5	EPH receptor A5	2044
											158	0.0004328	0.0346	282.72	196.33	1.44	A_55_P1999364	Krt85	keratin 85, type II	3891													158	0.0002244	0.0177	11118.4	14243.2	0.78	A_52_P497388	Gm4761
											159	0.000442	0.0351	40.1	80.17	0.5	A_51_P435671	LOC631064															159	0.0002265	0.0177	148.56	84.64	1.76	A_51_P454993	Tmcc2	transmembrane and coiled-coil domain family 2	9911
											160	0.0004445	0.0351	16.56	27.63	0.6	A_51_P207622	Fmod	fibromodulin	2331													160	0.0002269	0.0177	1744.85	791.11	2.21	A_51_P320089	Gclm	glutamate-cysteine ligase, modifier subunit	2730
											161	0.0004546	0.0356	142.26	271.34	0.52	A_66_P120987	Cd79a	CD79a molecule, immunoglobulin-associated alpha	973													161	0.000227	0.0177	322.77	194.82	1.66	A_51_P209518	Galnt1	polypeptide N-acetylgalactosaminyltransferase 1	2589
											162	0.0004612	0.0356	2996.33	1578.25	1.9	A_51_P408363	Cfp	complement factor properdin	5199													162	0.0002275	0.0177	1701.82	2443.88	0.7	A_55_P2116235	A_55_P2116235
											163	0.0004629	0.0356	35.24	65.29	0.54	A_55_P1990373	Trnp1	TMF1-regulated nuclear protein 1	388610													163	0.0002343	0.0182	267.15	138.16	1.93	A_55_P1997831	Dbndd1	dysbindin (dystrobrevin binding protein 1) domain containing 1	79007
											164	0.0004656	0.0356	35.44	90.94	0.39	A_55_P2066508	Gm2571															164	0.0002364	0.0182	4311.37	2505.35	1.72	A_55_P1966583	Bpil2		117529
											165	0.0004677	0.0356	78.97	140.2	0.56	A_51_P411264	Txndc16	thioredoxin domain containing 16	57544													165	0.0002391	0.0182	443.05	232.26	1.91	A_51_P194004	Glyctk	glycerate kinase	132158
											166	0.0004681	0.0356	995.48	632.35	1.57	A_55_P2140031	Fam129b	family with sequence similarity 129, member B	64855													166	0.0002419	0.0182	1841.18	1069.62	1.72	A_55_P2035087	Arhgef15	Rho guanine nucleotide exchange factor (GEF) 15	22899
											167	0.0004737	0.0358	54.18	101.66	0.53	A_52_P358406	ENSMUST00000103518															167	0.0002426	0.0182	658.14	369.77	1.78	A_55_P2161675	ENSMUST00000099289
											168	0.000476	0.0358	32.83	50.17	0.65	A_51_P420236	Srrt	serrate, RNA effector molecule	51593													168	0.0002437	0.0182	3791.25	2185.42	1.73	A_55_P2043187	Exosc9	exosome component 9	5393
											169	0.0004861	0.036	63.23	116.62	0.54	A_55_P2150734	LOC674110															169	0.0002437	0.0182	456.26	260.51	1.75	A_55_P1990190	Arhgap28	Rho GTPase activating protein 28	79822
											170	0.0004883	0.036	370.49	212.31	1.75	A_55_P2067362	ENSMUST00000034373															170	0.0002471	0.0182	578.51	826.99	0.7	A_55_P2019934	Ythdf3	YTH N(6)-methyladenosine RNA binding protein 3	253943
											171	0.0004897	0.036	125.32	42.22	2.97	A_51_P322640	Ccl24	chemokine (C-C motif) ligand 24	6369													171	0.0002471	0.0182	1281.18	513.33	2.5	A_55_P1954436	Gm7967
											172	0.0004898	0.036	122.32	68.22	1.79	A_51_P172853	Cd14	CD14 molecule	929													172	0.000248	0.0182	668.94	405.86	1.65	A_51_P272817	Map2k3	mitogen-activated protein kinase kinase 3	5606
											173	0.0004938	0.0361	34.81	60.1	0.58	A_51_P400581	Anp32e	acidic (leucine-rich) nuclear phosphoprotein 32 family, member E	81611													173	0.0002524	0.0183	515.81	283.09	1.82	A_55_P2050592	XM_001472868
											174	0.0005044	0.0366	156.02	305.78	0.51	A_55_P2003911	ENSMUST00000103391															174	0.0002529	0.0183	374.79	204.3	1.83	A_55_P2002889	Gm833
											175	0.0005202	0.0374	21.93	39.8	0.55	A_55_P2415701	4930518P08Rik															175	0.0002546	0.0183	1137.32	379.59	3	A_55_P2137927	Cd82
											176	0.0005215	0.0374	78.86	139.14	0.57	A_55_P2111033	Hat1	histone acetyltransferase 1	8520													176	0.000255	0.0183	3651.16	2034.77	1.79	A_55_P1953093	Pabpc4	poly(A) binding protein, cytoplasmic 4 (inducible form)	8761
											177	0.0005266	0.0376	1384.19	2227.35	0.62	A_55_P1962707	A_55_P1962707															177	0.0002569	0.0183	1081.1	355.13	3.04	A_52_P239086	Apol10a
											178	0.0005339	0.0378	75.47	138.62	0.54	A_55_P2027360	ENSMUST00000103570															178	0.0002608	0.0183	4842.29	2680.32	1.81	A_51_P148314	Fam117a	family with sequence similarity 117, member A	81558
											179	0.0005354	0.0378	56.85	95.64	0.59	A_55_P1978994	LOC100045791															179	0.0002616	0.0183	8087.2	3846.79	2.1	A_55_P2094626	Ralgps1	Ral GEF with PH domain and SH3 binding motif 1	9649
											180	0.0005392	0.0378	2924.74	8418.17	0.35	A_55_P2042086	Nrtn	neurturin	4902													180	0.0002616	0.0183	124.56	73.99	1.68	A_52_P683441	Capn5	calpain 5	726
											181	0.000549	0.0383	104.81	209.7	0.5	A_55_P2028651	E030019B06Rik															181	0.0002624	0.0183	19136.8	9455.09	2.02	A_55_P2109922	Gm2921
											182	0.0005566	0.0386	92.33	277.42	0.33	A_55_P2057851	Olfr843															182	0.0002642	0.0183	4232.09	2138.8	1.98	A_51_P239924	Polr2c	polymerase (RNA) II (DNA directed) polypeptide C, 33kDa	5432
											183	0.0005718	0.0394	45.99	132.16	0.35	A_55_P2116917	Zfp219	zinc finger protein 219	54166													183	0.0002663	0.0184	1665.6	972.47	1.71	A_55_P2115458	Pot1a
											184	0.0005798	0.0394	67.66	214.54	0.32	A_55_P2012999	Ank3	ankyrin 3, node of Ranvier (ankyrin G)	288													184	0.0002689	0.0185	3905.07	1908.78	2.05	A_55_P2073329	A_55_P2073329
											185	0.0005799	0.0394	23.47	39.36	0.6	A_55_P2274134	9030625N01Rik															185	0.0002724	0.0185	741.32	420.62	1.76	A_55_P2075298	Atp8a1	ATPase, aminophospholipid transporter (APLT), class I, type 8A, member 1	10396
											186	0.000585	0.0394	55.64	105.54	0.53	A_55_P2034630	ENSMUST00000119304															186	0.0002724	0.0185	6338.81	3938.17	1.61	A_55_P2030761	Gm2091
											187	0.0005862	0.0394	53.79	100.09	0.54	A_55_P2007771	Catsper2	cation channel, sperm associated 2	117155													187	0.0002773	0.0185	2048.73	1250.5	1.64	A_55_P2005315	ENSMUST00000065533
											188	0.000595	0.0394	346.16	264.7	1.31	A_55_P1968664	NAP111351-1															188	0.0002796	0.0185	1624.09	844.83	1.92	A_55_P2151437	Gm6036
											189	0.0005991	0.0394	34.29	70.85	0.48	A_66_P106275	Mutyh	mutY homolog	4595													189	0.0002802	0.0185	17942.7	8010.83	2.24	A_55_P1993640	Gm6994
											190	0.000602	0.0394	149.75	333.59	0.45	A_55_P2142430	Bank1	B-cell scaffold protein with ankyrin repeats 1	55024													190	0.0002811	0.0185	2970.13	2181.37	1.36	A_55_P2090880	Stk40	serine/threonine kinase 40	83931
											191	0.0006025	0.0394	180.08	273.34	0.66	A_55_P2164189	Sfpq															191	0.0002827	0.0185	1064.2	574.88	1.85	A_66_P125962	Hipk1	homeodomain interacting protein kinase 1	204851
											192	0.0006055	0.0394	28	61.69	0.45	A_52_P149577	Rab25	RAB25, member RAS oncogene family	57111													192	0.0002846	0.0185	593.42	350.68	1.69	A_55_P1971674	Golga7b	golgin A7 family, member B	401647
											193	0.0006065	0.0394	121.54	218.34	0.56	A_55_P2041521	Doxl2															193	0.0002856	0.0185	3488.52	1623.67	2.15	A_55_P2187038	Tpm1	tropomyosin 1 (alpha)	7168
											194	0.0006084	0.0394	4570.45	13187.4	0.35	A_51_P512119	AF067063															194	0.0002888	0.0185	421.3	217.61	1.94	A_55_P2123907	Tmem200b	transmembrane protein 200B	399474
											195	0.0006113	0.0394	168.46	491.77	0.34	A_55_P2047047	ENSMUST00000112071															195	0.0002895	0.0185	215.23	117.42	1.83	A_55_P2058791	4833420G17Rik
											196	0.0006148	0.0394	195.35	100.83	1.94	A_55_P1959305	Rbm47	RNA binding motif protein 47	54502													196	0.0002901	0.0185	1512.46	642.57	2.35	A_55_P2063785	Ank1	ankyrin 1, erythrocytic	286
											197	0.0006152	0.0394	3474.55	7265.66	0.48	A_52_P483336	Ms4a1	membrane-spanning 4-domains, subfamily A, member 1	931													197	0.0002917	0.0185	243.45	152.15	1.6	A_55_P2048041	Slc44a1	solute carrier family 44 (choline transporter), member 1	23446
											198	0.0006215	0.0396	261.82	807.03	0.32	A_55_P2277825	E430010N07Rik															198	0.0002918	0.0185	569.7	338.83	1.68	A_51_P121228	Ascc2	activating signal cointegrator 1 complex subunit 2	84164
											199	0.0006301	0.04	58.02	88.58	0.66	A_55_P2082418	2610206C17Rik															199	0.0002931	0.0185	4253.33	2041.1	2.08	A_55_P2117630	Snrnp25	small nuclear ribonucleoprotein 25kDa (U11/U12)	79622
											200	0.0006355	0.0401	100.83	211.18	0.48	A_52_P601980	Kdm5b	lysine (K)-specific demethylase 5B	10765													200	0.0002937	0.0185	428.16	156.93	2.73	A_55_P1953236	ENSMUST00000023987
											201	0.00064	0.0402	32.81	58.13	0.56	A_55_P1953646	Nkx6-1	NK6 homeobox 1	4825													201	0.000299	0.0188	1189.14	693.13	1.72	A_55_P2112302	A_55_P2112302
											202	0.0006474	0.0405	1326.5	2085.57	0.64	A_55_P1973926	Ipo13	importin 13	9670													202	0.0003003	0.0188	266.3	111.62	2.39	A_51_P134030	Oas1e
											203	0.0006569	0.0406	4915.32	2583.87	1.9	A_55_P1997628	LOC436420															203	0.0003041	0.0189	412.59	227.03	1.82	A_55_P2068356	1700016K19Rik
											204	0.0006592	0.0406	125.59	82.37	1.52	A_55_P1962483	Gm4943															204	0.0003097	0.0191	89.29	58.02	1.54	A_55_P2007630	Sez6l2	seizure related 6 homolog (mouse)-like 2	26470
											205	0.0006596	0.0406	72.34	179.51	0.4	A_51_P207028	V1re6															205	0.0003149	0.0191	333.91	202.02	1.65	A_55_P2296118	9630010G10Rik
											206	0.0006818	0.0418	219.79	550.34	0.4	A_55_P2114427	Creb1	cAMP responsive element binding protein 1	1385													206	0.000315	0.0191	2104.5	1090.6	1.93	A_55_P2100715	ENSMUST00000110031
											207	0.0006889	0.042	13.89	24.21	0.57	A_55_P2085651	Ankrd34a	ankyrin repeat domain 34A	284615													207	0.0003166	0.0191	25785.9	17263.1	1.49	A_66_P102719	Spop	speckle-type POZ protein	8405
											208	0.0006934	0.0421	77.39	138.99	0.56	A_55_P2052913	LOC630302															208	0.0003169	0.0191	13549	6795.11	1.99	A_55_P2109554	Serinc3	serine incorporator 3	10955
											209	0.0007	0.0423	17238.3	43210.8	0.4	A_55_P2016024	Kif3c	kinesin family member 3C	3797													209	0.0003189	0.0191	1642.07	946.75	1.73	A_55_P2125351	Sema6d	sema domain, transmembrane domain (TM), and cytoplasmic domain, (semaphorin) 6D	80031
											210	0.0007217	0.0434	51.4	89.79	0.57	A_55_P2122384	Pnpt1	polyribonucleotide nucleotidyltransferase 1	87178													210	0.0003197	0.0191	3247.54	1501.19	2.16	A_55_P2056342	Mgst3	microsomal glutathione S-transferase 3	4259
											211	0.0007372	0.0438	61.92	105.39	0.59	A_55_P2362096	4921516I12Rik															211	0.0003204	0.0191	1042.83	511.44	2.04	A_51_P501069	Spna1
											212	0.0007405	0.0438	188.36	87.86	2.14	A_51_P252565	Alox15	arachidonate 15-lipoxygenase	246													212	0.0003214	0.0191	122.97	70.63	1.74	A_55_P1976903	NAP062115-1
											213	0.0007411	0.0438	344.52	724.83	0.48	A_55_P2079076	Cacna1i	calcium channel, voltage-dependent, T type, alpha 1I subunit	8911													213	0.000328	0.0194	526.66	284.1	1.85	A_55_P2073377	Mki67	marker of proliferation Ki-67	4288
											214	0.0007425	0.0438	165.09	102.67	1.61	A_55_P2069176	NAP014020-001															214	0.0003293	0.0194	76.95	111.43	0.69	A_55_P2017160	Cdc14a	cell division cycle 14A	8556
											215	0.0007487	0.044	123.91	199.58	0.62	A_55_P2132467	Nfx1	nuclear transcription factor, X-box binding 1	4799													215	0.0003319	0.0195	229.6	106	2.17	A_52_P551011	1190007F08Rik
											216	0.0007557	0.044	26.48	38.94	0.68	A_55_P2099415	Neil1	nei endonuclease VIII-like 1 (E. coli)	79661													216	0.0003355	0.0195	475.46	205.32	2.32	A_51_P463452	Acsl1	acyl-CoA synthetase long-chain family member 1	2180
											217	0.0007593	0.044	1014.36	1943.69	0.52	A_55_P2007560	Gm5325															217	0.0003356	0.0195	1143.07	537.27	2.13	A_66_P111049	Prlh	prolactin releasing hormone	51052
											218	0.0007619	0.044	158.28	297.73	0.53	A_55_P2033600	Stap1	signal transducing adaptor family member 1	26228													218	0.000339	0.0195	77517.2	43843.8	1.77	A_55_P2020552	Iscu	iron-sulfur cluster assembly enzyme	23479
											219	0.0007639	0.044	20.14	33.06	0.61	A_55_P2181301	B930007M17Rik															219	0.0003391	0.0195	3511.68	1717.99	2.04	A_51_P191611	Cat	catalase	847
											220	0.0007665	0.044	120.22	218.51	0.55	A_55_P2245852	Tspan32	tetraspanin 32	10077													220	0.0003414	0.0195	1740.04	807.52	2.15	A_55_P2032445	Slc25a37	solute carrier family 25 (mitochondrial iron transporter), member 37	51312
											221	0.0007855	0.0448	481.89	1005.61	0.48	A_55_P2101585	Cd55	CD55 molecule, decay accelerating factor for complement (Cromer blood group)	1604													221	0.0003422	0.0195	440.68	273.73	1.61	A_51_P267544	Frg1	FSHD region gene 1	2483
											222	0.0007887	0.0448	26.3	56.88	0.46	A_55_P2054410	ENSMUST00000100807															222	0.0003425	0.0195	144.56	84.83	1.7	A_55_P2279977	D2Bwg0886e
											223	0.0007921	0.0448	124.97	222.83	0.56	A_55_P2011950	LOC435333															223	0.0003464	0.0196	18127.1	26664	0.68	A_55_P1993589	A_55_P1993589
											224	0.0007946	0.0448	518.42	1006.54	0.52	A_51_P278994	Swap70	SWAP switching B-cell complex 70kDa subunit	23075													224	0.0003503	0.0196	3252.1	1790.99	1.82	A_55_P2041082	A_55_P2041082
											225	0.0008092	0.0454	156.14	342.49	0.46	A_55_P2062133	Etv3	ets variant 3	2117													225	0.0003525	0.0196	4023.5	2185.67	1.84	A_55_P2009774	Zic1	Zic family member 1	7545
											226	0.0008128	0.0454	948.94	631.77	1.5	A_55_P1989981	Fam129b	family with sequence similarity 129, member B	64855													226	0.000354	0.0196	8051.87	4203.58	1.92	A_55_P2108850	2017-03-02	membrane-associated ring finger (C3HC4) 2, E3 ubiquitin protein ligase	51257
											227	0.0008234	0.0458	60.5	109.53	0.55	A_52_P157170	Rnf157	ring finger protein 157	114804													227	0.0003551	0.0196	51284.5	23741.1	2.16	A_51_P483473	St3gal5	ST3 beta-galactoside alpha-2,3-sialyltransferase 5	8869
											228	0.0008364	0.0458	111.2	208.99	0.53	A_55_P2094104	LOC100047070															228	0.0003591	0.0196	131.1	72.51	1.81	A_66_P135185	Etv1	ets variant 1	2115
											229	0.0008367	0.0458	844.7	573.56	1.47	A_55_P2046348	Itpripl2	inositol 1,4,5-trisphosphate receptor interacting protein-like 2	162073													229	0.0003618	0.0196	6418.37	3039.47	2.11	A_55_P2049061	Gm4948
											230	0.0008395	0.0458	361.85	645.8	0.56	A_55_P2032695	Zcchc11	zinc finger, CCHC domain containing 11	23318													230	0.0003624	0.0196	429.47	163.85	2.62	A_55_P2088690	Gm3652
											231	0.0008444	0.0458	65.29	110.18	0.59	A_51_P512061	1600015I10Rik															231	0.0003629	0.0196	5567.06	2995.22	1.86	A_52_P276935	Dnajb6	DnaJ (Hsp40) homolog, subfamily B, member 6	10049
											232	0.0008551	0.0458	32.83	47.13	0.7	A_55_P2074075	LOC668861															232	0.0003632	0.0196	27260.6	16925.1	1.61	A_55_P2097474	Creb5	cAMP responsive element binding protein 5	9586
											233	0.0008613	0.0458	1604.58	6833.57	0.23	A_51_P116813	Cyp17a1	cytochrome P450, family 17, subfamily A, polypeptide 1	1586													233	0.0003636	0.0196	1039.89	638.95	1.63	A_55_P2019520	Cma2
											234	0.0008652	0.0458	233.28	535.35	0.44	A_55_P2248330	2700068H02Rik															234	0.0003671	0.0196	167.61	85.64	1.96	A_55_P2121521	Hist1h3i	histone cluster 1, H3i	8354
											235	0.0008682	0.0458	302.14	539.79	0.56	A_55_P2025675	Dnahc8															235	0.0003673	0.0196	1443.86	797.58	1.81	A_55_P1957729	Defb9
											236	0.0008774	0.0458	281.95	451.65	0.62	A_52_P315345	Lats2	large tumor suppressor kinase 2	26524													236	0.0003678	0.0196	6169.41	3750.86	1.64	A_55_P2072403	Suv39h2	suppressor of variegation 3-9 homolog 2 (Drosophila)	79723
											237	0.0008793	0.0458	2554.49	5367.7	0.48	A_51_P378298	Faim3															237	0.0003686	0.0196	606.99	317.72	1.91	A_66_P111089	Ube2f
											238	0.000881	0.0458	2089.15	7534.89	0.28	A_55_P2011169	Lce1j															238	0.0003694	0.0196	453.35	236.71	1.92	A_55_P1955276	Cytsb
											239	0.0008868	0.0458	126.39	69.92	1.81	A_55_P2082989	5430435G22Rik															239	0.0003737	0.0196	3511.23	1495.74	2.35	A_66_P107703	Smox	spermine oxidase	54498
											240	0.0008868	0.0458	59.15	91.83	0.64	A_66_P111534	5430431A17Rik															240	0.000376	0.0196	1424.31	724.67	1.97	A_51_P133097	Gm4013
											241	0.0008892	0.0458	139.01	230.7	0.6	A_55_P2047589	ENSMUST00000103328															241	0.0003761	0.0196	5796.26	2626.34	2.21	A_51_P221337	Ranbp10	RAN binding protein 10	57610
											242	0.0008955	0.0458	55.31	27.72	1.99	A_51_P290576	Plk2	polo-like kinase 2	10769													242	0.0003763	0.0196	370.29	198.24	1.87	A_55_P2101963	ENSMUST00000105696
											243	0.0008955	0.0458	282.72	182.19	1.55	A_55_P1997509	Zbtb32	zinc finger and BTB domain containing 32	27033													243	0.0003806	0.0196	8062.92	4077.11	1.98	A_51_P205968	Snx15	sorting nexin 15	29907
											244	0.0009033	0.0458	63.71	138.88	0.46	A_55_P2150392	Cpne5															244	0.0003817	0.0196	1148.94	620.48	1.85	A_51_P325165	Il27
											245	0.0009056	0.0458	101.96	166.28	0.61	A_55_P2087785	ENSMUST00000068430															245	0.0003819	0.0196	1183.61	529.91	2.23	A_55_P2013011	Gm9588
											246	0.0009186	0.0458	46.56	115.86	0.4	A_51_P495560	Tgm3	transglutaminase 3	7053													246	0.0003827	0.0196	959.97	579.53	1.66	A_55_P1969987	D19Ertd737e
											247	0.0009201	0.0458	91.99	52.11	1.77	A_55_P2248315	2310043M15Rik															247	0.0003827	0.0196	870.13	508.09	1.71	A_55_P2150540	Lalba	lactalbumin, alpha-	3906
											248	0.0009215	0.0458	76.03	122.13	0.62	A_55_P1955906	Stat1	signal transducer and activator of transcription 1, 91kDa	6772													248	0.000385	0.0196	251.12	147.27	1.71	A_55_P2113078	Rem1	RAS (RAD and GEM)-like GTP-binding 1	28954
											249	0.0009241	0.0458	771.83	1516.17	0.51	A_55_P1964648	Btla	B and T lymphocyte associated	151888													249	0.0003879	0.0196	907.45	499.85	1.82	A_52_P129697	Stradb	STE20-related kinase adaptor beta	55437
											250	0.0009267	0.0458	221.89	424.56	0.52	A_52_P308875	ENSMUST00000100423															250	0.000391	0.0196	133564	70867.9	1.88	A_52_P401640	Bpgm	2,3-bisphosphoglycerate mutase	669
											251	0.0009292	0.0458	540.81	907.72	0.6	A_66_P101835	Cd38	CD38 molecule	952													251	0.0003918	0.0196	146.8	229.02	0.64	A_55_P1974442	Sumf2	sulfatase modifying factor 2	25870
											252	0.0009346	0.0458	75.34	153.65	0.49	A_51_P108581	Adrbk2	adrenergic, beta, receptor kinase 2	157													252	0.000393	0.0196	27986.7	13715.2	2.04	A_55_P2135351	Mtvr2	mouse mammary tumor virus receptor homolog 2	246754
											253	0.0009352	0.0458	595.85	457.77	1.3	A_51_P121228	Ascc2	activating signal cointegrator 1 complex subunit 2	84164													253	0.000394	0.0196	2555.87	1600.07	1.6	A_55_P2052555	Dpysl5	dihydropyrimidinase-like 5	56896
											254	0.0009353	0.0458	1742.09	3392.8	0.51	A_55_P1960053	Hvcn1	hydrogen voltage gated channel 1	84329													254	0.0003959	0.0196	319.37	174.89	1.83	A_52_P684179	4933432I09Rik
											255	0.0009368	0.0458	401.4	726.06	0.55	A_51_P520966	Icosl															255	0.0003975	0.0196	6899.96	4162.37	1.66	A_51_P197378	Atg12	autophagy related 12	9140
											256	0.0009381	0.0458	55.45	87.7	0.63	A_55_P2192819	BB157357															256	0.0003989	0.0196	183.39	103.24	1.78	A_55_P1985633	ENSMUST00000121829
											257	0.0009415	0.0458	35.52	54.75	0.65	A_51_P417074	Arhgap8	Rho GTPase activating protein 8	23779													257	0.0004021	0.0196	769.49	495.05	1.55	A_51_P418737	ENSMUST00000030920
											258	0.0009439	0.0458	27.91	49.16	0.57	A_55_P1972997	A530016L24Rik															258	0.0004031	0.0196	13179	7125.67	1.85	A_55_P2149511	Mff	mitochondrial fission factor	56947
											259	0.0009442	0.0458	545.34	288.4	1.89	A_55_P2031999	9030617O03Rik															259	0.0004039	0.0196	468.15	236.52	1.98	A_51_P416613	1810058I24Rik
											260	0.0009465	0.0458	29.53	84.7	0.35	A_51_P422194	Pxt1	peroxisomal, testis specific 1	222659													260	0.0004044	0.0196	281.23	148.77	1.89	A_66_P118776	2310047B19Rik
											261	0.0009468	0.0458	39.42	69.34	0.57	A_55_P2041065	Chrna6	cholinergic receptor, nicotinic, alpha 6 (neuronal)	8973													261	0.0004081	0.0197	2723.63	1242.96	2.19	A_55_P2187043	Tpm1	tropomyosin 1 (alpha)	7168
											262	0.0009664	0.0462	1035.48	2136.92	0.48	A_55_P2087622	Il4i1	interleukin 4 induced 1	259307													262	0.0004082	0.0197	498.42	239.06	2.08	A_55_P1972277	Samd11	sterile alpha motif domain containing 11	148398
											263	0.0009673	0.0462	266.24	439.35	0.61	A_55_P2078433	Mcoln2	mucolipin 2	255231													263	0.0004127	0.0198	3158.8	1818.13	1.74	A_52_P145349	Stradb	STE20-related kinase adaptor beta	55437
											264	0.0009772	0.0462	63.21	108.4	0.58	A_52_P618728	ENSMUST00000103362															264	0.0004141	0.0198	452794	258155	1.75	A_66_P115406	Pabpc1	poly(A) binding protein, cytoplasmic 1	26986
											265	0.0009776	0.0462	179.16	284.46	0.63	A_51_P182311	Clec2i															265	0.0004164	0.0198	107491	56008.3	1.92	A_51_P156631	Glrx5	glutaredoxin 5	51218
											266	0.0009787	0.0462	21.38	33.16	0.64	A_55_P1975315	Crygs	crystallin, gamma S	1427													266	0.0004177	0.0198	119.48	64.65	1.85	A_66_P124674	Ubxn2a	UBX domain protein 2A	165324
											267	0.0009838	0.0462	61.92	86.94	0.71	A_51_P516850	Rbbp5	retinoblastoma binding protein 5	5929													267	0.0004188	0.0198	111.8	74.32	1.5	A_55_P2108678	Gm5989
											268	0.0009881	0.0462	78.88	225.49	0.35	A_55_P2156914	LOC677487															268	0.0004213	0.0198	182.54	105.73	1.73	A_55_P2073940	Abcc5	ATP-binding cassette, sub-family C (CFTR/MRP), member 5	10057
											269	0.0009907	0.0462	281.58	607.43	0.46	A_52_P277104	Bank1	B-cell scaffold protein with ankyrin repeats 1	55024													269	0.000422	0.0198	253.32	173.29	1.46	A_55_P2286503	A930001C03Rik
											270	0.0009918	0.0462	105.15	224	0.47	A_51_P158018	Bend5	BEN domain containing 5	79656													270	0.0004243	0.0198	152.5	102.72	1.48	A_55_P2047514	ENSMUST00000106359
											271	0.000992	0.0462	22.98	36.3	0.63	A_51_P105887	Lax1	lymphocyte transmembrane adaptor 1	54900													271	0.0004268	0.0199	231.84	97.79	2.37	A_55_P2161347	Acmsd	aminocarboxymuconate semialdehyde decarboxylase	130013
																																	272	0.0004345	0.0199	882.98	536.8	1.64	A_55_P2011794	LOC636441
																																	273	0.0004347	0.0199	378.35	206.97	1.83	A_66_P113556	Wnt16	wingless-type MMTV integration site family, member 16	51384
																																	274	0.0004348	0.0199	381.74	196.16	1.95	A_55_P2019690	Slc43a1	solute carrier family 43 (amino acid system L transporter), member 1	8501
																																	275	0.0004367	0.0199	302.45	139.76	2.16	A_51_P358112	Fads1	fatty acid desaturase 1	3992
																																	276	0.0004369	0.0199	1291.95	687.07	1.88	A_55_P2025103	Snx3	sorting nexin 3	8724
																																	277	0.0004415	0.0199	371.03	190.05	1.95	A_55_P2032518	Slc5a4a
																																	278	0.0004432	0.0199	285.57	185.41	1.54	A_55_P2084492	A_55_P2084492
																																	279	0.0004453	0.0199	8136.42	4242.61	1.92	A_51_P513541	Rfk	riboflavin kinase	55312
																																	280	0.0004461	0.0199	12612.3	5616.88	2.25	A_55_P2070940	Krtap20-2	keratin associated protein 20-2	337976
																																	281	0.0004476	0.0199	455.21	278.36	1.64	A_55_P2133067	Ube2v1	ubiquitin-conjugating enzyme E2 variant 1	7335
																																	282	0.0004479	0.0199	594.08	378.85	1.57	A_55_P2080562	Arhgap26	Rho GTPase activating protein 26	23092
																																	283	0.000448	0.0199	200.84	99.41	2.02	A_52_P8685	Tmem183a	transmembrane protein 183A	92703
																																	284	0.0004496	0.0199	109.17	55.47	1.97	A_55_P1971054	Paqr9	progestin and adipoQ receptor family member IX	344838
																																	285	0.0004512	0.0199	2881.29	1737.99	1.66	A_55_P1979708	Ubap1	ubiquitin associated protein 1	51271
																																	286	0.0004515	0.0199	330.8	742.17	0.45	A_51_P520966	Icosl
																																	287	0.0004517	0.0199	2840.21	1395.46	2.04	A_55_P1964076	Dnajb6	DnaJ (Hsp40) homolog, subfamily B, member 6	10049
																																	288	0.0004542	0.0199	402079	223353	1.8	A_55_P2117487	A_55_P2117487
																																	289	0.0004543	0.0199	494.59	184.69	2.68	A_66_P120380	Apol10b
																																	290	0.0004594	0.02	4172.48	2102.66	1.98	A_55_P2040227	3110082D06Rik
																																	291	0.00046	0.02	777.17	452.11	1.72	A_55_P2171493	BC030867
																																	292	0.0004649	0.0201	1180.55	602.95	1.96	A_66_P101132	Hist1h2bp
																																	293	0.0004735	0.0204	81.4	42.03	1.94	A_55_P1968808	Wipi1	WD repeat domain, phosphoinositide interacting 1	55062
																																	294	0.0004802	0.0206	97212	47547.4	2.04	A_55_P2067445	Arf5	ADP-ribosylation factor 5	381
																																	295	0.0004874	0.0208	60.46	262.53	0.23	A_55_P2037787	Gm3798
																																	296	0.0004883	0.0208	115.62	72.1	1.6	A_55_P2117623	Tnfrsf13c	tumor necrosis factor receptor superfamily, member 13C	115650
																																	297	0.0004914	0.0209	369.01	197.24	1.87	A_55_P1959879	Stx1b	syntaxin 1B	112755
																																	298	0.0005003	0.0212	913.22	511.38	1.79	A_51_P387868	Tekt4	tektin 4	150483
																																	299	0.0005024	0.0212	4654.92	2128.24	2.19	A_55_P2067842	2017-03-05	membrane-associated ring finger (C3HC4) 5	54708
																																	300	0.0005026	0.0212	68.79	103.03	0.67	A_51_P488175	Phf20l1	PHD finger protein 20-like 1	51105
																																	301	0.0005055	0.0212	451.11	246.42	1.83	A_55_P2051099	Tnfrsf1a	tumor necrosis factor receptor superfamily, member 1A	7132
																																	302	0.0005061	0.0212	554.74	293.11	1.89	A_55_P2277825	E430010N07Rik
																																	303	0.0005127	0.0213	19365.1	11606.8	1.67	A_51_P462448	Gpx4	glutathione peroxidase 4	2879
																																	304	0.0005133	0.0213	167.1	108.58	1.54	A_55_P2059961	LOC641065
																																	305	0.0005164	0.0213	43.89	685.86	0.064	A_55_P2042184	Gm3181
																																	306	0.0005173	0.0213	6271.25	3876.96	1.62	A_55_P2178127	2017-09-01	septin 1	1731
																																	307	0.00052	0.0213	7844.04	4323.34	1.81	A_55_P2092156	Gm2911
																																	308	0.0005205	0.0213	1529.77	814.72	1.88	A_55_P2097269	A_55_P2097269
																																	309	0.0005251	0.0215	28968.2	15146.9	1.91	A_51_P124568	Mpp1	membrane protein, palmitoylated 1, 55kDa	4354
																																	310	0.0005268	0.0215	2544.45	1327.25	1.92	A_55_P2198568	4930506A18Rik
																																	311	0.0005354	0.0215	2029.73	1054.16	1.93	A_51_P489337	Becn1	beclin 1, autophagy related	8678
																																	312	0.0005367	0.0215	16430.5	7816.12	2.1	A_55_P2009069	Gm4638
																																	313	0.0005389	0.0215	125.39	62.6	2	A_51_P195573	Dnmt1	DNA (cytosine-5-)-methyltransferase 1	1786
																																	314	0.0005393	0.0215	4709.09	3021.83	1.56	A_55_P2027012	Serpinb8	serpin peptidase inhibitor, clade B (ovalbumin), member 8	5271
																																	315	0.0005402	0.0215	91.61	49.92	1.84	A_55_P2139905	2310057J16Rik
																																	316	0.0005416	0.0215	74630.6	40510.5	1.84	A_55_P2086664	Tspan33	tetraspanin 33	340348
																																	317	0.0005423	0.0215	150.12	80.19	1.87	A_55_P1953226	Gm14484
																																	318	0.0005423	0.0215	1984.76	1138.79	1.74	A_55_P1982883	Gys1	glycogen synthase 1 (muscle)	2997
																																	319	0.0005461	0.0216	2744.98	1566.33	1.75	A_51_P116616	Rbm14	RNA binding motif protein 14	10432
																																	320	0.0005477	0.0216	61.99	87.33	0.71	A_52_P154880	Ing3	inhibitor of growth family, member 3	54556
																																	321	0.0005551	0.0218	996.59	517.72	1.92	A_55_P2305274	LOC100047485
																																	322	0.0005595	0.0218	93.97	59.82	1.57	A_55_P2107785	Gm13105
																																	323	0.0005603	0.0218	1141.55	624.8	1.83	A_51_P159612	Hebp2	heme binding protein 2	23593
																																	324	0.0005604	0.0218	22711.1	12882.2	1.76	A_55_P2021841	Calm3	calmodulin 3 (phosphorylase kinase, delta)	808
																																	325	0.0005617	0.0218	21163.5	14652.3	1.44	A_55_P1988866	A_55_P1988866
																																	326	0.0005664	0.0219	20459.5	10144.1	2.02	A_51_P329370	Snrnp25	small nuclear ribonucleoprotein 25kDa (U11/U12)	79622
																																	327	0.0005665	0.0219	505.12	344.13	1.47	A_52_P338110	Chmp1b	charged multivesicular body protein 1B	57132
																																	328	0.0005702	0.0219	146.07	87.07	1.68	A_55_P2093784	Pip4k2a	phosphatidylinositol-5-phosphate 4-kinase, type II, alpha	5305
																																	329	0.000571	0.0219	401.79	284.87	1.41	A_51_P179131	Vasp	vasodilator-stimulated phosphoprotein	7408
																																	330	0.0005737	0.0219	37025.3	22545.7	1.64	A_55_P2152305	Atp5h
																																	331	0.0005755	0.0219	644.3	955.44	0.67	A_51_P201137	Lbr	lamin B receptor	3930
																																	332	0.0005757	0.0219	495.37	282.08	1.76	A_51_P344376	Gpr162
																																	333	0.0005793	0.0219	266.18	440.61	0.6	A_52_P167278	Mthfd1l	methylenetetrahydrofolate dehydrogenase (NADP+ dependent) 1-like	25902
																																	334	0.0005797	0.0219	110.36	65.32	1.69	A_55_P2006906	Armcx3	armadillo repeat containing, X-linked 3	51566
																																	335	0.0005848	0.0219	114608	55300.4	2.07	A_55_P1952220	Pnpo
																																	336	0.000588	0.0219	56480.5	75464.9	0.75	A_55_P2024322	Gm15531
																																	337	0.000588	0.0219	1943.4	1000.44	1.94	A_55_P2013029	Gm9631
																																	338	0.0005896	0.0219	992.81	497.66	1.99	A_55_P2047047	ENSMUST00000112071
																																	339	0.0005909	0.0219	1454.27	714.34	2.04	A_52_P676198	2010011I20Rik
																																	340	0.0005914	0.0219	1183.39	681.2	1.74	A_51_P124089	Gtpbp2	GTP binding protein 2	54676
																																	341	0.0005936	0.0219	484.4	238.38	2.03	A_51_P377760	Rnasel	ribonuclease L (2',5'-oligoisoadenylate synthetase-dependent)	6041
																																	342	0.0005943	0.0219	124.01	69.87	1.77	A_52_P621617	Dnajb4	DnaJ (Hsp40) homolog, subfamily B, member 4	11080
																																	343	0.0006004	0.0221	97164.9	42981.3	2.26	A_51_P196972	Slc4a1	solute carrier family 4 (anion exchanger), member 1 (Diego blood group)	6521
																																	344	0.0006041	0.0221	4422.62	2725.73	1.62	A_51_P125205	Aqp1	aquaporin 1 (Colton blood group)	358
																																	345	0.0006061	0.0221	3796.22	2112.24	1.8	A_55_P2083401	Acp1	acid phosphatase 1, soluble	52
																																	346	0.0006067	0.0221	77.04	135.91	0.57	A_55_P2052578	A830080D01Rik
																																	347	0.0006128	0.0223	1334.55	671.47	1.99	A_51_P116088	Rexo2	RNA exonuclease 2	25996
																																	348	0.0006143	0.0223	262.44	151.28	1.73	A_55_P1972018	Hist1h4c	histone cluster 1, H4c	8364
																																	349	0.0006232	0.0224	2312.78	1367.88	1.69	A_55_P2176802	Hipk1	homeodomain interacting protein kinase 1	204851
																																	350	0.000624	0.0224	4905.31	6748.81	0.73	A_55_P2159026	Rpl22l1
																																	351	0.0006249	0.0224	492.77	295.27	1.67	A_66_P124776	LOC100045489
																																	352	0.0006256	0.0224	454.28	241.71	1.88	A_55_P2154322	Mras	muscle RAS oncogene homolog	22808
																																	353	0.0006282	0.0225	551.28	306.74	1.8	A_55_P2002351	Lats2	large tumor suppressor kinase 2	26524
																																	354	0.0006301	0.0225	141.39	85.19	1.66	A_66_P111534	5430431A17Rik
																																	355	0.0006322	0.0225	143.39	80.13	1.79	A_52_P668071	Asb1	ankyrin repeat and SOCS box containing 1	51665
																																	356	0.0006338	0.0225	1845.91	1194.48	1.55	A_55_P2156556	Gm2212
																																	357	0.0006362	0.0225	231.26	113.36	2.04	A_52_P309337	Metap2	methionyl aminopeptidase 2	10988
																																	358	0.0006385	0.0225	176.77	104.54	1.69	A_51_P324838	Evpl	envoplakin	2125
																																	359	0.0006463	0.0226	465.06	322.69	1.44	A_55_P1975021	Rad18	RAD18 E3 ubiquitin protein ligase	56852
																																	360	0.0006467	0.0226	987.26	548.29	1.8	A_51_P151020	Tnp1	transition protein 1 (during histone to protamine replacement)	7141
																																	361	0.0006475	0.0226	1294	1712.05	0.76	A_55_P2158030	Glrx3	glutaredoxin 3	10539
																																	362	0.00065	0.0226	2874.54	1745.43	1.65	A_55_P2028576	Gm7057
																																	363	0.0006503	0.0226	219.27	121.23	1.81	A_51_P193296	Iqcf1	IQ motif containing F1	132141
																																	364	0.0006556	0.0227	101521	62496.5	1.62	A_55_P2142218	Gm11836
																																	365	0.000659	0.0227	13176.7	7145.96	1.84	A_51_P103975	Brp44
																																	366	0.0006654	0.0227	728.55	306.72	2.38	A_55_P1992487	Gm6453
																																	367	0.0006676	0.0227	4403.11	2303.96	1.91	A_51_P237040	Nog	noggin	9241
																																	368	0.0006684	0.0227	181.16	274.13	0.66	A_51_P494541	Fam108b
																																	369	0.0006691	0.0227	483.04	229.74	2.1	A_51_P424338	Nqo1	NAD(P)H dehydrogenase, quinone 1	1728
																																	370	0.0006694	0.0227	20841.6	12674.3	1.64	A_51_P221632	1700037H04Rik
																																	371	0.0006698	0.0227	4380.1	2460.75	1.78	A_55_P2049549	Rab22a	RAB22A, member RAS oncogene family	57403
																																	372	0.0006698	0.0227	567.25	1017.9	0.56	A_55_P1968043	Jmjd1c	jumonji domain containing 1C	221037
																																	373	0.000671	0.0227	907.9	488.81	1.86	A_51_P487178	Megf11	multiple EGF-like-domains 11	84465
																																	374	0.000677	0.0228	4703.88	2572.84	1.83	A_55_P1968643	V1rd22
																																	375	0.0006774	0.0228	2774.49	1663.34	1.67	A_51_P372473	Auh	AU RNA binding protein/enoyl-CoA hydratase	549
																																	376	0.0006782	0.0228	189.23	112.49	1.68	A_55_P2131473	Rmnd5a	required for meiotic nuclear division 5 homolog A (S. cerevisiae)	64795
																																	377	0.0006825	0.0228	119.47	251.35	0.48	A_55_P2156653	Gpr174	G protein-coupled receptor 174	84636
																																	378	0.0006834	0.0228	589110	355470	1.66	A_55_P2171578	Mkrn1	makorin ring finger protein 1	23608
																																	379	0.0006845	0.0228	478.48	208.37	2.3	A_55_P2131899	Sox4	SRY (sex determining region Y)-box 4	6659
																																	380	0.0006865	0.0228	384.28	238.66	1.61	A_55_P2100065	Fsd1l	fibronectin type III and SPRY domain containing 1-like	83856
																																	381	0.0006865	0.0228	368.42	199.28	1.85	A_51_P138790	Plekhf2	pleckstrin homology domain containing, family F (with FYVE domain) member 2	79666
																																	382	0.0006901	0.0228	2313.39	682.46	3.39	A_55_P2083186	ENSMUST00000077013
																																	383	0.0006905	0.0228	5753.47	2418.3	2.38	A_51_P417891	Trim10	tripartite motif containing 10	10107
																																	384	0.0006931	0.0228	5016.13	2587.67	1.94	A_55_P2001290	Ube2e3	ubiquitin-conjugating enzyme E2E 3	10477
																																	385	0.0006981	0.0228	144170	77591	1.86	A_52_P642207	Mkrn1	makorin ring finger protein 1	23608
																																	386	0.0006983	0.0228	359.91	211.34	1.7	A_55_P2095064	LOC100045797
																																	387	0.0006999	0.0228	140.32	83.61	1.68	A_55_P2084542	ENSMUST00000099938
																																	388	0.0007045	0.0229	339.68	199.24	1.7	A_55_P2154200	EG545985
																																	389	0.0007091	0.023	16804	9395.15	1.79	A_55_P2099785	Usp15	ubiquitin specific peptidase 15	9958
																																	390	0.000714	0.0231	113.97	56.98	2	A_55_P2005828	Hbb-bh1
																																	391	0.0007148	0.0231	24911.5	11101	2.24	A_55_P2010641	Slc38a5	solute carrier family 38, member 5	92745
																																	392	0.0007168	0.0231	406.78	239.98	1.7	A_51_P242687	Otog
																																	393	0.000728	0.0234	702.22	3493.91	0.2	A_55_P2129523	NAP058568-1
																																	394	0.0007334	0.0235	325.14	124.16	2.62	A_55_P1957272	ENSMUST00000099360
																																	395	0.0007361	0.0235	70337.9	44743.8	1.57	A_55_P1990894	Psmd4	proteasome (prosome, macropain) 26S subunit, non-ATPase, 4	5710
																																	396	0.0007385	0.0236	373.39	200.18	1.87	A_55_P2005345	Epb4.1
																																	397	0.0007471	0.0237	117229	62570.3	1.87	A_52_P244193	Cd24a
																																	398	0.0007506	0.0237	35478.6	20814.3	1.7	A_55_P2063166	Ogfod1	2-oxoglutarate and iron-dependent oxygenase domain containing 1	55239
																																	399	0.0007506	0.0237	69358.4	92011.8	0.75	A_55_P2161818	A_55_P2161818
																																	400	0.0007511	0.0237	247.87	145.06	1.71	A_52_P110052	Darc
																																	401	0.0007533	0.0237	5334.24	2812.43	1.9	A_66_P122155	Wdr26	WD repeat domain 26	80232
																																	402	0.0007545	0.0237	994.93	555.7	1.79	A_55_P1968365	LOC100044456
																																	403	0.0007664	0.0239	1252.81	726.37	1.72	A_55_P1982532	A_55_P1982532
																																	404	0.0007669	0.0239	501.46	274.52	1.83	A_55_P2170355	LOC100045241
																																	405	0.0007675	0.0239	3111.63	1997.81	1.56	A_51_P294807	Stom	stomatin	2040
																																	406	0.0007679	0.0239	241.5	141.81	1.7	A_55_P1994302	TC1609387
																																	407	0.000774	0.024	146.14	85.63	1.71	A_55_P2077783	Tubb2a-ps2
																																	408	0.0007842	0.0242	1317.19	2222.02	0.59	A_55_P1988202	Ifi203
																																	409	0.0007845	0.0242	6712.44	3694.66	1.82	A_51_P234544	Azin1	antizyme inhibitor 1	51582
																																	410	0.0007898	0.0243	400.49	149.79	2.67	A_55_P2048800	Cd82
																																	411	0.0007937	0.0244	246.88	152.54	1.62	A_55_P2171459	Nptn	neuroplastin	27020
																																	412	0.000799	0.0245	139.46	205.17	0.68	A_51_P386389	Actr6	ARP6 actin-related protein 6 homolog (yeast)	64431
																																	413	0.0008026	0.0245	459.6	264.44	1.74	A_55_P1996952	Gm4072
																																	414	0.0008123	0.0247	280.9	130.05	2.16	A_52_P497534	Wipi1	WD repeat domain, phosphoinositide interacting 1	55062
																																	415	0.0008134	0.0247	54003.9	32455.6	1.66	A_55_P1980932	Tceb2	transcription elongation factor B (SIII), polypeptide 2 (18kDa, elongin B)	6923
																																	416	0.000814	0.0247	1715.1	907.7	1.89	A_52_P430934	Dcun1d1	DCN1, defective in cullin neddylation 1, domain containing 1	54165
																																	417	0.0008168	0.0247	35043.6	18699.2	1.87	A_55_P1972128	Ccndbp1
																																	418	0.0008176	0.0247	6897.38	4436.23	1.55	A_55_P2091145	Hist1h4k	histone cluster 1, H4k	8362
																																	419	0.0008202	0.0247	456.72	303.59	1.5	A_55_P2116290	D4Ertd22e
																																	420	0.0008232	0.0248	3316.07	2227.11	1.49	A_55_P1958419	NAP094762-001
																																	421	0.0008277	0.0248	309.4	155.16	1.99	A_52_P458279	Prlr	prolactin receptor	5618
																																	422	0.0008368	0.0249	1279.75	776.66	1.65	A_55_P1988754	Hist4h4	histone cluster 4, H4	121504
																																	423	0.0008369	0.0249	311.35	188.13	1.65	A_55_P2173199	Vmn2r4
																																	424	0.0008381	0.0249	511.48	372.33	1.37	A_51_P211491	Gusb	glucuronidase, beta	2990
																																	425	0.0008397	0.0249	72.61	54.17	1.34	A_55_P2412329	4930581F22Rik
																																	426	0.0008402	0.0249	680.52	374.61	1.82	A_55_P1993483	Gm7462
																																	427	0.0008434	0.0249	475.93	161.17	2.95	A_55_P2121408	Tpm2	tropomyosin 2 (beta)	7169
																																	428	0.00085	0.025	215.91	100.4	2.15	A_51_P517706	Fgf11	fibroblast growth factor 11	2256
																																	429	0.0008502	0.025	175.61	125.37	1.4	A_51_P371174	Bag3	BCL2-associated athanogene 3	9531
																																	430	0.0008536	0.0251	1258.5	514.18	2.45	A_66_P110088	Gm3265
																																	431	0.000857	0.0251	1306.35	573.81	2.28	A_55_P2110032	Akap7	A kinase (PRKA) anchor protein 7	9465
																																	432	0.0008583	0.0251	1403.74	660.75	2.12	A_51_P270733	Syngr1	synaptogyrin 1	9145
																																	433	0.0008609	0.0251	211.85	124.49	1.7	A_55_P2357254	5330430P22Rik
																																	434	0.0008647	0.0252	943	598.53	1.58	A_51_P156800	2700078K21Rik
																																	435	0.0008718	0.0253	3818.03	2232.09	1.71	A_55_P2203141	2900011F02Rik
																																	436	0.0008727	0.0253	985.04	1306.8	0.75	A_55_P2008870	Gm4910
																																	437	0.000882	0.0255	395.56	236.77	1.67	A_55_P2133495	ENSMUST00000118575
																																	438	0.0008826	0.0255	134.32	91.53	1.47	A_51_P142421	Rspo1	R-spondin 1	284654
																																	439	0.0008885	0.0255	111.39	74.43	1.5	A_52_P201551	Nav1	neuron navigator 1	89796
																																	440	0.0008896	0.0255	1833	838.26	2.19	A_55_P2015941	ENSMUST00000035278
																																	441	0.0008918	0.0255	530.11	310.14	1.71	A_51_P469902	LOC100045315
																																	442	0.0008936	0.0255	2698.31	1465.88	1.84	A_55_P2110200	Ubox5
																																	443	0.0008987	0.0255	1099.77	599.08	1.84	A_55_P2020549	ENSMUST00000112311
																																	444	0.0009	0.0255	830.11	1017.37	0.82	A_66_P111430	2410006H16Rik
																																	445	0.0009008	0.0255	819.95	406.4	2.02	A_55_P2147736	Dpysl4	dihydropyrimidinase-like 4	10570
																																	446	0.0009033	0.0255	10724.2	6114.32	1.75	A_55_P2056280	Wdr89	WD repeat domain 89	112840
																																	447	0.000904	0.0255	1942.19	880.59	2.21	A_52_P77080	Gypa	glycophorin A (MNS blood group)	2993
																																	448	0.0009104	0.0257	561.78	332.45	1.69	A_55_P2105970	E330014E10Rik
																																	449	0.0009145	0.0257	775.73	1655.36	0.47	A_55_P1964648	Btla	B and T lymphocyte associated	151888
																																	450	0.0009153	0.0257	205957	133916	1.54	A_51_P401958	Taldo1	transaldolase 1	6888
																																	451	0.0009216	0.0258	281.93	183.93	1.53	A_55_P2170474	Yipf2	Yip1 domain family, member 2	78992
																																	452	0.0009279	0.0258	136.41	238.94	0.57	A_55_P2036615	4933421E11Rik
																																	453	0.000933	0.0258	2232.01	1159.78	1.92	A_51_P126198	Dapk2	death-associated protein kinase 2	23604
																																	454	0.0009338	0.0258	20227.6	11827.6	1.71	A_55_P2025248	Mxd1	MAX dimerization protein 1	4084
																																	455	0.0009338	0.0258	12490	7576.11	1.65	A_52_P316697	2310016E02Rik
																																	456	0.0009351	0.0258	1123.59	626.79	1.79	A_55_P1956488	Epb4.9
																																	457	0.0009362	0.0258	71500.9	97515.4	0.73	A_55_P2158112	Gm9846
																																	458	0.0009429	0.0258	882.01	490.76	1.8	A_55_P2186615	Acp1	acid phosphatase 1, soluble	52
																																	459	0.000943	0.0258	300.64	507.27	0.59	A_52_P198435	Rasgrp3	RAS guanyl releasing protein 3 (calcium and DAG-regulated)	25780
																																	460	0.0009463	0.0258	1193.52	755.31	1.58	A_55_P2162160	Anp32a	acidic (leucine-rich) nuclear phosphoprotein 32 family, member A	8125
																																	461	0.0009532	0.0258	276.79	139.23	1.99	A_55_P2118540	LOC100046103
																																	462	0.0009534	0.0258	487.33	285.4	1.71	A_52_P287992	Tbcel	tubulin folding cofactor E-like	219899
																																	463	0.0009536	0.0258	3455.29	1908.47	1.81	A_51_P405668	2017-03-05	membrane-associated ring finger (C3HC4) 5	54708
																																	464	0.0009558	0.0258	68.35	41.96	1.63	A_52_P148514	Hpse	heparanase	10855
																																	465	0.0009562	0.0258	15385.4	8851.03	1.74	A_55_P2015692	Tceb2	transcription elongation factor B (SIII), polypeptide 2 (18kDa, elongin B)	6923
																																	466	0.0009595	0.0258	6744.17	3581	1.88	A_51_P172251	Ifrd2	interferon-related developmental regulator 2	7866
																																	467	0.00096	0.0258	1520.01	765.24	1.99	A_66_P109296	NAP093749-001
																																	468	0.0009666	0.0258	15389	7924.4	1.94	A_51_P451151	Ube2c	ubiquitin-conjugating enzyme E2C	11065
																																	469	0.0009668	0.0258	3751.91	2140.7	1.75	A_55_P1970785	LOC100044252
																																	470	0.0009675	0.0258	3083.56	1736.96	1.78	A_51_P386058	Ppp2r5b	protein phosphatase 2, regulatory subunit B', beta	5526
																																	471	0.0009689	0.0258	313.87	163.38	1.92	A_55_P1976898	Pnp2
																																	472	0.00097	0.0258	4649.14	2479.74	1.87	A_55_P2160383	Gm4852
																																	473	0.0009739	0.0258	59.19	103.19	0.57	A_55_P2015964	Rif1	replication timing regulatory factor 1	55183
																																	474	0.0009752	0.0258	1601.91	963.92	1.66	A_55_P2125491	Tnfrsf4	tumor necrosis factor receptor superfamily, member 4	7293
																																	475	0.0009761	0.0258	131.37	71.8	1.83	A_55_P2154787	TC1724494
																																	476	0.0009762	0.0258	239.91	136.17	1.76	A_55_P2071834	Tln2	talin 2	83660
																																	477	0.00098	0.0258	62.27	42.75	1.46	A_55_P2046363	Mapkap1	mitogen-activated protein kinase associated protein 1	79109
																																	478	0.0009823	0.0258	23957.1	12874.9	1.86	A_51_P312846	Fbxo9	F-box protein 9	26268
																																	479	0.0009836	0.0258	1124.28	1380.57	0.81	A_55_P2053077	Chuk	conserved helix-loop-helix ubiquitous kinase	1147
																																	480	0.0009838	0.0258	608.9	262.08	2.32	A_55_P2283870	4930579K21
																																	481	0.0009854	0.0258	4206.8	2313.21	1.82	A_55_P1998797	A_55_P1998797
																																	482	0.0009922	0.0258	4772.03	7681.02	0.62	A_55_P2077901	Cd2	CD2 molecule	914
																																	483	0.0009936	0.0258	3150.35	2071.2	1.52	A_66_P135842	Fip1l1	factor interacting with PAPOLA and CPSF1	81608
																																	484	0.0009938	0.0258	602.22	361.38	1.67	A_55_P2082570	XM_001472629
																																	485	0.0009939	0.0258	192.56	120.88	1.59	A_55_P1990038	Mark2	MAP/microtubule affinity-regulating kinase 2	2011
																																	486	0.0009957	0.0258	426.02	190.16	2.24	A_51_P273005	Actl7a	actin-like 7A	10881
																																	487	0.0009967	0.0258	288.17	144.79	1.99	A_51_P468020	Lrrc50
																																	488	0.0009985	0.0258	447.41	210.22	2.13	A_55_P2241204	1500015A07Rik
[truncated: 4 more columns]

## Sheet: 3 Gy
3 Gy
Day 1											Day 2											Day 3											Day 5											Day 7
Description of the problem:											Description of the problem:											Description of the problem:											Description of the problem:											Description of the problem:
Number of classes: 2											Number of classes: 2											Number of classes: 2											Number of classes: 2											Number of classes: 2
Number of genes that passed filtering criteria: 12631											Number of genes that passed filtering criteria: 12631											Number of genes that passed filtering criteria: 12631											Number of genes that passed filtering criteria: 12631											Number of genes that passed filtering criteria: 12631
Type of univariate test used: Two-sample T-test											Type of univariate test used: Two-sample T-test											Type of univariate test used: Two-sample T-test											Type of univariate test used: Two-sample T-test											Type of univariate test used: Two-sample T-test
Class variable : d1 3Gy											Class variable : d2 3Gy											Class variable : d3 3Gy											Class variable : d5 3Gy											Class variable : d7 3 Gy
Random variance model for univariate tests: OFF											Random variance model for univariate tests: OFF											Random variance model for univariate tests: OFF											Random variance model for univariate tests: OFF											Random variance model for univariate tests: OFF
Nominal significance level of each univariate test: 0.001											Nominal significance level of each univariate test: 0.001											Nominal significance level of each univariate test: 0.001											Nominal significance level of each univariate test: 0.001											Nominal significance level of each univariate test: 0.001
Genes which are differentially expressed among classes:											Genes which are differentially expressed among classes:											Genes which are differentially expressed among classes:											Genes which are differentially expressed among classes:											Genes which are differentially expressed among classes:
Number of genes significant at 0.001 level of the univariate test: 1337											Number of genes significant at 0.001 level of the univariate test: 4482											Number of genes significant at 0.001 level of the univariate test: 4950											Number of genes significant at 0.001 level of the univariate test: 1648											Number of genes significant at 0.001 level of the univariate test: 540
Table 1 - Sorted by p-value of the univariate test.											Table 1 - Sorted by p-value of the univariate test.											Table 1 - Sorted by p-value of the univariate test.											Table 1 - Sorted by p-value of the univariate test.											Table 1 - Sorted by p-value of the univariate test.
Class 1: 3 Gy; Class 2: Control											Class 1: 3 Gy; Class 2: Control											Class 1: 3 Gy; Class 2: Control											Class 1: 3 Gy; Class 2: Control											Class 1: 3 Gy; Class 2: Control
The first 1337 genes are significant at the nominal 0.001 level of the univariate test with the fold change 2											The first 4482 genes are significant at the nominal 0.001 level of the univariate test with the fold change 2											The first 4950 genes are significant at the nominal 0.001 level of the univariate test with the fold change 2											The first 1648 genes are significant at the nominal 0.001 level of the univariate test with the fold change 2											The first 540 genes are significant at the nominal 0.001 level of the univariate test with the fold change 2
	Parametric p-value	FDR	Geom mean of intensities in class 1	Geom mean of intensities in class 2	Fold-change	UniqueID	Symbol	Name	EntrezID			Parametric p-value	FDR	Geom mean of intensities in class 1	Geom mean of intensities in class 2	Fold-change	UniqueID	Symbol	Name	EntrezID			Parametric p-value	FDR	Geom mean of intensities in class 1	Geom mean of intensities in class 2	Fold-change	UniqueID	Symbol	Name	EntrezID			Parametric p-value	FDR	Geom mean of intensities in class 1	Geom mean of intensities in class 2	Fold-change	UniqueID	Symbol	Name	EntrezID			Parametric p-value	FDR	Geom mean of intensities in class 1	Geom mean of intensities in class 2	Fold-change
1	< 1e-07	< 1e-07	103.65	262.01	0.4	A_55_P2164189	Sfpq				1	< 1e-07	< 1e-07	676.78	39092.1	0.017	A_51_P196972	Slc4a1	solute carrier family 4 (anion exchanger), member 1 (Diego blood group)	6521		1	< 1e-07	< 1e-07	961.07	253.53	3.79	A_51_P346104	Sgta	small glutamine-rich tetratricopeptide repeat (TPR)-containing, alpha	6449		1	< 1e-07	< 1e-07	1226.17	293.98	4.17	A_51_P435333	Dctn2				1	< 1e-07	0.000211	354.57	2578.5	0.14
2	< 1e-07	< 1e-07	157.13	492.06	0.32	A_55_P1971724	Cr2	complement component (3d/Epstein Barr virus) receptor 2	1380		2	< 1e-07	< 1e-07	825.25	32890.7	0.025	A_51_P455647	Car2				2	< 1e-07	< 1e-07	361.82	102.86	3.52	A_51_P393897	Mpi	mannose phosphate isomerase	4351		2	< 1e-07	< 1e-07	2181.36	656.24	3.32	A_55_P2040048	2900010J23Rik				2	< 1e-07	0.000211	962.79	9565.14	0.1
3	< 1e-07	< 1e-07	91.65	646.78	0.14	A_55_P1958275	Bcl11a	B-cell CLL/lymphoma 11A (zinc finger protein)	53335		3	< 1e-07	< 1e-07	166.42	3667.43	0.045	A_51_P205968	Snx15	sorting nexin 15	29907		3	< 1e-07	< 1e-07	934.8	132.87	7.04	A_55_P1997926	Gm15294				3	< 1e-07	< 1e-07	5455.23	119559	0.046	A_52_P108502	Slc4a7	solute carrier family 4, sodium bicarbonate cotransporter, member 7	9497		3	< 1e-07	0.000211	1693.61	8321.2	0.2
4	< 1e-07	< 1e-07	71.07	277.33	0.26	A_55_P2116385	Gpr183	G protein-coupled receptor 183	1880		4	< 1e-07	< 1e-07	37.19	1335.22	0.028	A_52_P77080	Gypa	glycophorin A (MNS blood group)	2993		4	< 1e-07	< 1e-07	2762.74	958.88	2.88	A_55_P1966863	Mad2l2	MAD2 mitotic arrest deficient-like 2 (yeast)	10459		4	< 1e-07	< 1e-07	922.89	188.22	4.9	A_52_P436238	Odc1				4	1e-07	0.000211	957.61	7559.79	0.13
5	< 1e-07	< 1e-07	210.54	889.56	0.24	A_51_P391955	Dapl1				5	< 1e-07	< 1e-07	223.21	4868.75	0.046	A_51_P432851	Dhrs11	dehydrogenase/reductase (SDR family) member 11	79154		5	< 1e-07	< 1e-07	23.5	142.13	0.17	A_52_P470869	Mipol1	mirror-image polydactyly 1	145282		5	< 1e-07	< 1e-07	19217.4	4090.03	4.7	A_52_P676271	Tuba4a	tubulin, alpha 4a	7277		5	1e-07	0.000211	1985.13	12315.4	0.16
6	< 1e-07	< 1e-07	1087.49	2402.3	0.45	A_55_P1958419	NAP094762-001				6	< 1e-07	< 1e-07	205.36	4971.48	0.041	A_51_P294643	Cdr2	cerebellar degeneration-related protein 2, 62kDa	1039		6	< 1e-07	< 1e-07	519.47	212.57	2.44	A_55_P2014645	2310008H09Rik				6	< 1e-07	< 1e-07	1126.67	353.63	3.19	A_51_P155345	Chmp2a	charged multivesicular body protein 2A	27243		6	1e-07	0.000211	3657.97	13906.5	0.26
7	< 1e-07	< 1e-07	382.53	1912.42	0.2	A_55_P2079079	Cd19	CD19 molecule	930		7	< 1e-07	< 1e-07	3409.87	62737.6	0.054	A_51_P156631	Glrx5	glutaredoxin 5	51218		7	< 1e-07	< 1e-07	322.42	1329.47	0.24	A_55_P2022699	NAP031457-1				7	< 1e-07	< 1e-07	511.16	170.24	3	A_51_P275976	Dok1	docking protein 1, 62kDa (downstream of tyrosine kinase 1)	1796		7	2e-07	0.000253	851.13	6234.24	0.14
8	< 1e-07	< 1e-07	160.83	659.7	0.24	A_55_P2196027	6330509M05Rik				8	< 1e-07	< 1e-07	98.14	1729.73	0.057	A_51_P435251	Cul4a	cullin 4A	8451		8	< 1e-07	< 1e-07	3338.74	1160.9	2.88	A_55_P2028788	Slc39a11	solute carrier family 39, member 11	201266		8	< 1e-07	< 1e-07	1848.89	357.06	5.18	A_51_P165984	Aup1	ancient ubiquitous protein 1	550		8	2e-07	0.000253	1040.53	7911.85	0.13
9	< 1e-07	< 1e-07	131.47	302.99	0.43	A_55_P2058928	Ralgds	ral guanine nucleotide dissociation stimulator	5900		9	< 1e-07	< 1e-07	202.92	3532	0.057	A_52_P169901	Mcart1				9	< 1e-07	< 1e-07	3419.65	391.59	8.73	A_55_P1957393	A_55_P1957393				9	< 1e-07	< 1e-07	413.03	59.61	6.93	A_52_P614960	Skiv2l	superkiller viralicidic activity 2-like (S. cerevisiae)	6499		9	2e-07	0.000253	2220.69	13496.6	0.16
10	< 1e-07	< 1e-07	1282.65	577.84	2.22	A_55_P2145804	Aen	apoptosis enhancing nuclease	64782		10	< 1e-07	< 1e-07	1143.25	30862.5	0.037	A_51_P439836	Gm6036				10	< 1e-07	< 1e-07	3227.16	17089.5	0.19	A_55_P2081405	LOC100046282				10	< 1e-07	< 1e-07	991.97	338.83	2.93	A_51_P121228	Ascc2	activating signal cointegrator 1 complex subunit 2	84164		10	2e-07	0.000253	2893.51	14570.5	0.2
11	< 1e-07	< 1e-07	85.48	216.87	0.39	A_66_P124445	3110002H16Rik				11	< 1e-07	< 1e-07	97.19	1338.67	0.073	A_52_P676198	2010011I20Rik				11	< 1e-07	< 1e-07	11512.6	2697.45	4.27	A_55_P2151273	Elovl1	ELOVL fatty acid elongase 1	64834		11	< 1e-07	< 1e-07	2315.5	579.31	4	A_55_P2000658	Gm15645				11	3e-07	0.000344	1314.33	6547.64	0.2
12	< 1e-07	3.95e-05	304.7	638.68	0.48	A_51_P267740	Zc3h15	zinc finger CCCH-type containing 15	55854		12	< 1e-07	< 1e-07	1477.27	27559.9	0.054	A_55_P2086664	Tspan33	tetraspanin 33	340348		12	< 1e-07	< 1e-07	5126.86	25242.9	0.2	A_51_P520857	LOC100134990				12	< 1e-07	< 1e-07	6488.08	130715	0.05	A_55_P2126805	Wdr81	WD repeat domain 81	124997		12	4e-07	0.000351	1859.44	10285.8	0.18
13	< 1e-07	3.95e-05	97.79	394.43	0.25	A_55_P2170210	Ap1s3	adaptor-related protein complex 1, sigma 3 subunit	130340		13	< 1e-07	< 1e-07	78.78	3521.89	0.022	A_55_P2050508	LOC630963				13	< 1e-07	< 1e-07	192.9	34.03	5.67	A_55_P2052881	A_55_P2052881				13	< 1e-07	< 1e-07	115.99	261.41	0.44	A_52_P373973	Mex3c	mex-3 RNA binding family member C	51320		13	4e-07	0.000351	1764.49	10138.5	0.17
14	< 1e-07	3.95e-05	164	1314.48	0.12	A_55_P2117614	Tnfrsf13c	tumor necrosis factor receptor superfamily, member 13C	115650		14	< 1e-07	< 1e-07	32.35	412.74	0.078	A_52_P287992	Tbcel	tubulin folding cofactor E-like	219899		14	< 1e-07	< 1e-07	48.35	255.78	0.19	A_55_P2032297	ENSMUST00000113729				14	< 1e-07	< 1e-07	262.6	4874.78	0.054	A_51_P334289	Zfp628				14	5e-07	0.000351	1897.7	8858.88	0.21
15	< 1e-07	3.95e-05	74.49	604.4	0.12	A_55_P2179074	Ciita	class II, major histocompatibility complex, transactivator	4261		15	< 1e-07	< 1e-07	426.15	12138.8	0.035	A_52_P612382	Cdc25b	cell division cycle 25B	994		15	< 1e-07	< 1e-07	7618.21	35976.7	0.21	A_55_P2128821	Selk	selenoprotein K	58515		15	< 1e-07	< 1e-07	860.75	152.21	5.65	A_55_P2069714	Sqstm1	sequestosome 1	8878		15	5e-07	0.000351	107.81	228.89	0.47
16	< 1e-07	3.95e-05	224.57	2657.91	0.084	A_55_P2136906	Vpreb3	pre-B lymphocyte 3	29802		16	< 1e-07	< 1e-07	4985.14	61110.2	0.082	A_51_P154469	Ccndbp1				16	< 1e-07	< 1e-07	420.45	55.99	7.51	A_51_P369628	Ptov1	prostate tumor overexpressed 1	53635		16	< 1e-07	< 1e-07	2640.54	443.48	5.95	A_51_P459350	Dstn	destrin (actin depolymerizing factor)	11034		16	5e-07	0.000351	3450.87	9394.28	0.37
17	< 1e-07	3.95e-05	944.68	2249.25	0.42	A_66_P108019	Heatr1	HEAT repeat containing 1	55127		17	< 1e-07	< 1e-07	38.04	441.88	0.086	A_51_P418737	ENSMUST00000030920				17	< 1e-07	< 1e-07	216.57	42.76	5.06	A_55_P2144511	LOC100047861				17	< 1e-07	< 1e-07	419.58	146.44	2.87	A_51_P519189	Eif3i	eukaryotic translation initiation factor 3, subunit I	8668		17	5e-07	0.000351	2389.73	9244.72	0.26
18	< 1e-07	3.95e-05	192.13	426.47	0.45	A_55_P2011387	Tifa	TRAF-interacting protein with forkhead-associated domain	92610		18	< 1e-07	< 1e-07	3515.63	149386	0.024	A_51_P343429	Slc25a37	solute carrier family 25 (mitochondrial iron transporter), member 37	51312		18	< 1e-07	< 1e-07	2566.22	1021.39	2.51	A_55_P2012399	Gm5884				18	< 1e-07	< 1e-07	449.34	193.82	2.32	A_55_P2067112	Gm4924				18	5e-07	0.000351	2937.06	13285.1	0.22
19	< 1e-07	3.95e-05	147	1603.05	0.092	A_55_P2108943	Ccr6	chemokine (C-C motif) receptor 6	1235		19	< 1e-07	< 1e-07	9420.41	148861	0.063	A_55_P1987730	5730469M10Rik				19	< 1e-07	< 1e-07	1496.32	324.07	4.62	A_55_P2060938	Gm7189				19	< 1e-07	< 1e-07	173.91	37.85	4.6	A_51_P339200	Bat5				19	6e-07	0.000399	1835.85	7803.73	0.24
20	< 1e-07	3.95e-05	130.36	1150.24	0.11	A_51_P154485	Fcrla	Fc receptor-like A	84824		20	< 1e-07	< 1e-07	17.22	638.71	0.027	A_55_P2063785	Ank1	ankyrin 1, erythrocytic	286		20	< 1e-07	< 1e-07	1627.94	241.22	6.75	A_52_P654437	NAP061234-1				20	< 1e-07	< 1e-07	262.83	76.12	3.45	A_51_P306047	Sec13	SEC13 homolog (S. cerevisiae)	6396		20	7e-07	0.000442	1647.41	4552.18	0.36
21	1e-07	3.95e-05	244.02	876.8	0.28	A_55_P2145034	1200016B10Rik				21	< 1e-07	< 1e-07	107.37	2232.64	0.048	A_55_P2004071	Gm2058				21	< 1e-07	< 1e-07	521	1456.9	0.36	A_52_P229709	Ube2d3	ubiquitin-conjugating enzyme E2D 3	7323		21	< 1e-07	< 1e-07	436.23	99.41	4.39	A_52_P8685	Tmem183a	transmembrane protein 183A	92703		21	1.2e-06	0.000657	461.8	7365.03	0.063
22	1e-07	3.95e-05	1014.79	3111.06	0.33	A_52_P552589	Map4k1	mitogen-activated protein kinase kinase kinase kinase 1	11184		22	< 1e-07	< 1e-07	180.1	3903.37	0.046	A_51_P417891	Trim10	tripartite motif containing 10	10107		22	< 1e-07	< 1e-07	5912.85	48312	0.12	A_55_P2164218	NAP111474-1				22	< 1e-07	< 1e-07	1134.93	405.86	2.8	A_51_P272817	Map2k3	mitogen-activated protein kinase kinase 3	5606		22	1.3e-06	0.000657	2818.98	9052.69	0.31
23	1e-07	3.95e-05	40.18	214.73	0.19	A_55_P2123491	B3gnt5	UDP-GlcNAc:betaGal beta-1,3-N-acetylglucosaminyltransferase 5	84002		23	< 1e-07	< 1e-07	9065.82	116128	0.078	A_52_P642207	Mkrn1	makorin ring finger protein 1	23608		23	< 1e-07	< 1e-07	1611.23	612.69	2.63	A_55_P1999785	Gm14048				23	< 1e-07	< 1e-07	440.31	97.73	4.51	A_52_P545831	Tssc1	tumor suppressing subtransferable candidate 1	7260		23	1.3e-06	0.000657	415.52	3421.78	0.12
24	1e-07	3.95e-05	337.71	886.21	0.38	A_55_P2142590	Mark3	MAP/microtubule affinity-regulating kinase 3	4140		24	< 1e-07	< 1e-07	131.1	4050.58	0.032	A_51_P240453	Nusap1	nucleolar and spindle associated protein 1	51203		24	< 1e-07	< 1e-07	340.3	85.86	3.96	A_51_P314285	Tmem86a	transmembrane protein 86A	144110		24	< 1e-07	< 1e-07	1800.14	736.77	2.44	A_51_P379597	Ndufs1	NADH dehydrogenase (ubiquinone) Fe-S protein 1, 75kDa (NADH-coenzyme Q reductase)	4719		24	1.3e-06	0.000657	859.05	5850.33	0.15
25	1e-07	3.95e-05	506.37	1720.95	0.29	A_55_P2088825	Foxp1	forkhead box P1	27086		25	< 1e-07	< 1e-07	15.31	465.48	0.033	A_55_P1956488	Epb4.9				25	< 1e-07	< 1e-07	221.46	68.34	3.24	A_51_P117995	Pfkm	phosphofructokinase, muscle	5213		25	< 1e-07	< 1e-07	368.78	976.28	0.38	A_51_P225179	Smndc1	survival motor neuron domain containing 1	10285		25	1.3e-06	0.000657	6166.44	19590.3	0.31
26	1e-07	3.95e-05	438.51	1763.65	0.25	A_66_P106388	Ms4a4c	membrane-spanning 4-domains, subfamily A, member 4C	64228		26	< 1e-07	< 1e-07	204.25	676.95	0.3	A_51_P165098	Gga2	golgi-associated, gamma adaptin ear containing, ARF binding protein 2	23062		26	< 1e-07	< 1e-07	338.47	3495.9	0.097	A_52_P24631	Azin1	antizyme inhibitor 1	51582		26	< 1e-07	< 1e-07	6539.82	2002.46	3.27	A_55_P2177154	Hist1h2bm	histone cluster 1, H2bm	8342		26	1.4e-06	0.00068	188.5	574.59	0.33
27	1e-07	3.95e-05	161.94	395.71	0.41	A_51_P491987	Ripk3	receptor-interacting serine-threonine kinase 3	11035		27	< 1e-07	< 1e-07	12214.9	147657	0.083	A_55_P2016862	Ncoa4	nuclear receptor coactivator 4	8031		27	< 1e-07	< 1e-07	6165.51	19617.3	0.31	A_55_P1988866	A_55_P1988866				27	< 1e-07	< 1e-07	1089.7	351.35	3.1	A_52_P621418	Gm4995				27	1.8e-06	0.000784	907.08	2437.34	0.37
28	1e-07	3.95e-05	555.92	1272.46	0.44	A_51_P116616	Rbm14	RNA binding motif protein 14	10432		28	< 1e-07	< 1e-07	457.48	6850.62	0.067	A_55_P2043682	Ubac1	UBA domain containing 1	10422		28	< 1e-07	< 1e-07	241.24	825.28	0.29	A_55_P2106593	Gm15361				28	< 1e-07	< 1e-07	95.42	265.62	0.36	A_55_P2111293	3110009E18Rik				28	1.9e-06	0.0008	2511.42	8264.58	0.3
29	1e-07	3.95e-05	490.08	1191.69	0.41	A_51_P499441	Prkd2	protein kinase D2	25865		29	< 1e-07	< 1e-07	182.39	3247.22	0.056	A_51_P148314	Fam117a	family with sequence similarity 117, member A	81558		29	< 1e-07	< 1e-07	2287.36	347.33	6.59	A_55_P1965725	Gapdh	glyceraldehyde-3-phosphate dehydrogenase	2597		29	< 1e-07	< 1e-07	1167.93	205.32	5.69	A_51_P463452	Acsl1	acyl-CoA synthetase long-chain family member 1	2180		29	2e-06	0.000804	667.9	6091.83	0.11
30	2e-07	5.87e-05	90.29	257.03	0.35	A_51_P445562	Chst10	carbohydrate sulfotransferase 10	9486		30	< 1e-07	< 1e-07	29.48	282.04	0.1	A_66_P101251	ENSMUST00000065364				30	< 1e-07	< 1e-07	24510.9	70689.1	0.35	A_55_P2126014	Gm7123				30	< 1e-07	< 1e-07	5726.12	1235.7	4.63	A_51_P197259	Cct7	chaperonin containing TCP1, subunit 7 (eta)	10574		30	2.1e-06	0.000804	376.4	2082.12	0.18
31	2e-07	5.87e-05	86.84	316.76	0.27	A_51_P298802	Bfsp2	beaded filament structural protein 2, phakinin	8419		31	< 1e-07	< 1e-07	21.13	705.56	0.03	A_52_P73126	Epb4.2				31	< 1e-07	< 1e-07	664.18	90.46	7.34	A_55_P2033530	Gm6981				31	< 1e-07	< 1e-07	424.1	126.17	3.36	A_55_P2116889	Hax1	HCLS1 associated protein X-1	10456		31	2.1e-06	0.000804	1023.48	5672.89	0.18
32	2e-07	5.87e-05	2134.24	7718.54	0.28	A_52_P534583	Ahsp	alpha hemoglobin stabilizing protein	51327		32	< 1e-07	< 1e-07	21.4	846.74	0.025	A_51_P501069	Spna1				32	< 1e-07	< 1e-07	37.09	165.82	0.22	A_55_P1963419	LOC100044608				32	< 1e-07	< 1e-07	8022.16	2313.21	3.47	A_55_P1998797	A_55_P1998797				32	2.5e-06	0.000893	278.8	87.22	3.2
33	2e-07	5.87e-05	1897.03	11477.8	0.17	A_51_P167292	Chi3l3				33	< 1e-07	< 1e-07	27.4	278.75	0.098	A_52_P167411	Tnk1	tyrosine kinase, non-receptor, 1	8711		33	< 1e-07	< 1e-07	7596.41	3188.95	2.38	A_66_P111747	NAP096647-001				33	< 1e-07	< 1e-07	327.88	119.63	2.74	A_55_P2108424	Gm13082				33	2.5e-06	0.000893	1257.52	6546.21	0.19
34	2e-07	5.87e-05	174.25	720.77	0.24	A_66_P130916	H2-Ob				34	< 1e-07	< 1e-07	27.15	485.61	0.056	A_55_P2019349	ENSMUST00000115604				34	< 1e-07	< 1e-07	15.49	45.67	0.34	A_55_P2103661	Zfp366				34	< 1e-07	< 1e-07	1517.84	3327.25	0.46	A_52_P821	Fli1	Fli-1 proto-oncogene, ETS transcription factor	2313		34	2.7e-06	0.000893	403.66	3412.83	0.12
35	2e-07	5.87e-05	4574.23	30421	0.15	A_55_P1962747	H2-Ab1				35	< 1e-07	< 1e-07	188.91	2316.67	0.082	A_55_P2141943	ENSMUST00000111637				35	< 1e-07	< 1e-07	12595.5	92391.6	0.14	A_55_P2062480	A_55_P2062480				35	< 1e-07	< 1e-07	439.59	153.47	2.86	A_51_P146407	D11Wsu99e				35	2.7e-06	0.000893	248.21	647.44	0.38
36	2e-07	5.87e-05	1109.23	2472.46	0.45	A_55_P2037712	Smc4	structural maintenance of chromosomes 4	10051		36	< 1e-07	< 1e-07	17.72	131.19	0.14	A_55_P1985749	Rad23a	RAD23 homolog A (S. cerevisiae)	5886		36	< 1e-07	< 1e-07	1166.65	435.21	2.68	A_51_P301215	2310008H09Rik				36	< 1e-07	< 1e-07	226.95	3033.31	0.075	A_55_P2082929	H2-Ob				36	2.8e-06	0.000893	2516.77	8974.7	0.28
37	2e-07	5.87e-05	292.42	816.19	0.36	A_52_P418665	Ttpal	tocopherol (alpha) transfer protein-like	79183		37	< 1e-07	< 1e-07	48.33	308.49	0.16	A_55_P2027157	Rph3al	rabphilin 3A-like (without C2 domains)	9501		37	< 1e-07	< 1e-07	47.7	144.74	0.33	A_55_P2241204	1500015A07Rik				37	< 1e-07	< 1e-07	600.4	173.87	3.45	A_55_P1982818	Odc1				37	2.8e-06	0.000893	307.64	2355.49	0.13
38	2e-07	5.87e-05	373.72	932.32	0.4	A_55_P2035972	Mark3	MAP/microtubule affinity-regulating kinase 3	4140		38	< 1e-07	< 1e-07	28572.8	207338	0.14	A_55_P2117487	A_55_P2117487				38	< 1e-07	< 1e-07	4863.15	1066.25	4.56	A_66_P140307	NAP058906-1				38	< 1e-07	< 1e-07	128.29	465.61	0.28	A_55_P2030428	Sirt1	sirtuin 1	23411		38	2.9e-06	0.000893	8491.14	22405.8	0.38
39	2e-07	5.87e-05	199.12	527.76	0.38	A_51_P114634	Amz1	archaelysin family metallopeptidase 1	155185		39	< 1e-07	< 1e-07	588.04	8050.7	0.073	A_55_P2085546	Dnaja4	DnaJ (Hsp40) homolog, subfamily A, member 4	55466		39	< 1e-07	< 1e-07	41.59	638.95	0.065	A_55_P2123331	Cog2	component of oligomeric golgi complex 2	22796		39	< 1e-07	< 1e-07	1758.84	775.19	2.27	A_51_P191586	Arpc1a	actin related protein 2/3 complex, subunit 1A, 41kDa	10552		39	2.9e-06	0.000893	1200.85	8367.6	0.14
40	2e-07	5.87e-05	165.57	856.74	0.19	A_52_P390944	Chst3	carbohydrate (chondroitin 6) sulfotransferase 3	9469		40	< 1e-07	< 1e-07	3231.58	34054.2	0.095	A_55_P2059179	Slc48a1	solute carrier family 48 (heme transporter), member 1	55652		40	< 1e-07	< 1e-07	2093.1	626.75	3.34	A_55_P2077213	Cenpb	centromere protein B, 80kDa	1059		40	< 1e-07	< 1e-07	255.94	73.99	3.46	A_52_P683441	Capn5	calpain 5	726		40	3.4e-06	0.000976	2192.09	10078.4	0.22
41	3e-07	7.58e-05	46.75	130.29	0.36	A_52_P354123	Rhebl1	Ras homolog enriched in brain like 1	121268		41	< 1e-07	< 1e-07	6057.61	97325.9	0.062	A_52_P401640	Bpgm	2,3-bisphosphoglycerate mutase	669		41	< 1e-07	< 1e-07	3212.77	105.69	30.4	A_51_P318830	Syt10				41	< 1e-07	< 1e-07	274.07	908.65	0.3	A_51_P278994	Swap70	SWAP switching B-cell complex 70kDa subunit	23075		41	3.4e-06	0.000976	1499.08	7409.71	0.2
42	3e-07	7.58e-05	541.01	1144.54	0.47	A_55_P2097269	A_55_P2097269				42	< 1e-07	< 1e-07	1367.11	17816.6	0.077	A_55_P2073709	Tfdp2	transcription factor Dp-2 (E2F dimerization partner 2)	7029		42	< 1e-07	< 1e-07	8347.95	1886.05	4.43	A_55_P2026325	Gm3534				42	< 1e-07	< 1e-07	512.18	30.7	16.68	A_52_P562593	Gm16517				42	3.8e-06	0.00102	442.83	3017.75	0.15
43	3e-07	7.58e-05	78.34	166.08	0.47	A_55_P2016739	C430048L16Rik				43	< 1e-07	< 1e-07	113.77	1824.13	0.062	A_55_P2151437	Gm6036				43	< 1e-07	< 1e-07	2711.77	14508.6	0.19	A_55_P2145557	A_55_P2145557				43	< 1e-07	< 1e-07	3099.56	1267.71	2.44	A_55_P1979620	Eif3h	eukaryotic translation initiation factor 3, subunit H	8667		43	4.2e-06	0.00104	1303.6	5211.33	0.25
44	3e-07	7.58e-05	194.55	535.78	0.36	A_51_P235123	Nfkbie	nuclear factor of kappa light polypeptide gene enhancer in B-cells inhibitor, epsilon	4794		44	< 1e-07	< 1e-07	76.5	1076.69	0.071	A_51_P234140	Cdkl1	cyclin-dependent kinase-like 1 (CDC2-related kinase)	8814		44	< 1e-07	< 1e-07	158.22	617.13	0.26	A_55_P2074796	Cdkn2c	cyclin-dependent kinase inhibitor 2C (p18, inhibits CDK4)	1031		44	< 1e-07	< 1e-07	1787.55	580.18	3.08	A_55_P2054445	Cd84	CD84 molecule	8832		44	4.2e-06	0.00104	3578.87	11317.1	0.32
45	3e-07	7.58e-05	4296.27	798.54	5.38	A_51_P329928	Phlda3	pleckstrin homology-like domain, family A, member 3	23612		45	< 1e-07	< 1e-07	50.88	975.63	0.052	A_66_P136844	Dppa2				45	< 1e-07	< 1e-07	335	72.02	4.65	A_51_P392861	Med25	mediator complex subunit 25	81857		45	< 1e-07	< 1e-07	7407.57	103414	0.072	A_55_P2026635	Asnsd1	asparagine synthetase domain containing 1	54529		45	4.3e-06	0.00104	2322.01	10242.6	0.23
46	3e-07	7.58e-05	49.15	179.66	0.27	A_55_P2117345	Fcer2a				46	< 1e-07	< 1e-07	152.41	3634.54	0.042	A_55_P2041082	A_55_P2041082				46	< 1e-07	< 1e-07	508.08	137.82	3.69	A_55_P2060349	Lzts2	leucine zipper, putative tumor suppressor 2	84445		46	< 1e-07	< 1e-07	3485.13	1113.92	3.13	A_55_P2101182	Pcmt1	protein-L-isoaspartate (D-aspartate) O-methyltransferase	5110		46	4.3e-06	0.00104	1716.54	6105.2	0.28
47	3e-07	7.58e-05	577.27	5201.8	0.11	A_51_P378298	Faim3				47	< 1e-07	< 1e-07	502.21	5084.17	0.099	A_51_P121455	Slc25a39	solute carrier family 25, member 39	51629		47	< 1e-07	< 1e-07	202.28	71.88	2.81	A_55_P2055632	2410001C21Rik				47	< 1e-07	< 1e-07	103.98	516.69	0.2	A_55_P1984406	Lrrk2				47	4.5e-06	0.00107	5952.95	14327.3	0.42
48	4e-07	9.72e-05	211.43	564.31	0.37	A_51_P243808	Traf3ip3	TRAF3 interacting protein 3	80342		48	< 1e-07	< 1e-07	2859.59	42415.4	0.067	A_52_P670026	Rsad2	radical S-adenosyl methionine domain containing 2	91543		48	< 1e-07	< 1e-07	12693.4	2882.95	4.4	A_66_P131205	Gm9034				48	< 1e-07	< 1e-07	325.26	79.74	4.08	A_65_P19250	Ap2m1	adaptor-related protein complex 2, mu 1 subunit	1173		48	4.6e-06	0.00108	8546.4	20309.5	0.42
49	4e-07	9.72e-05	166.58	940.46	0.18	A_51_P199135	Cd83	CD83 molecule	9308		49	< 1e-07	< 1e-07	3091.01	17462.1	0.18	A_52_P533304	Eif5	eukaryotic translation initiation factor 5	1983		49	< 1e-07	< 1e-07	9972.38	2487.43	4.01	A_55_P1961188	Gm6981				49	< 1e-07	< 1e-07	977.38	169.51	5.77	A_55_P2045258	Ehd1	EH-domain containing 1	10938		49	4.7e-06	0.00108	384.88	898.22	0.43
50	5e-07	9.87e-05	779.94	3592.42	0.22	A_51_P278868	H2-DMb1				50	< 1e-07	< 1e-07	4531.14	32767.7	0.14	A_55_P1970120	Vopp1	vesicular, overexpressed in cancer, prosurvival protein 1	81552		50	< 1e-07	< 1e-07	8677.69	2031.37	4.27	A_55_P1979694	A_55_P1979694				50	< 1e-07	< 1e-07	801.87	5418.84	0.15	A_55_P2002757	Blnk	B-cell linker	29760		50	4.8e-06	0.00108	5431.49	15286.1	0.36
51	5e-07	9.87e-05	203.31	805.97	0.25	A_55_P1963002	Ppfia4	protein tyrosine phosphatase, receptor type, f polypeptide (PTPRF), interacting protein (liprin), alpha 4	8497		51	< 1e-07	< 1e-07	1754.93	28183.1	0.062	A_55_P1972128	Ccndbp1				51	< 1e-07	< 1e-07	71.88	243.77	0.29	A_55_P2062133	Etv3	ets variant 3	2117		51	< 1e-07	< 1e-07	1528.95	598.53	2.55	A_51_P156800	2700078K21Rik				51	6.3e-06	0.00132	115.51	811.94	0.14
52	5e-07	9.87e-05	322.06	100.72	3.2	A_52_P515036	Htatip2	HIV-1 Tat interactive protein 2, 30kDa	10553		52	< 1e-07	< 1e-07	520.92	5830.45	0.089	A_55_P2083988	Lmo2	LIM domain only 2 (rhombotin-like 1)	4005		52	< 1e-07	< 1e-07	610.63	107.34	5.69	A_55_P2092046	NAP058897-1				52	< 1e-07	< 1e-07	63.22	1906.66	0.033	A_51_P331809	Tcl1b4				52	6.3e-06	0.00132	1621.35	4666.15	0.35
53	5e-07	9.87e-05	899.66	2892.66	0.31	A_51_P162471	Dnajc9	DnaJ (Hsp40) homolog, subfamily C, member 9	23234		53	< 1e-07	< 1e-07	2387.87	18493.9	0.13	A_51_P124568	Mpp1	membrane protein, palmitoylated 1, 55kDa	4354		53	< 1e-07	< 1e-07	2490.46	888.28	2.8	A_55_P2108476	Mavs	mitochondrial antiviral signaling protein	57506		53	< 1e-07	< 1e-07	238.25	70.55	3.38	A_55_P1962483	Gm4943				53	6.4e-06	0.00132	4228.57	11985.6	0.35
54	5e-07	9.87e-05	43.94	204.18	0.22	A_51_P158018	Bend5	BEN domain containing 5	79656		54	< 1e-07	< 1e-07	16	111.24	0.14	A_55_P2064486	Trim58	tripartite motif containing 58	25893		54	< 1e-07	< 1e-07	9788.26	2072.36	4.72	A_55_P2156625	A_55_P2156625				54	< 1e-07	< 1e-07	56.12	1368.15	0.041	A_55_P2107352	LOC100044506				54	6.6e-06	0.00132	1979.38	6260.08	0.32
55	5e-07	9.87e-05	323.62	2450.34	0.13	A_55_P2082929	H2-Ob				55	< 1e-07	< 1e-07	44.19	329.46	0.13	A_55_P2171608	EG545802				55	< 1e-07	< 1e-07	39114.5	107884	0.36	A_55_P1955059	Rpl38	ribosomal protein L38	6169		55	< 1e-07	< 1e-07	274.87	123.43	2.23	A_55_P2023952	Arpc3	actin related protein 2/3 complex, subunit 3, 21kDa	10094		55	6.7e-06	0.00132	556.19	1597.28	0.35
56	5e-07	9.87e-05	454.42	3466.88	0.13	A_55_P1960053	Hvcn1	hydrogen voltage gated channel 1	84329		56	< 1e-07	< 1e-07	240.31	4586.37	0.052	A_52_P534583	Ahsp	alpha hemoglobin stabilizing protein	51327		56	< 1e-07	< 1e-07	7880.38	27714.5	0.28	A_55_P2037524	Rps15	ribosomal protein S15	6209		56	< 1e-07	< 1e-07	444.65	160.2	2.78	A_52_P27103	Necap2	NECAP endocytosis associated 2	55707		56	6.7e-06	0.00132	10128.6	31182.2	0.32
57	5e-07	9.87e-05	592.86	1904.07	0.31	A_55_P2091323	Wdr26	WD repeat domain 26	80232		57	< 1e-07	< 1e-07	991.59	9523.84	0.1	A_55_P2079520	Mpp1	membrane protein, palmitoylated 1, 55kDa	4354		57	< 1e-07	< 1e-07	10398.6	4575.22	2.27	A_65_P03442	Pgk1	phosphoglycerate kinase 1	5230		57	< 1e-07	< 1e-07	2148.42	833.69	2.58	A_51_P252410	Cope	coatomer protein complex, subunit epsilon	11316		57	7.8e-06	0.00152	209.99	1602.45	0.13
58	5e-07	9.87e-05	170.95	571.68	0.3	A_52_P417654	Tcea1	transcription elongation factor A (SII), 1	6917		58	< 1e-07	< 1e-07	7793.88	154318	0.051	A_55_P1984770	2810453I06Rik				58	< 1e-07	< 1e-07	4245.7	27303.6	0.16	A_55_P1984152	Gm11589				58	< 1e-07	< 1e-07	8094.65	2509.28	3.23	A_55_P2116496	Tuba1b	tubulin, alpha 1b	10376		58	8e-06	0.00153	374.75	1687.46	0.22
59	5e-07	9.87e-05	3758.25	354.88	10.59	A_51_P371750	Marco	macrophage receptor with collagenous structure	8685		59	< 1e-07	< 1e-07	18.09	119.87	0.15	A_52_P110052	Darc				59	< 1e-07	< 1e-07	2427.61	15506.4	0.16	A_55_P2155574	Gm4986				59	< 1e-07	< 1e-07	1262.18	238.38	5.29	A_51_P377760	Rnasel	ribonuclease L (2',5'-oligoisoadenylate synthetase-dependent)	6041		59	8.6e-06	0.00162	1156.99	5101.4	0.23
60	5e-07	9.87e-05	326.62	1097.88	0.3	A_51_P367125	Pold1	polymerase (DNA directed), delta 1, catalytic subunit	5424		60	< 1e-07	< 1e-07	65.1	403.55	0.16	A_66_P111089	Ube2f				60	< 1e-07	< 1e-07	10815.8	2651.99	4.08	A_55_P2167005	NAP063054-1				60	< 1e-07	< 1e-07	76.87	428.64	0.18	A_55_P1988872	ENSMUST00000109514				60	8.8e-06	0.00163	2149.54	5429.95	0.4
61	5e-07	9.87e-05	283.79	736.51	0.39	A_55_P2020338	Scml4	sex comb on midleg-like 4 (Drosophila)	256380		61	< 1e-07	< 1e-07	54.42	601.65	0.09	A_51_P160413	Yod1	YOD1 deubiquitinase	55432		61	< 1e-07	< 1e-07	11.01	41.89	0.26	A_55_P2073457	Chd6	chromodomain helicase DNA binding protein 6	84181		61	< 1e-07	< 1e-07	2738.71	942.85	2.9	A_55_P2141938	1810058I24Rik				61	9.2e-06	0.00165	299.27	3724.66	0.08
62	6e-07	0.000107	469.47	1443.96	0.33	A_55_P1955632	Trp53i11				62	< 1e-07	< 1e-07	332.67	3323.59	0.1	A_55_P2067842	2017-03-05	membrane-associated ring finger (C3HC4) 5	54708		62	< 1e-07	< 1e-07	2264.52	16135.7	0.14	A_55_P2174942	Gm8062				62	< 1e-07	< 1e-07	3905.63	974.75	4.01	A_55_P2152292	Map2k2	mitogen-activated protein kinase kinase 2	5605		62	9.3e-06	0.00165	1001.33	3888.28	0.26
63	6e-07	0.000107	1039.29	463.92	2.24	A_55_P2141860	Aen	apoptosis enhancing nuclease	64782		63	< 1e-07	< 1e-07	1512.07	23753.7	0.064	A_55_P2154536	Hagh	hydroxyacylglutathione hydrolase	3029		63	< 1e-07	< 1e-07	8691.53	2033.01	4.28	A_52_P200925	NAP061138-1				63	< 1e-07	< 1e-07	284.27	95.64	2.97	A_55_P2157200	Gm5548				63	9.6e-06	0.00168	792.89	3697.34	0.21
64	6e-07	0.000107	256.56	986.47	0.26	A_55_P2180415	Cd72	CD72 molecule	971		64	< 1e-07	< 1e-07	52.05	271.34	0.19	A_66_P120987	Cd79a	CD79a molecule, immunoglobulin-associated alpha	973		64	< 1e-07	< 1e-07	1178.59	6933.96	0.17	A_55_P2168189	A_55_P2168189				64	< 1e-07	< 1e-07	977.76	336.3	2.91	A_51_P247157	Hn1	hematological and neurological expressed 1	51155		64	9.8e-06	0.00169	1635.93	7192.19	0.23
65	6e-07	0.000107	207.43	488.31	0.42	A_51_P454217	Nfkb2	nuclear factor of kappa light polypeptide gene enhancer in B-cells 2 (p49/p100)	4791		65	< 1e-07	< 1e-07	1244.74	5850.64	0.21	A_55_P2136880	Ppp1r15a	protein phosphatase 1, regulatory subunit 15A	23645		65	< 1e-07	< 1e-07	1340.19	361.67	3.71	A_55_P2165719	Pcyt1a	phosphate cytidylyltransferase 1, choline, alpha	5130		65	< 1e-07	< 1e-07	4010.19	1248.99	3.21	A_51_P222657	Tspo	translocator protein (18kDa)	706		65	9.9e-06	0.00169	953.43	4981.7	0.19
66	6e-07	0.000107	127.29	323.41	0.39	A_55_P1971804	Hdac10	histone deacetylase 10	83933		66	< 1e-07	< 1e-07	626.83	7171.81	0.087	A_55_P2099785	Usp15	ubiquitin specific peptidase 15	9958		66	< 1e-07	< 1e-07	10287.4	2533.09	4.06	A_55_P1997628	LOC436420				66	< 1e-07	< 1e-07	852.91	2026.85	0.42	A_51_P324303	Mylip	myosin regulatory light chain interacting protein	29116		66	1.01e-05	0.0017	226.84	564.29	0.4
67	6e-07	0.000107	766.87	4814.61	0.16	A_55_P2137496	LOC100047815				67	< 1e-07	< 1e-07	101.65	1545.85	0.066	A_51_P299062	Kel	Kell blood group, metallo-endopeptidase	3792		67	< 1e-07	< 1e-07	163.21	32.36	5.04	A_51_P114297	Kifc3	kinesin family member C3	3801		67	< 1e-07	< 1e-07	339.29	113.57	2.99	A_52_P623058	C030046I01Rik				67	1.12e-05	0.0018	1852.3	6113.59	0.3
68	6e-07	0.000107	68.56	384.84	0.18	A_55_P1988872	ENSMUST00000109514				68	< 1e-07	< 1e-07	1239.5	9145.88	0.14	A_51_P322273	Ptp4a3	protein tyrosine phosphatase type IVA, member 3	11156		68	< 1e-07	< 1e-07	2475.2	5831.45	0.42	A_55_P1982384	Gm4596				68	< 1e-07	< 1e-07	294.12	123.04	2.39	A_55_P2114809	Gtf2e2	general transcription factor IIE, polypeptide 2, beta 34kDa	2961		68	1.13e-05	0.0018	517.11	2179.96	0.24
69	7e-07	0.000109	1286.13	7535.79	0.17	A_51_P284608	Cd74	CD74 molecule, major histocompatibility complex, class II invariant chain	972		69	< 1e-07	< 1e-07	3779.07	59265	0.064	A_51_P447976	Fam46c	family with sequence similarity 46, member C	54855		69	< 1e-07	< 1e-07	878.32	4013.64	0.22	A_51_P132718	2310010J17Rik				69	< 1e-07	< 1e-07	6185.04	2317.55	2.67	A_51_P221014	Cd47	CD47 molecule	961		69	1.23e-05	0.00187	122.34	380.99	0.32
70	7e-07	0.000109	203.16	1360.51	0.15	A_52_P70796	Cxcr5	chemokine (C-X-C motif) receptor 5	643		70	< 1e-07	< 1e-07	88.91	1838.25	0.048	A_55_P2151438	A_55_P2151438				70	< 1e-07	< 1e-07	67865.8	301684	0.22	A_55_P2075013	Tpt1	tumor protein, translationally-controlled 1	7178		70	< 1e-07	< 1e-07	719.69	184.83	3.89	A_51_P357664	Hras1				70	1.23e-05	0.00187	1275.66	545.65	2.34
71	7e-07	0.000109	4813.91	29093.3	0.17	A_55_P2146560	LOC641240				71	< 1e-07	< 1e-07	362.04	3274.99	0.11	A_55_P2063146	A_55_P2063146				71	< 1e-07	< 1e-07	2899.22	18356.7	0.16	A_55_P2086087	Gm11589				71	< 1e-07	< 1e-07	164.29	694.41	0.24	A_55_P1958275	Bcl11a	B-cell CLL/lymphoma 11A (zinc finger protein)	53335		71	1.31e-05	0.00197	12413.7	32528.6	0.38
72	7e-07	0.000109	73.93	172.12	0.43	A_52_P229959	2017-09-06	septin 6	23157		72	< 1e-07	< 1e-07	116.22	1251.46	0.093	A_55_P2156288	Gm3932				72	< 1e-07	< 1e-07	10534.8	2703.57	3.9	A_55_P2112379	NAP111311-1				72	< 1e-07	< 1e-07	984.64	484.49	2.03	A_55_P2036559	LOC676464				72	1.43e-05	0.00212	272.55	108.16	2.52
73	7e-07	0.000109	215.5	70.98	3.04	A_55_P2074647	Snap47	synaptosomal-associated protein, 47kDa	116841		73	< 1e-07	< 1e-07	231.57	1165.81	0.2	A_55_P2176802	Hipk1	homeodomain interacting protein kinase 1	204851		73	< 1e-07	< 1e-07	10543.9	2573.41	4.1	A_55_P1970399	NAP030204-1				73	< 1e-07	< 1e-07	1397.26	369.6	3.78	A_66_P116195	Psmd13	proteasome (prosome, macropain) 26S subunit, non-ATPase, 13	5719		73	1.49e-05	0.00219	158.08	405.76	0.39
74	7e-07	0.000109	1742.75	4837.99	0.36	A_66_P122155	Wdr26	WD repeat domain 26	80232		74	< 1e-07	< 1e-07	2418.86	45254.2	0.053	A_55_P1952220	Pnpo				74	< 1e-07	< 1e-07	71.95	660.09	0.11	A_66_P131036	Gm14231				74	< 1e-07	< 1e-07	578.08	4505.58	0.13	A_51_P378298	Faim3				74	1.53e-05	0.00222	934.99	419.48	2.23
75	7e-07	0.000109	112.61	284.3	0.4	A_55_P2033600	Stap1	signal transducing adaptor family member 1	26228		75	< 1e-07	< 1e-07	110.08	4955.25	0.022	A_51_P453736	Apol11b				75	< 1e-07	< 1e-07	2494.05	16710.4	0.15	A_55_P1954897	A_55_P1954897				75	< 1e-07	< 1e-07	5243.25	25738.5	0.2	A_55_P1998416	Ifi47				75	1.57e-05	0.00223	6383.5	14145.3	0.45
76	7e-07	0.000109	457.05	192.92	2.37	A_51_P143915	Rnf181	ring finger protein 181	51255		76	< 1e-07	< 1e-07	143	1490.68	0.096	A_55_P1994927	Rab3il1	RAB3A interacting protein (rabin3)-like 1	5866		76	< 1e-07	< 1e-07	52.03	297.74	0.17	A_66_P123804	Fbxo30	F-box protein 30	84085		76	< 1e-07	< 1e-07	238.96	1655.36	0.14	A_55_P1964648	Btla	B and T lymphocyte associated	151888		76	1.65e-05	0.00229	236.72	501.79	0.47
77	7e-07	0.000109	24638.3	7141.71	3.45	A_55_P1953301	Sord	sorbitol dehydrogenase	6652		77	< 1e-07	< 1e-07	903.49	12993.7	0.07	A_55_P2043684	Ubac1	UBA domain containing 1	10422		77	< 1e-07	< 1e-07	47177.7	167513	0.28	A_55_P2044109	Gm12938				77	< 1e-07	< 1e-07	3037.1	39570	0.077	A_55_P1985793	Dock6	dedicator of cytokinesis 6	57572		77	1.68e-05	0.00231	153.32	351.46	0.44
78	7e-07	0.000109	295.03	80.49	3.67	A_55_P2041961	Bmp2	bone morphogenetic protein 2	650		78	< 1e-07	< 1e-07	41.45	263.13	0.16	A_55_P2086075	Gm2058				78	< 1e-07	< 1e-07	203.52	718.96	0.28	A_55_P1972634	Mtcp1	mature T-cell proliferation 1	4515		78	< 1e-07	< 1e-07	108.92	1072.12	0.1	A_55_P2101585	Cd55	CD55 molecule, decay accelerating factor for complement (Cromer blood group)	1604		78	1.73e-05	0.00235	89319.5	38854.5	2.3
79	8e-07	0.000115	722.21	1980.44	0.36	A_55_P1954598	AU042671				79	< 1e-07	< 1e-07	241.74	2490.26	0.097	A_51_P375146	Cd36	CD36 molecule (thrombospondin receptor)	948		79	< 1e-07	< 1e-07	2765.22	832.64	3.32	A_51_P429209	Smpd1	sphingomyelin phosphodiesterase 1, acid lysosomal	6609		79	< 1e-07	< 1e-07	10254.1	3386.87	3.03	A_55_P2182483	Cd47	CD47 molecule	961		79	1.95e-05	0.00259	16383.5	37410.2	0.44
80	8e-07	0.000115	268.87	674.66	0.4	A_55_P2011385	LOC637082				80	< 1e-07	< 1e-07	88.08	580.49	0.15	A_55_P2075235	ENSMUST00000087486				80	< 1e-07	< 1e-07	2591.02	16835.4	0.15	A_55_P1988952	Gm8304				80	< 1e-07	< 1e-07	130.78	1152.05	0.11	A_51_P154485	Fcrla	Fc receptor-like A	84824		80	1.97e-05	0.00259	86.33	300.77	0.29
81	8e-07	0.000115	294.74	77.36	3.81	A_66_P111021	Nlrp6	NLR family, pyrin domain containing 6	171389		81	< 1e-07	< 1e-07	3936.67	40224.4	0.098	A_52_P167189	Isca1	iron-sulfur cluster assembly 1	81689		81	< 1e-07	< 1e-07	13253.3	3225.7	4.11	A_55_P2186025	NAP092544-001				81	< 1e-07	< 1e-07	3059.83	1095.14	2.79	A_52_P296632	NAP092468-001				81	1.99e-05	0.00259	697.86	264.08	2.64
82	8e-07	0.000115	309.7	785.22	0.39	A_52_P202029	Trak2	trafficking protein, kinesin binding 2	66008		82	< 1e-07	< 1e-07	2372.2	13873.1	0.17	A_55_P2043466	Eif5	eukaryotic translation initiation factor 5	1983		82	< 1e-07	< 1e-07	30.6	105.36	0.29	A_66_P107536	ENSMUST00000068250				82	< 1e-07	< 1e-07	573.77	144.98	3.96	A_55_P2148531	1110049F12Rik				82	2.06e-05	0.00264	253.26	1128.83	0.22
83	8e-07	0.000115	2151	851.16	2.53	A_51_P248122	Bbc3	BCL2 binding component 3	27113		83	< 1e-07	< 1e-07	4549.96	46430.4	0.098	A_52_P244193	Cd24a				83	< 1e-07	< 1e-07	5358.17	33956.8	0.16	A_55_P1960371	A_55_P1960371				83	< 1e-07	< 1e-07	137.68	36.98	3.72	A_52_P149835	Irak1	interleukin-1 receptor-associated kinase 1	3654		83	2.07e-05	0.00264	687.36	2343.55	0.29
84	8e-07	0.000115	356.06	1212.57	0.29	A_55_P1961270	Cd72	CD72 molecule	971		84	< 1e-07	< 1e-07	21.14	193.76	0.11	A_51_P406165	Fam55b				84	< 1e-07	< 1e-07	198.32	53.52	3.71	A_55_P1998374	Ppfibp1	PTPRF interacting protein, binding protein 1 (liprin beta 1)	8496		84	< 1e-07	< 1e-07	208.12	75.67	2.75	A_55_P1958876	4833422C13Rik				84	2.2e-05	0.00278	271.72	776.54	0.35
85	9e-07	0.000117	140.24	401.12	0.35	A_55_P2030299	LOC544904				85	< 1e-07	< 1e-07	26.96	108.4	0.25	A_52_P618728	ENSMUST00000103362				85	< 1e-07	< 1e-07	681.5	188.5	3.62	A_51_P473219	Siae	sialic acid acetylesterase	54414		85	< 1e-07	< 1e-07	836.55	134.01	6.24	A_51_P520306	Alox12	arachidonate 12-lipoxygenase	239		85	2.22e-05	0.00278	592.04	6200.48	0.095
86	9e-07	0.000117	271.7	78.59	3.46	A_55_P2130890	Parva	parvin, alpha	55742		86	< 1e-07	< 1e-07	283.5	22.86	12.4	A_55_P1994284	Catsper4	cation channel, sperm associated 4	378807		86	< 1e-07	< 1e-07	8840.99	2237.71	3.95	A_55_P1967330	Gm5069				86	< 1e-07	< 1e-07	137.42	547.55	0.25	A_66_P105689	Trim34	tripartite motif containing 34	53840		86	2.32e-05	0.00284	6261.44	2558.74	2.45
87	9e-07	0.000117	4135.4	1455.14	2.84	A_55_P2011087	Gnptg	N-acetylglucosamine-1-phosphate transferase, gamma subunit	84572		87	< 1e-07	< 1e-07	14.16	52.63	0.27	A_55_P2005828	Hbb-bh1				87	< 1e-07	< 1e-07	95907.4	406687	0.24	A_55_P2017774	Gm6790				87	< 1e-07	< 1e-07	1091.96	246.74	4.43	A_66_P140076	A_66_P140076				87	2.34e-05	0.00284	276.4	616.15	0.45
88	9e-07	0.000117	326.47	1570.46	0.21	A_55_P2332731	D130062J21Rik				88	< 1e-07	< 1e-07	21161.4	226010	0.094	A_51_P509643	Snca	synuclein, alpha (non A4 component of amyloid precursor)	6622		88	< 1e-07	< 1e-07	113.97	25.89	4.4	A_66_P105074	Enpp5	ectonucleotide pyrophosphatase/phosphodiesterase 5 (putative)	59084		88	< 1e-07	< 1e-07	93.53	271	0.35	A_55_P2067086	Fam179b	family with sequence similarity 179, member B	23116		88	2.39e-05	0.00286	393.4	814.9	0.48
89	9e-07	0.000117	194.35	469.11	0.41	A_51_P359983	Arhgap17	Rho GTPase activating protein 17	55114		89	< 1e-07	< 1e-07	17074.7	252697	0.068	A_55_P2042146	Fech	ferrochelatase	2235		89	< 1e-07	< 1e-07	4109.83	25107.3	0.16	A_55_P2049147	A_55_P2049147				89	< 1e-07	< 1e-07	758.85	198.56	3.82	A_55_P2021908	A_55_P2021908				89	2.46e-05	0.00288	8133.21	18199.5	0.45
90	9e-07	0.000117	15642.3	4173.23	3.75	A_55_P2176729	Prdx6	peroxiredoxin 6	9588		90	< 1e-07	< 1e-07	16.44	51.2	0.32	A_52_P63973	ENSMUST00000103374				90	< 1e-07	< 1e-07	12153.5	2950.92	4.12	A_55_P1998389	LOC100045932				90	< 1e-07	< 1e-07	5734.53	1347.17	4.26	A_51_P101137	Samd14	sterile alpha motif domain containing 14	201191		90	2.47e-05	0.00288	1860.84	5728.19	0.32
91	9e-07	0.000117	2577.58	866.43	2.97	A_55_P2044547	2810416G20Rik				91	< 1e-07	< 1e-07	385.74	3847.33	0.1	A_55_P1996941	Ube2c	ubiquitin-conjugating enzyme E2C	11065		91	< 1e-07	< 1e-07	1093.93	5063.74	0.22	A_55_P2119962	1110034G24Rik				91	< 1e-07	< 1e-07	2444.27	999.21	2.45	A_55_P1963878	Gm5492				91	2.49e-05	0.00288	820.25	3211.36	0.26
92	9e-07	0.000117	308.64	709.65	0.43	A_51_P453475	Slc1a5	solute carrier family 1 (neutral amino acid transporter), member 5	6510		92	< 1e-07	< 1e-07	4362.16	73132.8	0.06	A_55_P1960566	Csda				92	< 1e-07	< 1e-07	4721.8	29161.6	0.16	A_55_P1978615	Rpl17	ribosomal protein L17	6139		92	< 1e-07	< 1e-07	1202.27	513.61	2.34	A_52_P365768	Nsun2	NOP2/Sun RNA methyltransferase family, member 2	54888		92	2.51e-05	0.00288	2678.48	6051.55	0.44
93	1e-06	0.000125	9540.3	20833.3	0.46	A_55_P2129187	A_55_P2129187				93	< 1e-07	< 1e-07	97.76	757.94	0.13	A_51_P230507	Ell2	elongation factor, RNA polymerase II, 2	22936		93	< 1e-07	< 1e-07	7647.61	48238.2	0.16	A_55_P2011674	Rpl17	ribosomal protein L17	6139		93	< 1e-07	< 1e-07	74.61	270.67	0.28	A_55_P2091846	Zcchc11	zinc finger, CCHC domain containing 11	23318		93	2.63e-05	0.00299	2052.65	5384.83	0.38
94	1e-06	0.000125	154.83	371.11	0.42	A_55_P2011026	Zfp296				94	< 1e-07	< 1e-07	29.93	777.6	0.038	A_55_P2009116	LOC100047367				94	< 1e-07	< 1e-07	484.43	60.08	8.06	A_52_P46085	Mvp	major vault protein	9961		94	< 1e-07	< 1e-07	891.77	11252	0.079	A_55_P1952379	Fkbp5	FK506 binding protein 5	2289		94	2.73e-05	0.00305	998.06	2012.11	0.5
95	1e-06	0.000125	3316.58	884.14	3.75	A_55_P2102126	Lamp2	lysosomal-associated membrane protein 2	3920		95	< 1e-07	< 1e-07	116.09	532.58	0.22	A_66_P125962	Hipk1	homeodomain interacting protein kinase 1	204851		95	< 1e-07	< 1e-07	448.91	946.31	0.47	A_55_P2150555	Pcgf5	polycomb group ring finger 5	84333		95	< 1e-07	< 1e-07	2672.89	161.17	16.58	A_55_P2121408	Tpm2	tropomyosin 2 (beta)	7169		95	2.73e-05	0.00305	638.56	274.48	2.33
96	1.1e-06	0.000125	6108.23	16520.7	0.37	A_55_P2043466	Eif5	eukaryotic translation initiation factor 5	1983		96	< 1e-07	< 1e-07	68.22	1344.62	0.051	A_51_P241769	Rhd	Rh blood group, D antigen	6007		96	< 1e-07	< 1e-07	4559.24	27000.8	0.17	A_55_P2083582	Gm6613				96	< 1e-07	< 1e-07	544.27	1416.57	0.38	A_52_P545810	Lrrfip1	leucine rich repeat (in FLII) interacting protein 1	9208		96	2.88e-05	0.00316	4016.79	11473.9	0.35
97	1.1e-06	0.000125	38.08	123.01	0.31	A_55_P2109445	Irf4	interferon regulatory factor 4	3662		97	< 1e-07	< 1e-07	681.18	6546.84	0.1	A_51_P451151	Ube2c	ubiquitin-conjugating enzyme E2C	11065		97	< 1e-07	< 1e-07	37.35	82.74	0.45	A_55_P2056521	Rpl21	ribosomal protein L21	6144		97	< 1e-07	< 1e-07	33840.4	11606.8	2.92	A_51_P462448	Gpx4	glutathione peroxidase 4	2879		97	2.95e-05	0.00319	1617.79	5917.52	0.27
98	1.1e-06	0.000125	467.37	90.49	5.16	A_51_P145132	Mcpt4				98	< 1e-07	< 1e-07	226.93	1061.85	0.21	A_55_P2158458	Iqcc	IQ motif containing C	55721		98	< 1e-07	< 1e-07	181.38	44.55	4.07	A_55_P2144512	LOC100047861				98	< 1e-07	< 1e-07	905.41	205.46	4.41	A_55_P2133679	NAP102340-1				98	2.97e-05	0.00319	7760.05	16089	0.48
99	1.1e-06	0.000125	116.24	737.89	0.16	A_55_P2079076	Cacna1i	calcium channel, voltage-dependent, T type, alpha 1I subunit	8911		99	< 1e-07	< 1e-07	86.36	564.75	0.15	A_55_P1971724	Cr2	complement component (3d/Epstein Barr virus) receptor 2	1380		99	< 1e-07	< 1e-07	117.8	773.14	0.15	A_66_P111089	Ube2f				99	< 1e-07	< 1e-07	979.74	202.07	4.85	A_55_P1994258	Gapdh	glyceraldehyde-3-phosphate dehydrogenase	2597		99	3.05e-05	0.00321	378.91	894.02	0.42
100	1.1e-06	0.000125	461.18	108.35	4.26	A_55_P1989076	Slc22a23	solute carrier family 22, member 23	63027		100	< 1e-07	< 1e-07	33455.5	219755	0.15	A_66_P115406	Pabpc1	poly(A) binding protein, cytoplasmic 1	26986		100	< 1e-07	< 1e-07	6117.3	37002	0.17	A_55_P1956819	Gm4832				100	< 1e-07	< 1e-07	111.61	291.71	0.38	A_55_P2003789	Taf4a				100	3.29e-05	0.00338	107.51	258.94	0.42
101	1.1e-06	0.000125	312.44	838.42	0.37	A_55_P2158458	Iqcc	IQ motif containing C	55721		101	< 1e-07	< 1e-07	53157.3	268320	0.2	A_55_P2171578	Mkrn1	makorin ring finger protein 1	23608		101	< 1e-07	< 1e-07	1812.08	82643.1	0.022	A_55_P1958902	A_55_P1958902				101	< 1e-07	< 1e-07	194.84	428.53	0.45	A_55_P2007650	Nt5dc1	5'-nucleotidase domain containing 1	221294		101	3.34e-05	0.0034	328.41	663.04	0.5
102	1.1e-06	0.000125	5182.44	10425.8	0.5	A_51_P282092	Urod	uroporphyrinogen decarboxylase	7389		102	< 1e-07	< 1e-07	1163.91	9704.52	0.12	A_51_P297105	Ucp2	uncoupling protein 2 (mitochondrial, proton carrier)	7351		102	< 1e-07	< 1e-07	20053.1	5093.24	3.94	A_55_P1993629	NAP062956-1				102	< 1e-07	< 1e-07	917.7	15552.3	0.059	A_55_P2159094	Lepre1				102	3.4e-05	0.00344	7733.78	2884.84	2.68
103	1.1e-06	0.000125	146.03	71.74	2.04	A_51_P103929	Met	MET proto-oncogene, receptor tyrosine kinase	4233		103	< 1e-07	< 1e-07	238.23	1774.34	0.13	A_55_P2006634	Map4k5	mitogen-activated protein kinase kinase kinase kinase 5	11183		103	< 1e-07	< 1e-07	265.56	70.5	3.77	A_51_P226853	Gga1				103	< 1e-07	< 1e-07	541.82	88.74	6.11	A_52_P602669	Gm11390				103	3.52e-05	0.00345	378.52	823.31	0.46
104	1.1e-06	0.000125	172.21	673.43	0.26	A_55_P2063785	Ank1	ankyrin 1, erythrocytic	286		104	< 1e-07	< 1e-07	15970.5	115427	0.14	A_55_P1979432	Prdx2	peroxiredoxin 2	7001		104	< 1e-07	< 1e-07	614.1	1483.85	0.41	A_55_P2141585	NAP121919-001				104	< 1e-07	< 1e-07	106.31	41.85	2.54	A_51_P392291	Pdk3	pyruvate dehydrogenase kinase, isozyme 3	5165		104	3.75e-05	0.00356	65.69	207.52	0.32
105	1.1e-06	0.000125	360.66	109.36	3.3	A_66_P122377	Cd84	CD84 molecule	8832		105	< 1e-07	< 1e-07	14161.2	5289.17	2.68	A_51_P128876	Ifitm3	interferon induced transmembrane protein 3	10410		105	< 1e-07	< 1e-07	19546	4792.41	4.08	A_55_P2093649	NAP114342-1				105	< 1e-07	< 1e-07	66.32	238.94	0.28	A_55_P2036615	4933421E11Rik				105	3.82e-05	0.0036	1829.48	875.54	2.09
106	1.1e-06	0.000125	517.03	1421.37	0.36	A_51_P133612	Cdt1	chromatin licensing and DNA replication factor 1	81620		106	< 1e-07	< 1e-07	27.45	323.8	0.085	A_55_P1978681	Tspan8	tetraspanin 8	7103		106	< 1e-07	< 1e-07	6077.33	35131.4	0.17	A_55_P1954896	Rpl17	ribosomal protein L17	6139		106	< 1e-07	< 1e-07	5011.18	536.84	9.33	A_52_P459564	Itga2b	integrin, alpha 2b (platelet glycoprotein IIb of IIb/IIIa complex, antigen CD41)	3674		106	3.95e-05	0.00362	84.26	254.56	0.33
107	1.2e-06	0.00013	676.15	259.41	2.61	A_52_P612803	Ccng1	cyclin G1	900		107	< 1e-07	< 1e-07	303.43	1233.17	0.25	A_55_P1964613	ENSMUST00000109326				107	< 1e-07	< 1e-07	5519.68	31968.5	0.17	A_55_P2012615	LOC100047054				107	< 1e-07	< 1e-07	6287.72	60414.2	0.1	A_55_P2071751	Trav2	T cell receptor alpha variable 2	28691		107	3.98e-05	0.00362	1000.65	2950.18	0.34
108	1.2e-06	0.00013	675.11	181.92	3.71	A_55_P1990785	Zranb3	zinc finger, RAN-binding domain containing 3	84083		108	< 1e-07	< 1e-07	852.39	6882.82	0.12	A_66_P108247	Ucp3	uncoupling protein 3 (mitochondrial, proton carrier)	7352		108	< 1e-07	< 1e-07	1941.53	837.92	2.32	A_55_P2131173	Sphk2	sphingosine kinase 2	56848		108	< 1e-07	< 1e-07	1099.31	3068.03	0.36	A_55_P1956502	Hnrnph1	heterogeneous nuclear ribonucleoprotein H1 (H)	3187		108	4.07e-05	0.00367	1866.59	3904.42	0.48
109	1.2e-06	0.00013	5391.48	497.22	10.84	A_55_P1953169	Saa3				109	< 1e-07	< 1e-07	103.23	452.59	0.23	A_55_P2157586	Gm4949				109	< 1e-07	< 1e-07	4993.65	30432.9	0.16	A_55_P2061452	Gm7634				109	< 1e-07	< 1e-07	3428.08	45300.2	0.076	A_55_P2247608	4931428A05Rik				109	4.14e-05	0.0037	2211.25	5218.03	0.42
110	1.2e-06	0.00013	567.1	212.73	2.67	A_55_P1954758	Prickle1	prickle homolog 1 (Drosophila)	144165		110	< 1e-07	< 1e-07	120.93	1244.02	0.097	A_55_P2009774	Zic1	Zic family member 1	7545		110	< 1e-07	< 1e-07	3101.92	19704.6	0.16	A_55_P2032165	LOC545379				110	< 1e-07	< 1e-07	174.5	81.64	2.14	A_55_P1978471	A_55_P1978471				110	4.16e-05	0.0037	7155.37	17761.9	0.4
111	1.2e-06	0.00013	1018.85	3037.9	0.34	A_52_P169901	Mcart1				111	< 1e-07	< 1e-07	489.78	3746.06	0.13	A_55_P1996998	Polr2a	polymerase (RNA) II (DNA directed) polypeptide A, 220kDa	5430		111	< 1e-07	< 1e-07	10945.5	73897.3	0.15	A_55_P1955287	Gm14958				111	< 1e-07	< 1e-07	5117.03	2029.66	2.52	A_55_P2026400	Capns1	calpain, small subunit 1	826		111	4.2e-05	0.00371	3100.62	8405.75	0.37
112	1.2e-06	0.00013	316.69	867.25	0.37	A_51_P278994	Swap70	SWAP switching B-cell complex 70kDa subunit	23075		112	< 1e-07	< 1e-07	18.1	513.34	0.035	A_52_P239086	Apol10a				112	< 1e-07	< 1e-07	3785.16	22920.7	0.17	A_55_P2061135	Rpl17	ribosomal protein L17	6139		112	< 1e-07	< 1e-07	2934.54	362.2	8.1	A_52_P116134	Aldh2	aldehyde dehydrogenase 2 family (mitochondrial)	217		112	4.24e-05	0.00372	2229.77	834.36	2.67
113	1.3e-06	0.000133	12870.3	2941.67	4.38	A_51_P103222	Slc39a4				113	< 1e-07	< 1e-07	31408	217804	0.14	A_52_P684378	Gpx1	glutathione peroxidase 1	2876		113	< 1e-07	< 1e-07	5036.18	31560.7	0.16	A_55_P1993880	Rps24	ribosomal protein S24	6229		113	< 1e-07	< 1e-07	4685.69	1643.21	2.85	A_51_P440399	Bcap31	B-cell receptor-associated protein 31	10134		113	4.3e-05	0.00372	910.55	404.8	2.25
114	1.3e-06	0.000133	1951.78	445.34	4.38	A_52_P84901	Slc44a1	solute carrier family 44 (choline transporter), member 1	23446		114	< 1e-07	< 1e-07	271.13	1371.26	0.2	A_55_P2086198	Kcnq4	potassium channel, voltage gated KQT-like subfamily Q, member 4	9132		114	< 1e-07	< 1e-07	4746.87	23330.2	0.2	A_55_P2055411	Rps7	ribosomal protein S7	6201		114	< 1e-07	< 1e-07	270.83	88.71	3.05	A_51_P358243	2610029I01Rik				114	4.32e-05	0.00372	117.25	1057.9	0.11
115	1.3e-06	0.000133	5872.72	1203.49	4.88	A_51_P314397	Crip2	cysteine-rich protein 2	1397		115	< 1e-07	< 1e-07	304.92	1118.87	0.27	A_55_P2007404	Vbp1	von Hippel-Lindau binding protein 1	7411		115	< 1e-07	< 1e-07	5751.41	35985.3	0.16	A_55_P2032598	CF786827				115	< 1e-07	< 1e-07	292.77	687.45	0.43	A_55_P2122546	Csnk1e	casein kinase 1, epsilon	1454		115	4.33e-05	0.00372	102.94	275.48	0.37
116	1.3e-06	0.000133	2062.8	15281.4	0.13	A_51_P342652	Cd79b	CD79b molecule, immunoglobulin-associated beta	974		116	< 1e-07	< 1e-07	2609.57	233.08	11.2	A_55_P2014326	LOC100047416				116	< 1e-07	< 1e-07	3882.25	815.52	4.76	A_55_P2037677	Cttn	cortactin	2017		116	< 1e-07	< 1e-07	294.62	105.73	2.79	A_55_P2073940	Abcc5	ATP-binding cassette, sub-family C (CFTR/MRP), member 5	10057		116	4.39e-05	0.00375	209.92	97.68	2.15
117	1.3e-06	0.000133	401.76	84.52	4.75	A_52_P129443	AV249152				117	< 1e-07	< 1e-07	125.38	1182.54	0.11	A_55_P2079516	Mpp1	membrane protein, palmitoylated 1, 55kDa	4354		117	< 1e-07	< 1e-07	3370.73	1267.17	2.66	A_55_P2126489	ENSMUSG00000074747				117	< 1e-07	< 1e-07	6731.53	42144.3	0.16	A_55_P2151116	Cbara1				117	4.64e-05	0.00388	65.23	182.71	0.36
118	1.3e-06	0.000133	709.28	2007.25	0.35	A_55_P2094049	AU042671				118	< 1e-07	< 1e-07	6717.71	47370.8	0.14	A_55_P2061381	Ghitm	growth hormone inducible transmembrane protein	27069		118	< 1e-07	< 1e-07	32.23	94.41	0.34	A_55_P2043639	Rpl6	ribosomal protein L6	6128		118	< 1e-07	< 1e-07	57.06	282.31	0.2	A_51_P358052	ENSMUST00000023632				118	4.72e-05	0.00388	571.37	1146.64	0.5
119	1.4e-06	0.000134	375.16	972.37	0.39	A_55_P2077068	Malt1	MALT1 paracaspase	10892		119	< 1e-07	< 1e-07	93.89	464.59	0.2	A_55_P1992734	Olfr1115				119	< 1e-07	< 1e-07	74.72	22.93	3.26	A_55_P2172121	Mxd4	MAX dimerization protein 4	10608		119	< 1e-07	< 1e-07	3376.93	1099.39	3.07	A_55_P2176731	Prdx6	peroxiredoxin 6	9588		119	4.75e-05	0.00388	98.86	294.82	0.34
120	1.4e-06	0.000134	608.32	303.16	2.01	A_51_P464911	Msrb2	methionine sulfoxide reductase B2	22921		120	< 1e-07	< 1e-07	1265.46	14781.2	0.086	A_55_P2170509	Yipf4	Yip1 domain family, member 4	84272		120	< 1e-07	< 1e-07	5196.77	30449.4	0.17	A_55_P1988951	Gm8304				120	< 1e-07	< 1e-07	184.95	726.16	0.25	A_55_P2105963	P2ry10	purinergic receptor P2Y, G-protein coupled, 10	27334		120	4.76e-05	0.00388	1070.17	463.92	2.31
121	1.4e-06	0.000134	19330	4157.04	4.65	A_55_P1962010	Clec1b	C-type lectin domain family 1, member B	51266		121	< 1e-07	< 1e-07	135.46	1279.98	0.11	A_55_P2155136	Rtp2	receptor (chemosensory) transporter protein 2	344892		121	< 1e-07	< 1e-07	40.43	176.09	0.23	A_55_P1964368	Kctd14	potassium channel tetramerization domain containing 14	65987		121	< 1e-07	< 1e-07	2787.78	1298.44	2.15	A_51_P433733	Nucb1	nucleobindin 1	4924		121	4.76e-05	0.00388	578252	278695	2.07
122	1.4e-06	0.000134	235.7	56.29	4.19	A_55_P2258375	2700008G24Rik				122	< 1e-07	< 1e-07	57.29	286.51	0.2	A_51_P487178	Megf11	multiple EGF-like-domains 11	84465		122	< 1e-07	< 1e-07	4852.26	861.93	5.63	A_55_P1984070	Gm10290				122	< 1e-07	< 1e-07	8121.58	2330.25	3.49	A_55_P1962010	Clec1b	C-type lectin domain family 1, member B	51266		122	4.89e-05	0.00392	16124.2	5997.4	2.69
123	1.4e-06	0.000134	5613.63	801.42	7	A_51_P124535	Mest	mesoderm specific transcript	4232		123	< 1e-07	< 1e-07	82.73	869.38	0.095	A_66_P132446	Usp15	ubiquitin specific peptidase 15	9958		123	< 1e-07	< 1e-07	139.48	1480.43	0.094	A_55_P2181665	LOC100044768				123	< 1e-07	< 1e-07	5084.85	1766.43	2.88	A_55_P2077635	A_55_P2077635				123	4.91e-05	0.00392	116.9	39.89	2.93
124	1.4e-06	0.000134	960.41	2432.67	0.39	A_52_P88695	Dgka	diacylglycerol kinase, alpha 80kDa	1606		124	< 1e-07	< 1e-07	1383.64	439.81	3.15	A_51_P276943	Gpc1	glypican 1	2817		124	< 1e-07	< 1e-07	1316.99	8543.62	0.15	A_55_P1958295	Gm6133				124	< 1e-07	< 1e-07	33.47	103.03	0.32	A_51_P488175	Phf20l1	PHD finger protein 20-like 1	51105		124	4.97e-05	0.00392	9969.64	2442.73	4.08
125	1.4e-06	0.000134	390.25	103.49	3.77	A_52_P282741	Sdc3				125	< 1e-07	< 1e-07	108.53	743.42	0.15	A_55_P2132099	Gm7684				125	< 1e-07	< 1e-07	829.28	202.12	4.1	A_55_P2152836	A_55_P2152836				125	< 1e-07	< 1e-07	231.67	633.58	0.37	A_55_P2027327	Usp1	ubiquitin specific peptidase 1	7398		125	5.23e-05	0.00406	1876.33	3813.57	0.49
126	1.5e-06	0.000141	282.71	81.2	3.48	A_66_P109474	Rtn4ip1	reticulon 4 interacting protein 1	84816		126	< 1e-07	< 1e-07	2366.32	19020.2	0.12	A_55_P2105220	Hscb	HscB mitochondrial iron-sulfur cluster co-chaperone	150274		126	< 1e-07	< 1e-07	867.93	136.46	6.36	A_55_P2133680	NAP102340-1				126	< 1e-07	< 1e-07	637	3720.12	0.17	A_55_P2137496	LOC100047815				126	5.24e-05	0.00406	12373.8	26991.8	0.46
127	1.5e-06	0.000141	197.41	414.05	0.48	A_55_P2057212	Tpr	translocated promoter region, nuclear basket protein	7175		127	< 1e-07	< 1e-07	117.42	715.71	0.16	A_55_P2186808	Gm12623				127	< 1e-07	< 1e-07	200.63	1289.48	0.16	A_52_P981697	Zfp874				127	< 1e-07	< 1e-07	978.19	229.53	4.26	A_55_P2108690	Gm4795				127	5.36e-05	0.00412	8980	19604.4	0.46
128	1.6e-06	0.000144	272.87	1821.87	0.15	A_55_P2087622	Il4i1	interleukin 4 induced 1	259307		128	< 1e-07	< 1e-07	651.1	3047.62	0.21	A_55_P1984640	Ube2f				128	< 1e-07	< 1e-07	3953.49	22322.2	0.18	A_55_P2065040	A_55_P2065040				128	< 1e-07	< 1e-07	1063.87	394.24	2.7	A_51_P423091	Flot1	flotillin 1	10211		128	5.38e-05	0.00412	52.69	150.88	0.35
129	1.6e-06	0.000144	97.16	203.49	0.48	A_55_P2310898	2810454L23Rik				129	< 1e-07	< 1e-07	83.88	413.11	0.2	A_55_P1991295	BC029214				129	< 1e-07	< 1e-07	520.18	206.42	2.52	A_51_P128987	Akr1b8				129	< 1e-07	< 1e-07	323	151.63	2.13	A_55_P2121662	Mapk3	mitogen-activated protein kinase 3	5595		129	5.5e-05	0.00414	50.93	123.21	0.41
130	1.6e-06	0.000144	604.18	3454.44	0.17	A_51_P266248	ENSMUST00000103424				130	< 1e-07	< 1e-07	91.6	35.17	2.6	A_55_P2083894	Gm3697				130	< 1e-07	< 1e-07	602.02	3190.28	0.19	A_55_P2009576	Rnu12	RNA, U12 small nuclear	267010		130	< 1e-07	< 1e-07	246.26	1206.39	0.2	A_55_P2108943	Ccr6	chemokine (C-C motif) receptor 6	1235		130	5.54e-05	0.00414	8664.25	3208.69	2.7
131	1.6e-06	0.000144	279.21	1687.72	0.17	A_51_P449325	H2-Oa				131	< 1e-07	< 1e-07	99.84	698.52	0.14	A_55_P2179074	Ciita	class II, major histocompatibility complex, transactivator	4261		131	< 1e-07	< 1e-07	215.72	88.1	2.45	A_52_P541157	Calu	calumenin	813		131	< 1e-07	< 1e-07	88.76	35.1	2.53	A_55_P2063041	Slmo2	slowmo homolog 2 (Drosophila)	51012		131	5.6e-05	0.00414	801.75	2201.64	0.36
132	1.6e-06	0.000144	1019.42	2331.2	0.44	A_51_P240801	Tmem173	transmembrane protein 173	340061		132	< 1e-07	< 1e-07	16.44	96.5	0.17	A_55_P2321919	A830060N17				132	< 1e-07	< 1e-07	223.97	46.23	4.84	A_55_P1960873	Mbd3				132	< 1e-07	< 1e-07	7274.53	2819.23	2.58	A_51_P247873	Ndufb8	NADH dehydrogenase (ubiquinone) 1 beta subcomplex, 8, 19kDa	4714		132	5.65e-05	0.00414	49499.4	22729.5	2.18
133	1.7e-06	0.000145	75.15	232.73	0.32	A_51_P326994	Calhm2	calcium homeostasis modulator 2	51063		133	< 1e-07	< 1e-07	187.99	894.63	0.21	A_52_P10732	Mtap6	microtubule-associated protein 6	374410		133	< 1e-07	< 1e-07	812.38	250.57	3.24	A_52_P624362	Aamp	angio-associated, migratory cell protein	14		133	< 1e-07	< 1e-07	253.67	114.67	2.21	A_51_P308681	Ccdc90a				133	5.66e-05	0.00414	468778	226595	2.07
134	1.7e-06	0.000145	45004.8	16696.1	2.7	A_66_P125722	Cyb5				134	< 1e-07	< 1e-07	152.06	715.86	0.21	A_51_P485594	Map3k7ip3				134	< 1e-07	< 1e-07	1932.64	9838.74	0.2	A_66_P134252	Gm12471				134	< 1e-07	< 1e-07	160.56	543.06	0.3	A_55_P2053838	Tnfaip3	tumor necrosis factor, alpha-induced protein 3	7128		134	5.73e-05	0.00414	575.79	3737.05	0.15
135	1.7e-06	0.000145	2319.55	758.9	3.06	A_55_P2035613	Tmbim1	transmembrane BAX inhibitor motif containing 1	64114		135	< 1e-07	< 1e-07	24.04	113.73	0.21	A_55_P2072120	AW011738				135	< 1e-07	< 1e-07	218.88	59.42	3.68	A_52_P354298	Ap2a2	adaptor-related protein complex 2, alpha 2 subunit	161		135	< 1e-07	< 1e-07	672.16	26507.3	0.025	A_55_P2066593	Oprl1	opiate receptor-like 1	4987		135	5.74e-05	0.00414	444.48	1131.54	0.39
136	1.7e-06	0.000145	183.87	607.49	0.3	A_51_P193146	Ms4a6c	membrane-spanning 4-domains, subfamily A, member 6C	83662		136	< 1e-07	< 1e-07	374.62	1720.46	0.22	A_51_P386058	Ppp2r5b	protein phosphatase 2, regulatory subunit B', beta	5526		136	< 1e-07	< 1e-07	4248.27	1006.73	4.22	A_55_P2135049	Gm5327				136	< 1e-07	< 1e-07	24914.2	12402.5	2.01	A_55_P1969857	Ap2m1	adaptor-related protein complex 2, mu 1 subunit	1173		136	5.74e-05	0.00414	271.7	600.44	0.45
137	1.7e-06	0.000145	44.93	116.29	0.39	A_51_P203192	Mbd4	methyl-CpG binding domain protein 4	8930		137	< 1e-07	< 1e-07	69165.9	25957	2.66	A_52_P638459	Ccl5	chemokine (C-C motif) ligand 5	6352		137	< 1e-07	< 1e-07	3819.78	20133.9	0.19	A_66_P107734	Gm10164				137	< 1e-07	< 1e-07	248.05	1491.88	0.17	A_55_P2087622	Il4i1	interleukin 4 induced 1	259307		137	5.78e-05	0.00415	3019.45	979.44	3.08
138	1.7e-06	0.000145	538.53	1670.89	0.32	A_51_P435251	Cul4a	cullin 4A	8451		138	< 1e-07	< 1e-07	6934.74	2169.31	3.2	A_55_P2029574	Por	P450 (cytochrome) oxidoreductase	5447		138	< 1e-07	< 1e-07	7458.07	41270.5	0.18	A_55_P2155827	Gm5076				138	< 1e-07	< 1e-07	5906.53	2840.96	2.08	A_51_P391926	Ubxn6	UBX domain protein 6	80700		138	5.87e-05	0.00416	12633.7	5538.91	2.28
139	1.7e-06	0.000145	805.07	311.61	2.58	A_55_P2079713	Gramd1c	GRAM domain containing 1C	54762		139	< 1e-07	< 1e-07	138.97	54.78	2.54	A_51_P488768	Slc25a44	solute carrier family 25, member 44	9673		139	< 1e-07	< 1e-07	890.53	133.01	6.7	A_55_P1989076	Slc22a23	solute carrier family 22, member 23	63027		139	< 1e-07	< 1e-07	465.37	129.27	3.6	A_55_P2055232	Sdf4	stromal cell derived factor 4	51150		139	5.89e-05	0.00416	915.06	387.96	2.36
140	1.8e-06	0.000152	919.64	368.4	2.5	A_55_P1989384	Rnf181	ring finger protein 181	51255		140	< 1e-07	< 1e-07	232.39	1422.05	0.16	A_55_P2152872	Fgfrl1	fibroblast growth factor receptor-like 1	53834		140	< 1e-07	< 1e-07	17.15	104.49	0.16	(+)E1A_r60_3	E1A_r60_3				140	< 1e-07	< 1e-07	111.33	547.29	0.2	A_55_P2079076	Cacna1i	calcium channel, voltage-dependent, T type, alpha 1I subunit	8911		140	6.01e-05	0.00422	127.8	269.82	0.47
141	1.8e-06	0.000152	10415.1	53822.4	0.19	A_55_P2156731	H2-Eb1				141	< 1e-07	< 1e-07	24.7	110.17	0.22	A_55_P2151428	ENSMUST00000068914				141	< 1e-07	< 1e-07	425.52	151	2.82	A_55_P2071691	Kank3	KN motif and ankyrin repeat domains 3	256949		141	< 1e-07	< 1e-07	9083.12	23025	0.39	A_55_P1966982	Gsr	glutathione reductase	2936		141	6.06e-05	0.00423	565.24	1238.53	0.46
142	1.9e-06	0.000159	558.09	1286.88	0.43	A_55_P2044439	Mfng	MFNG O-fucosylpeptide 3-beta-N-acetylglucosaminyltransferase	4242		142	< 1e-07	< 1e-07	47222.1	370916	0.13	A_55_P1977968	Epb4.1				142	< 1e-07	< 1e-07	604.5	1851.51	0.33	A_55_P1985428	Atg16l2	autophagy related 16-like 2 (S. cerevisiae)	89849		142	< 1e-07	< 1e-07	645.26	135.42	4.76	A_51_P323521	Snx21	sorting nexin family member 21	90203		142	6.18e-05	0.00423	48.93	113.17	0.43
143	2e-06	0.000163	861.97	2736.78	0.31	A_55_P2022805	1700021K19Rik				143	< 1e-07	< 1e-07	944.68	9653.85	0.098	A_51_P483557	Ube2b	ubiquitin-conjugating enzyme E2B	7320		143	< 1e-07	< 1e-07	2239.24	15992.1	0.14	A_55_P2165028	Gm5271				143	< 1e-07	< 1e-07	1441.76	502.26	2.87	A_55_P1979645	S100a1	S100 calcium binding protein A1	6271		143	6.18e-05	0.00423	58.67	189.86	0.31
144	2e-06	0.000163	91.76	209.19	0.44	A_51_P167105	B3galt4	UDP-Gal:betaGlcNAc beta 1,3-galactosyltransferase, polypeptide 4	8705		144	< 1e-07	< 1e-07	289.27	2680.1	0.11	A_55_P1997126	Ctse	cathepsin E	1510		144	< 1e-07	< 1e-07	9924.21	2460.4	4.03	A_66_P111217	NAP114407-1				144	< 1e-07	< 1e-07	186.81	83.29	2.24	A_66_P104390	Arl3	ADP-ribosylation factor-like 3	403		144	6.2e-05	0.00423	214.98	923.25	0.23
145	2e-06	0.000163	41.86	150.99	0.28	A_55_P2065726	ENSMUST00000122168				145	< 1e-07	< 1e-07	2212.35	13147	0.17	A_55_P2018949	Fbxo7	F-box protein 7	25793		145	< 1e-07	< 1e-07	424.46	1720.86	0.25	A_51_P304859	Zfand6	zinc finger, AN1-type domain 6	54469		145	< 1e-07	< 1e-07	1768.02	13458.8	0.13	A_55_P2109505	Gm6594				145	6.21e-05	0.00423	96	252.18	0.38
146	2.1e-06	0.000167	66.34	328.77	0.2	A_55_P2142430	Bank1	B-cell scaffold protein with ankyrin repeats 1	55024		146	< 1e-07	< 1e-07	66.11	859.94	0.077	A_55_P1974587	Vangl1	VANGL planar cell polarity protein 1	81839		146	< 1e-07	< 1e-07	5361.14	175.12	30.61	A_51_P377526	Sts				146	< 1e-07	< 1e-07	119.09	251.77	0.47	A_55_P2154228	Ncapd3	non-SMC condensin II complex, subunit D3	23310		146	6.24e-05	0.00423	163.57	623.84	0.26
147	2.1e-06	0.000167	777.69	2250.28	0.35	A_51_P316042	Card11	caspase recruitment domain family, member 11	84433		147	< 1e-07	< 1e-07	20.58	229.96	0.089	A_55_P2131238	Ttc39a	tetratricopeptide repeat domain 39A	22996		147	< 1e-07	< 1e-07	23.89	97.88	0.24	A_66_P110606	ENSMUST00000015981				147	< 1e-07	< 1e-07	145.57	742.17	0.2	A_51_P520966	Icosl				147	6.26e-05	0.00423	2271.81	740.09	3.07
148	2.1e-06	0.000167	371.62	105.91	3.51	A_55_P1978972	Rp2h				148	< 1e-07	< 1e-07	2145.92	8777.46	0.24	A_55_P2050044	LOC100045941				148	< 1e-07	< 1e-07	103.75	38.08	2.72	A_51_P216219	Ptk2	protein tyrosine kinase 2	5747		148	< 1e-07	< 1e-07	103.63	240.16	0.43	A_55_P2170335	Bmi1	BMI1 proto-oncogene, polycomb ring finger	648		148	6.44e-05	0.00428	25184.8	12521.9	2.01
149	2.2e-06	0.000169	219469	61841.4	3.55	A_55_P2017929	Clu	clusterin	1191		149	< 1e-07	< 1e-07	29.91	347	0.086	A_51_P297069	Tmod1	tropomodulin 1	7111		149	< 1e-07	< 1e-07	289.77	34.54	8.39	A_52_P613808	Zbtb7a	zinc finger and BTB domain containing 7A	51341		149	< 1e-07	< 1e-07	408.48	54.76	7.46	A_65_P13209	Ctsd	cathepsin D	1509		149	6.44e-05	0.00428	354.81	716.54	0.5
150	2.2e-06	0.000169	18820.9	5997.67	3.14	A_55_P2134790	Qsox1	quiescin Q6 sulfhydryl oxidase 1	5768		150	< 1e-07	< 1e-07	1811.34	8501.97	0.21	A_52_P78123	Dcaf12	DDB1 and CUL4 associated factor 12	25853		150	< 1e-07	< 1e-07	5612.04	1338.98	4.19	A_55_P1968108	A_55_P1968108				150	< 1e-07	< 1e-07	722.7	235.1	3.07	A_52_P467930	Prdx6-rs2				150	6.55e-05	0.00431	1478.22	3269.45	0.45
151	2.2e-06	0.000169	1640.03	3689.81	0.44	A_65_P17218	Mndal				151	< 1e-07	< 1e-07	36258.4	7748.64	4.68	A_51_P384629	Ctsd	cathepsin D	1509		151	< 1e-07	< 1e-07	94.27	29.87	3.16	A_52_P634447	Hs1bp3	HCLS1 binding protein 3	64342		151	< 1e-07	< 1e-07	3537.93	843.74	4.19	A_55_P2089761	Gm5881				151	6.62e-05	0.00433	604.87	1342.03	0.45
152	2.2e-06	0.000169	306.07	1085.43	0.28	A_51_P507053	Slc38a1	solute carrier family 38, member 1	81539		152	< 1e-07	< 1e-07	1604.07	9717.22	0.17	A_51_P398467	Bsdc1	BSD domain containing 1	55108		152	< 1e-07	< 1e-07	6997.27	24860.5	0.28	A_66_P108822	NAP095149-001				152	< 1e-07	< 1e-07	1904.77	783.9	2.43	A_55_P1975837	NAP023030-001				152	6.67e-05	0.00434	982.94	4529.48	0.22
153	2.2e-06	0.000169	234.47	75	3.13	A_51_P512627	Syngr4	synaptogyrin 4	23546		153	< 1e-07	< 1e-07	1151.62	436.52	2.64	A_55_P2057528	Arl4d	ADP-ribosylation factor-like 4D	379		153	< 1e-07	< 1e-07	56212.7	171493	0.33	A_66_P104479	Gm10051				153	< 1e-07	< 1e-07	221.66	22639.8	0.0098	A_51_P169255	Olfr190				153	6.77e-05	0.00439	86.48	242.16	0.36
154	2.3e-06	0.000174	19256.2	5922.79	3.25	A_51_P482711	Dhcr24	24-dehydrocholesterol reductase	1718		154	< 1e-07	< 1e-07	126.88	696.78	0.18	A_55_P1958275	Bcl11a	B-cell CLL/lymphoma 11A (zinc finger protein)	53335		154	< 1e-07	< 1e-07	847.24	245.84	3.45	A_52_P583973	Lrpap1	low density lipoprotein receptor-related protein associated protein 1	4043		154	< 1e-07	< 1e-07	766.26	174.88	4.38	A_55_P2160204	NAP060545-1				154	6.84e-05	0.00439	263.33	125.19	2.1
155	2.3e-06	0.000174	358.17	89.44	4	A_55_P2026894	LOC100047306				155	< 1e-07	< 1e-07	318.28	55.03	5.78	A_51_P107362	Socs2	suppressor of cytokine signaling 2	8835		155	< 1e-07	< 1e-07	1150	206.1	5.58	A_55_P2112701	NAP111311-1				155	< 1e-07	< 1e-07	204.42	725.05	0.28	A_55_P1963364	Fam55c				155	6.88e-05	0.00439	335272	157752	2.13
156	2.4e-06	0.000177	139.38	682.81	0.2	A_52_P277104	Bank1	B-cell scaffold protein with ankyrin repeats 1	55024		156	< 1e-07	< 1e-07	32.41	162.8	0.2	A_55_P2131473	Rmnd5a	required for meiotic nuclear division 5 homolog A (S. cerevisiae)	64795		156	< 1e-07	< 1e-07	281.27	6302.37	0.045	A_55_P2076543	Gm10144				156	< 1e-07	< 1e-07	45.17	111.43	0.41	A_55_P2017160	Cdc14a	cell division cycle 14A	8556		156	7.07e-05	0.00447	5048.7	1743.23	2.9
157	2.4e-06	0.000177	259.94	679.44	0.38	A_51_P225832	2700097O09Rik				157	< 1e-07	< 1e-07	5097.63	44470.6	0.11	A_55_P2112111	Ube2b	ubiquitin-conjugating enzyme E2B	7320		157	< 1e-07	< 1e-07	38214.7	106965	0.36	A_55_P2091308	Rpl38	ribosomal protein L38	6169		157	< 1e-07	< 1e-07	1040.98	12472.2	0.083	A_55_P2035495	Zbtb20	zinc finger and BTB domain containing 20	26137		157	7.21e-05	0.00453	2262.24	779.98	2.9
158	2.4e-06	0.000177	128.54	324.28	0.4	A_55_P2132902	Gprasp1	G protein-coupled receptor associated sorting protein 1	9737		158	< 1e-07	< 1e-07	1630.1	16115.7	0.1	A_55_P2032039	Bola3	bolA family member 3	388962		158	< 1e-07	< 1e-07	12233.6	69962.6	0.17	A_55_P2014282	A_55_P2014282				158	< 1e-07	< 1e-07	611.69	288.63	2.12	A_51_P107090	BC031181				158	7.26e-05	0.00454	46.41	110.36	0.42
159	2.4e-06	0.000177	590.99	1189.55	0.5	A_52_P387564	Tmpo	thymopoietin	7112		159	< 1e-07	< 1e-07	49.67	306.58	0.16	A_55_P2070373	Ccdc155	coiled-coil domain containing 155	147872		159	< 1e-07	< 1e-07	1809.59	9682	0.19	A_55_P2070005	A_55_P2070005				159	< 1e-07	< 1e-07	365.62	182.07	2.01	A_52_P652316	Mapre2	microtubule-associated protein, RP/EB family, member 2	10982		159	7.37e-05	0.00459	1423.15	4976.73	0.29
160	2.5e-06	0.000178	1071.46	2921.08	0.37	A_51_P172251	Ifrd2	interferon-related developmental regulator 2	7866		160	< 1e-07	< 1e-07	96.18	537.34	0.18	A_52_P125350	Anp32e	acidic (leucine-rich) nuclear phosphoprotein 32 family, member E	81611		160	< 1e-07	< 1e-07	9271.98	57187	0.16	A_55_P2020552	Iscu	iron-sulfur cluster assembly enzyme	23479		160	< 1e-07	< 1e-07	447.22	85.63	5.22	A_55_P2077783	Tubb2a-ps2				160	7.44e-05	0.00461	155.28	385.68	0.4
161	2.5e-06	0.000178	380.06	102.43	3.71	A_52_P408657	Mycbp	MYC binding protein	26292		161	< 1e-07	< 1e-07	48.4	162.3	0.3	A_52_P46310	Dcaf7	DDB1 and CUL4 associated factor 7	10238		161	< 1e-07	< 1e-07	9188.46	52612.1	0.17	A_55_P2069961	Gm10063				161	< 1e-07	< 1e-07	101.47	245.51	0.41	A_51_P104418	Dusp10	dual specificity phosphatase 10	11221		161	7.71e-05	0.00466	78.87	163.63	0.48
162	2.5e-06	0.000178	53.69	158.6	0.34	A_55_P1964368	Kctd14	potassium channel tetramerization domain containing 14	65987		162	< 1e-07	< 1e-07	201.24	2110.96	0.095	A_52_P24631	Azin1	antizyme inhibitor 1	51582		162	< 1e-07	< 1e-07	47.7	139.48	0.34	A_55_P1985101	ENSMUST00000107159				162	< 1e-07	< 1e-07	2238.36	847.06	2.64	A_55_P2136334	Gm8235				162	7.79e-05	0.00466	80.68	186.85	0.43
163	2.5e-06	0.000178	240.49	73.56	3.27	A_55_P1958160	Sgce	sarcoglycan, epsilon	8910		163	< 1e-07	< 1e-07	24.51	163.39	0.15	A_55_P2068295	LOC100045024				163	< 1e-07	< 1e-07	16461	70036.4	0.24	A_55_P2026025	Gm5623				163	< 1e-07	< 1e-07	1213.25	7114.11	0.17	A_55_P2145224	ENSMUST00000103743				163	7.82e-05	0.00466	1964.97	828.05	2.37
164	2.5e-06	0.000178	12572.6	3758.42	3.35	A_55_P2020128	Dhrs3	dehydrogenase/reductase (SDR family) member 3	9249		164	< 1e-07	< 1e-07	8984.72	3014.39	2.98	A_55_P2151273	Elovl1	ELOVL fatty acid elongase 1	64834		164	< 1e-07	< 1e-07	45.25	174.43	0.26	A_52_P89717	Dph3b	DPH3B, KTI11 homolog B (S. cerevisiae)	140827		164	< 1e-07	< 1e-07	1759.31	49166.5	0.036	A_51_P437247	Arap1	ArfGAP with RhoGAP domain, ankyrin repeat and PH domain 1	116985		164	7.83e-05	0.00466	507.62	2060.37	0.25
165	2.5e-06	0.000178	659.81	147.5	4.47	A_52_P225260	Ywhaz	tyrosine 3-monooxygenase/tryptophan 5-monooxygenase activation protein, zeta	7534		165	< 1e-07	< 1e-07	29.33	113.19	0.26	A_55_P2115141	Lcor	ligand dependent nuclear receptor corepressor	84458		165	< 1e-07	< 1e-07	3521.94	19558.6	0.18	A_55_P2080048	NAP059052-1				165	< 1e-07	< 1e-07	31517.2	11509.9	2.74	A_55_P2008907	Actg1	actin gamma 1	71		165	7.86e-05	0.00466	172.24	696.47	0.25
166	2.6e-06	0.000179	190.71	81.52	2.34	A_55_P1973208	Tax1bp3	Tax1 (human T-cell leukemia virus type I) binding protein 3	30851		166	< 1e-07	< 1e-07	48.92	227.59	0.21	A_55_P2087013	Hipk1	homeodomain interacting protein kinase 1	204851		166	< 1e-07	< 1e-07	655.6	6239.38	0.11	A_55_P2088692	LOC100042220				166	< 1e-07	< 1e-07	397.67	108.37	3.67	A_66_P102046	A_66_P102046				166	7.94e-05	0.00466	605.94	2994.47	0.2
167	2.6e-06	0.000179	389.57	1445.15	0.27	A_51_P322265	Grap	GRB2-related adaptor protein	10750		167	< 1e-07	< 1e-07	433.86	907.72	0.48	A_66_P101835	Cd38	CD38 molecule	952		167	< 1e-07	< 1e-07	2467.45	508.93	4.85	A_52_P229210	NAP061773-1				167	< 1e-07	< 1e-07	778.56	4174.12	0.19	A_55_P2089233	Pou2af1	POU class 2 associating factor 1	5450		167	8.14e-05	0.00474	864.88	2052.95	0.42
168	2.6e-06	0.000179	76.91	208.09	0.37	A_55_P2171086	LOC100048394				168	< 1e-07	< 1e-07	23340.8	160581	0.15	A_55_P1961463	Bnip3l	BCL2/adenovirus E1B 19kDa interacting protein 3-like	665		168	< 1e-07	< 1e-07	6609.11	1673.75	3.95	A_55_P2093013	NAP059413-1				168	< 1e-07	< 1e-07	122.22	332.72	0.37	A_55_P1974892	Zfp238				168	8.18e-05	0.00474	1393.28	593.27	2.35
169	2.6e-06	0.000179	659.88	2075.28	0.32	A_55_P2140546	Mcart1				169	< 1e-07	< 1e-07	38.8	414.68	0.094	A_66_P126662	LOC100048836				169	< 1e-07	< 1e-07	9512.88	34806.2	0.27	A_55_P1998213	Gm10269				169	< 1e-07	< 1e-07	3780.69	1030	3.67	A_55_P2156625	A_55_P2156625				169	8.21e-05	0.00474	2265.76	949.32	2.39
170	2.6e-06	0.000179	2010.19	523.21	3.84	A_55_P2170454	Gsta2	glutathione S-transferase alpha 2	2939		170	< 1e-07	< 1e-07	17.26	60.64	0.28	A_55_P2006366	NAP106421-1				170	< 1e-07	< 1e-07	4194.04	949.4	4.42	A_55_P2093650	NAP114342-1				170	< 1e-07	< 1e-07	116.64	55.1	2.12	A_55_P2009875	Eif5al3	eukaryotic translation initiation factor 5A-like 3	414249		170	8.36e-05	0.00478	1107.98	3330.68	0.33
171	2.7e-06	0.000185	146.64	408.47	0.36	A_55_P1956017	Usp45	ubiquitin specific peptidase 45	85015		171	< 1e-07	< 1e-07	35.2	105.54	0.33	A_55_P2034630	ENSMUST00000119304				171	< 1e-07	< 1e-07	359.76	911.82	0.39	A_55_P2078204	Prr5	proline rich 5 (renal)	55615		171	< 1e-07	< 1e-07	3343.53	272.17	12.28	A_52_P315976	Tpm2	tropomyosin 2 (beta)	7169		171	8.37e-05	0.00478	61.02	139.14	0.44
172	2.8e-06	0.000187	776.73	1925.18	0.4	A_52_P486322	Fzr1	fizzy/cell division cycle 20 related 1 (Drosophila)	51343		172	< 1e-07	< 1e-07	312.93	1173.63	0.27	A_55_P2097269	A_55_P2097269				172	< 1e-07	< 1e-07	30405.7	130090	0.23	A_55_P1955242	NAP114395-1				172	< 1e-07	< 1e-07	521.2	178.76	2.92	A_55_P2134427	NAP111310-1				172	8.45e-05	0.00479	746.17	3185.91	0.23
173	2.8e-06	0.000187	171.64	692.07	0.25	A_55_P2114187	LOC620515				173	< 1e-07	< 1e-07	183.14	1265.35	0.14	A_55_P2181665	LOC100044768				173	< 1e-07	< 1e-07	12851.1	36989.3	0.35	A_55_P1994648	Eef1d	eukaryotic translation elongation factor 1 delta (guanine nucleotide exchange protein)	1936		173	< 1e-07	< 1e-07	11728.4	5463.69	2.15	A_55_P1990629	ENSMUST00000097503				173	8.5e-05	0.00479	398.39	1292.49	0.31
174	2.8e-06	0.000187	237.45	610.62	0.39	A_51_P113003	Cenpq	centromere protein Q	55166		174	< 1e-07	< 1e-07	17.15	87	0.2	A_51_P454993	Tmcc2	transmembrane and coiled-coil domain family 2	9911		174	< 1e-07	< 1e-07	3141.91	1452.77	2.16	A_66_P116195	Psmd13	proteasome (prosome, macropain) 26S subunit, non-ATPase, 13	5719		174	< 1e-07	< 1e-07	4209.55	1139.03	3.7	A_55_P2010066	Capn3	calpain 3, (p94)	825		174	8.54e-05	0.00479	616.89	3231.76	0.19
175	2.8e-06	0.000187	58.56	136.26	0.43	A_55_P2129334	ENSMUST00000103499				175	< 1e-07	< 1e-07	97.94	390.84	0.25	A_55_P2036693	Cd40	CD40 molecule, TNF receptor superfamily member 5	958		175	< 1e-07	< 1e-07	3209.49	1445.85	2.22	A_55_P2131481	A_55_P2131481				175	< 1e-07	< 1e-07	1424.28	561.58	2.54	A_55_P2089804	Atf7	activating transcription factor 7	11016		175	8.72e-05	0.00484	85011.9	31692.5	2.68
176	2.8e-06	0.000187	9458.61	21940.2	0.43	A_52_P533304	Eif5	eukaryotic translation initiation factor 5	1983		176	< 1e-07	< 1e-07	56.08	158.91	0.35	A_55_P1964615	Dnttip1	deoxynucleotidyltransferase, terminal, interacting protein 1	116092		176	< 1e-07	< 1e-07	2638.28	25144.1	0.1	A_55_P2170509	Yipf4	Yip1 domain family, member 4	84272		176	< 1e-07	< 1e-07	325.29	1020.15	0.32	A_55_P2077068	Malt1	MALT1 paracaspase	10892		176	8.77e-05	0.00484	104.39	267.38	0.39
177	2.9e-06	0.000189	1555.8	448.83	3.47	A_52_P467930	Prdx6-rs2				177	< 1e-07	< 1e-07	138.14	1004.21	0.14	A_51_P154485	Fcrla	Fc receptor-like A	84824		177	< 1e-07	< 1e-07	187.49	608.66	0.31	A_51_P165098	Gga2	golgi-associated, gamma adaptin ear containing, ARF binding protein 2	23062		177	< 1e-07	< 1e-07	572.98	204.48	2.8	A_55_P2009329	A_55_P2009329				177	8.77e-05	0.00484	230.14	111.58	2.06
178	2.9e-06	0.000189	259.11	797.2	0.33	A_55_P1963364	Fam55c				178	< 1e-07	< 1e-07	164.97	591.66	0.28	A_51_P141818	Mrpl32	mitochondrial ribosomal protein L32	64983		178	< 1e-07	< 1e-07	224.9	37.84	5.94	A_66_P111401	Fbxw8	F-box and WD repeat domain containing 8	26259		178	< 1e-07	< 1e-07	2619.93	610.94	4.29	A_51_P249118	Abcb4	ATP-binding cassette, sub-family B (MDR/TAP), member 4	5244		178	8.94e-05	0.00487	398.54	904.16	0.44
179	2.9e-06	0.000189	142.77	291.36	0.49	A_51_P473919	Mycbp2	MYC binding protein 2, E3 ubiquitin protein ligase	23077		179	< 1e-07	< 1e-07	70.23	219.83	0.32	A_51_P128667	Lynx1	Ly6/neurotoxin 1	66004		179	< 1e-07	< 1e-07	94.15	750.26	0.13	A_55_P2353462	9530036O11Rik				179	< 1e-07	< 1e-07	382.62	73.22	5.23	A_55_P2054743	Sh3bgrl2	SH3 domain binding glutamate-rich protein like 2	83699		179	9.05e-05	0.00487	834.66	2437.88	0.34
180	2.9e-06	0.000189	946.8	337.88	2.8	A_55_P1988424	Tpi1	triosephosphate isomerase 1	7167		180	< 1e-07	< 1e-07	24804.4	168108	0.15	A_55_P2141709	Gabarapl2				180	< 1e-07	< 1e-07	1452.83	10419.2	0.14	A_55_P1955244	LOC677113				180	< 1e-07	< 1e-07	221.06	708.46	0.31	A_55_P2048744	Eif2ak3	eukaryotic translation initiation factor 2-alpha kinase 3	9451		180	9.15e-05	0.00487	116.69	56.08	2.08
181	3e-06	0.000194	5853.4	1553.74	3.77	A_55_P1979650	S100a1	S100 calcium binding protein A1	6271		181	< 1e-07	< 1e-07	842.22	5053.53	0.17	A_55_P2160381	A_55_P2160381				181	< 1e-07	< 1e-07	155.91	400.37	0.39	A_66_P125437	Rpl30	ribosomal protein L30	6156		181	< 1e-07	< 1e-07	696.55	3567.2	0.2	A_55_P2057283	ENSMUST00000103749				181	9.16e-05	0.00487	3581.32	1553.54	2.31
182	3.1e-06	0.000197	10153.9	3163.9	3.21	A_51_P359636	Lgals3bp	lectin, galactoside-binding, soluble, 3 binding protein	3959		182	< 1e-07	< 1e-07	42.06	115.46	0.36	A_55_P2107957	Fam175a	family with sequence similarity 175, member A	84142		182	< 1e-07	< 1e-07	125.07	301.76	0.41	A_66_P134294	Ube1y1				182	< 1e-07	< 1e-07	740.58	134.43	5.51	A_66_P106968	NAP111412-1				182	9.21e-05	0.00487	64.8	153.79	0.42
183	3.1e-06	0.000197	635.94	1551.68	0.41	A_55_P2127497	Trim35	tripartite motif containing 35	23087		183	< 1e-07	< 1e-07	305.95	3683.91	0.083	A_55_P2095538	Gm2533				183	< 1e-07	< 1e-07	2616.14	583.98	4.48	A_55_P2001068	A_55_P2001068				183	< 1e-07	< 1e-07	924	432.86	2.13	A_51_P254471	Birc2	baculoviral IAP repeat containing 2	329		183	9.31e-05	0.00487	72.85	315.45	0.23
184	3.1e-06	0.000197	423.11	120.7	3.51	A_66_P122559	Myct1	myc target 1	80177		184	< 1e-07	< 1e-07	413.18	1208.67	0.34	A_51_P345046	Metap2	methionyl aminopeptidase 2	10988		184	< 1e-07	< 1e-07	19261.2	84883.8	0.23	A_55_P2154240	Rps29	ribosomal protein S29	6235		184	< 1e-07	< 1e-07	861.73	267.03	3.23	A_51_P494361	Mbnl2	muscleblind-like splicing regulator 2	10150		184	9.32e-05	0.00487	49.73	105.86	0.47
185	3.2e-06	0.0002	336.96	686.49	0.49	A_51_P380750	Cbfa2t3	core-binding factor, runt domain, alpha subunit 2; translocated to, 3	863		185	< 1e-07	< 1e-07	134.8	787.07	0.17	A_55_P2160726	ENSMUST00000100199				185	< 1e-07	< 1e-07	2981.62	15776.5	0.19	A_55_P1960375	A_55_P1960375				185	< 1e-07	< 1e-07	117.81	252.96	0.47	A_55_P2038489	Gm9205				185	9.5e-05	0.00487	170.21	547.85	0.31
186	3.2e-06	0.0002	8861.48	2460.52	3.6	A_55_P1979708	Ubap1	ubiquitin associated protein 1	51271		186	< 1e-07	< 1e-07	276.85	1916.52	0.14	A_55_P1975090	Gm12623				186	< 1e-07	< 1e-07	432.09	1153.65	0.37	A_51_P291819	2310033P09Rik				186	< 1e-07	< 1e-07	835.23	267.48	3.12	A_55_P2021455	NAP112592-1				186	9.59e-05	0.00487	2855.69	5805.76	0.49
187	3.2e-06	0.0002	220.09	487.04	0.45	A_55_P2091206	XM_001473338				187	< 1e-07	< 1e-07	553.62	3472.75	0.16	A_55_P2160383	Gm4852				187	< 1e-07	< 1e-07	4528.82	1670.9	2.71	A_65_P01641	Rnf6	ring finger protein (C3H2C3 type) 6	6049		187	< 1e-07	< 1e-07	375.52	178.53	2.1	A_55_P1956160	Gm8909				187	9.79e-05	0.00493	405.28	1128.09	0.36
188	3.3e-06	0.000204	364.19	1178.06	0.31	A_55_P1971729	Cr2	complement component (3d/Epstein Barr virus) receptor 2	1380		188	< 1e-07	< 1e-07	80.68	28.04	2.88	A_55_P2120919	Gm4703				188	< 1e-07	< 1e-07	2327.86	7202.51	0.32	A_55_P2097820	A_55_P2097820				188	< 1e-07	< 1e-07	1388.41	8128.2	0.17	A_51_P483576	ENSMUST00000103743				188	9.99e-05	0.00498	781.42	1899.8	0.41
189	3.3e-06	0.000204	886.16	2387.02	0.37	A_51_P104897	Itpr3	inositol 1,4,5-trisphosphate receptor, type 3	3710		189	< 1e-07	< 1e-07	6942.84	47621	0.15	A_55_P2073699	Bnip3l	BCL2/adenovirus E1B 19kDa interacting protein 3-like	665		189	< 1e-07	< 1e-07	62598.9	184961	0.34	A_55_P1966760	Gm7079				189	< 1e-07	< 1e-07	677.17	130.37	5.19	A_55_P2081137	NAP060031-1				189	0.0001001	0.00498	1852.26	4079.16	0.45
190	3.4e-06	0.000208	66.53	261.22	0.25	A_55_P2095251	Ell3	elongation factor RNA polymerase II-like 3	80237		190	< 1e-07	< 1e-07	42.82	113.05	0.38	A_55_P2076248	Gm7144				190	< 1e-07	< 1e-07	78.08	272.59	0.29	A_55_P2235917	Gm9856				190	< 1e-07	< 1e-07	199.52	645.96	0.31	A_55_P2196027	6330509M05Rik				190	0.0001001	0.00498	362.05	175.69	2.06
191	3.5e-06	0.000212	727.1	180.56	4.03	A_55_P2171459	Nptn	neuroplastin	27020		191	< 1e-07	< 1e-07	234.34	1010.29	0.23	A_55_P2100715	ENSMUST00000110031				191	< 1e-07	< 1e-07	3465.05	42719.2	0.081	A_55_P2081510	Atp5j2	ATP synthase, H+ transporting, mitochondrial Fo complex, subunit F2	9551		191	< 1e-07	< 1e-07	368.04	87.13	4.22	A_55_P1995151	A_55_P1995151				191	0.000101	0.005	3408.83	9185.77	0.37
192	3.5e-06	0.000212	1206.38	6793.66	0.18	A_52_P483336	Ms4a1	membrane-spanning 4-domains, subfamily A, member 1	931		192	< 1e-07	< 1e-07	243.3	1441.07	0.17	A_52_P343306	H2-Aa				192	< 1e-07	< 1e-07	669.31	6092.83	0.11	A_55_P2020080	Gm4326				192	< 1e-07	< 1e-07	1200.55	6544.84	0.18	A_51_P343517	Ly6d	lymphocyte antigen 6 complex, locus D	8581		192	0.0001016	0.00501	113.78	52.89	2.15
193	3.5e-06	0.000212	1138.39	2439.52	0.47	A_51_P227777	Top2b	topoisomerase (DNA) II beta 180kDa	7155		193	< 1e-07	< 1e-07	1106.28	76.72	14.42	A_55_P2014274	LOC100047416				193	< 1e-07	< 1e-07	9.98	30.71	0.32	A_55_P2181301	B930007M17Rik				193	< 1e-07	< 1e-07	277.8	83.02	3.35	A_55_P1955479	NAP063195-1				193	0.0001026	0.00503	603.96	1315.86	0.46
194	3.6e-06	0.000214	1364.77	326.2	4.18	A_55_P2044653	Cyp2b10				194	< 1e-07	< 1e-07	64.88	192.54	0.34	A_55_P2084492	A_55_P2084492				194	< 1e-07	< 1e-07	83.9	274.27	0.31	A_55_P2058791	4833420G17Rik				194	< 1e-07	< 1e-07	663	2005.43	0.33	A_51_P468599	Smchd1	structural maintenance of chromosomes flexible hinge domain containing 1	23347		194	0.0001027	0.00503	541.77	1247.52	0.43
195	3.6e-06	0.000214	87.86	186.42	0.47	A_51_P497171	Ly9	lymphocyte antigen 9	4063		195	< 1e-07	< 1e-07	362.2	1748.64	0.21	A_55_P2022094	Mta3				195	< 1e-07	< 1e-07	3385.14	16597.8	0.2	A_51_P208263	Gm5135				195	< 1e-07	< 1e-07	7833.93	2341.22	3.35	A_55_P2176729	Prdx6	peroxiredoxin 6	9588		195	0.0001041	0.00507	631.16	2197.6	0.29
196	3.6e-06	0.000214	4962.74	1430.64	3.47	A_52_P484405	Twf1	twinfilin actin binding protein 1	5756		196	< 1e-07	< 1e-07	545.48	169.01	3.23	A_51_P500090	Klra7				196	< 1e-07	< 1e-07	116277	464208	0.25	A_55_P2145879	Tpt1	tumor protein, translationally-controlled 1	7178		196	< 1e-07	< 1e-07	2537.08	508.96	4.98	A_66_P122729	Zmat2	zinc finger, matrin-type 2	153527		196	0.0001054	0.00507	89.92	42.11	2.14
197	3.7e-06	0.000217	252.71	625.3	0.4	A_51_P346523	Zcchc7	zinc finger, CCHC domain containing 7	84186		197	< 1e-07	< 1e-07	1483.3	16519.4	0.09	A_55_P2040367	Bola3	bolA family member 3	388962		197	< 1e-07	< 1e-07	13215.4	73842.6	0.18	A_55_P1989328	Rps12	ribosomal protein S12	6206		197	< 1e-07	< 1e-07	555.52	1475.8	0.38	A_55_P2059090	Tagap				197	0.0001059	0.00507	152.44	651.87	0.23
198	3.7e-06	0.000217	2717.05	984.68	2.76	A_51_P282508	Rhoc	ras homolog family member C	389		198	< 1e-07	< 1e-07	78.1	1154.67	0.068	A_51_P311362	ENSMUST00000022711				198	< 1e-07	< 1e-07	1618.39	203.33	7.96	A_51_P200561	4930506M07Rik				198	< 1e-07	< 1e-07	3534.74	1368.56	2.58	A_52_P407871	Lsm12	LSM12 homolog (S. cerevisiae)	124801		198	0.0001069	0.00508	489.59	2230.85	0.22
199	3.7e-06	0.000217	222.5	580.81	0.38	A_51_P221949	Csnk1g3	casein kinase 1, gamma 3	1456		199	< 1e-07	< 1e-07	37.15	196.16	0.19	A_55_P2334424	D630024D03Rik				199	< 1e-07	< 1e-07	1257.61	571.66	2.2	A_55_P2088272	Golga3	golgin A3	2802		199	< 1e-07	< 1e-07	273.43	62.6	4.37	A_51_P195573	Dnmt1	DNA (cytosine-5-)-methyltransferase 1	1786		199	0.0001073	0.00508	131.36	322.45	0.41
200	3.8e-06	0.000219	1161.13	481.44	2.41	A_51_P107090	BC031181				200	< 1e-07	< 1e-07	384.01	2201.03	0.17	A_55_P1964076	Dnajb6	DnaJ (Hsp40) homolog, subfamily B, member 6	10049		200	< 1e-07	< 1e-07	12979.8	3528.57	3.68	A_51_P256202	Ctsz	cathepsin Z	1522		200	< 1e-07	< 1e-07	997.39	266.39	3.74	A_55_P2305010	A730089K16Rik				200	0.0001073	0.00508	2608.54	1092.13	2.39
201	3.8e-06	0.000219	762.1	297.78	2.56	A_55_P2062213	Tmem41a	transmembrane protein 41A	90407		201	< 1e-07	< 1e-07	117.66	724.83	0.16	A_55_P2079076	Cacna1i	calcium channel, voltage-dependent, T type, alpha 1I subunit	8911		201	< 1e-07	< 1e-07	174.62	827.46	0.21	A_51_P225832	2700097O09Rik				201	< 1e-07	< 1e-07	528.3	33429.1	0.016	A_55_P2316760	9430063H18Rik				201	0.0001088	0.00513	233.65	110.62	2.11
202	3.8e-06	0.000219	269.09	636.71	0.42	A_52_P42834	Usp25	ubiquitin specific peptidase 25	29761		202	< 1e-07	< 1e-07	303.85	1738.36	0.17	A_55_P2140546	Mcart1				202	< 1e-07	< 1e-07	918.15	355.37	2.58	A_55_P1980119	Gltpd1				202	< 1e-07	< 1e-07	1703.16	11733.3	0.15	A_55_P2115442	Clec2d	C-type lectin domain family 2, member D	29121		202	0.0001118	0.0052	790.2	3694.1	0.21
203	3.9e-06	0.00022	327.32	759.46	0.43	A_55_P2065149	Kdm2b	lysine (K)-specific demethylase 2B	84678		203	< 1e-07	< 1e-07	17.2	176.29	0.098	A_55_P2095064	LOC100045797				203	< 1e-07	< 1e-07	26.64	66.36	0.4	A_55_P2060188	ENSMUST00000120532				203	< 1e-07	< 1e-07	173.97	55.1	3.16	A_51_P447988	Atp6ap1	ATPase, H+ transporting, lysosomal accessory protein 1	537		203	0.0001128	0.0052	11468.7	5514.48	2.08
204	3.9e-06	0.00022	65.95	271.52	0.24	A_55_P1976450	LOC677563				204	< 1e-07	< 1e-07	27.84	197.37	0.14	A_55_P2246905	5430434I15Rik				204	< 1e-07	< 1e-07	628.72	119.52	5.26	A_66_P138976	Lpin2	lipin 2	9663		204	< 1e-07	< 1e-07	464.98	10073.2	0.046	A_55_P2053943	Olfr1368				204	0.0001132	0.0052	3430.45	821.71	4.17
205	3.9e-06	0.00022	548.07	1737.35	0.32	A_55_P2042356	Rftn1	raftlin, lipid raft linker 1	23180		205	< 1e-07	< 1e-07	26.85	157.15	0.17	A_55_P2126394	Pax5	paired box 5	5079		205	< 1e-07	< 1e-07	10287.8	43376.4	0.24	A_55_P1960775	Rps15a	ribosomal protein S15a	6210		205	< 1e-07	4.25e-06	361.17	826.99	0.44	A_55_P2019934	Ythdf3	YTH N(6)-methyladenosine RNA binding protein 3	253943		205	0.0001145	0.00521	11860.8	5293.41	2.24
206	3.9e-06	0.00022	4204.36	1057.25	3.98	A_52_P214612	ENSMUST00000097723				206	< 1e-07	< 1e-07	355.79	1550.55	0.23	A_51_P475076	Vbp1	von Hippel-Lindau binding protein 1	7411		206	< 1e-07	< 1e-07	46.66	613.65	0.076	A_55_P2071726	Rasgef1c	RasGEF domain family, member 1C	255426		206	< 1e-07	4.25e-06	289.83	78.68	3.68	A_51_P169415	Parvb	parvin, beta	29780		206	0.0001149	0.00521	85.13	191.41	0.44
207	3.9e-06	0.00022	463.89	115.19	4.03	A_55_P2000454	Tspan18	tetraspanin 18	90139		207	< 1e-07	< 1e-07	129.44	949.11	0.14	A_52_P390944	Chst3	carbohydrate (chondroitin 6) sulfotransferase 3	9469		207	< 1e-07	< 1e-07	450.67	158.75	2.84	A_55_P2035872	Mical3	microtubule associated monooxygenase, calponin and LIM domain containing 3	57553		207	< 1e-07	4.25e-06	8245.48	3412.1	2.42	A_51_P394515	Tkt	transketolase	7086		207	0.0001169	0.00527	391.13	172.68	2.27
208	4e-06	0.000224	1950.48	581.94	3.35	A_55_P2037677	Cttn	cortactin	2017		208	< 1e-07	< 1e-07	347.73	5064.28	0.069	A_52_P450934	Paqr9	progestin and adipoQ receptor family member IX	344838		208	< 1e-07	< 1e-07	347.96	1497.32	0.23	A_55_P1968129	Tceb1	transcription elongation factor B (SIII), polypeptide 1 (15kDa, elongin C)	6921		208	< 1e-07	4.25e-06	108.93	352.11	0.31	A_55_P1996837	Baz2b	bromodomain adjacent to zinc finger domain, 2B	29994		208	0.0001174	0.00528	135846	67331.6	2.02
209	4e-06	0.000224	432.17	966.07	0.45	A_51_P356762	Mcm4	minichromosome maintenance complex component 4	4173		209	< 1e-07	< 1e-07	359.09	1966.18	0.18	A_55_P2079079	Cd19	CD19 molecule	930		209	< 1e-07	< 1e-07	1903.74	887.92	2.14	A_51_P474422	Rabl4				209	< 1e-07	4.25e-06	11281.9	4829.15	2.34	A_55_P1979217	Abtb1	ankyrin repeat and BTB (POZ) domain containing 1	80325		209	0.0001184	0.0053	4590.35	1610.81	2.85
210	4.1e-06	0.000227	961.48	300.56	3.2	A_55_P2066017	Gm4015				210	< 1e-07	< 1e-07	340.65	3352.84	0.1	A_55_P2129309	ENSMUST00000105501				210	< 1e-07	< 1e-07	88103.9	256082	0.34	A_55_P1990285	Rplp2	ribosomal protein, large, P2	6181		210	< 1e-07	4.25e-06	359.61	1026.24	0.35	A_55_P2092526	Tgif1	TGFB-induced factor homeobox 1	7050		210	0.0001208	0.00531	454.28	215.13	2.11
211	4.1e-06	0.000227	1567.81	375.03	4.18	A_51_P370678	Gfi1b	growth factor independent 1B transcription repressor	8328		211	< 1e-07	< 1e-07	569.79	45.99	12.39	A_51_P462192	Olr1	oxidized low density lipoprotein (lectin-like) receptor 1	4973		211	< 1e-07	< 1e-07	62.83	22.95	2.74	A_51_P468464	Gdpd5	glycerophosphodiester phosphodiesterase domain containing 5	81544		211	< 1e-07	4.25e-06	17607.6	88326.5	0.2	A_55_P2081223	Spnb2				211	0.0001209	0.00531	15134.7	6049.28	2.5
212	4.2e-06	0.000231	99.29	302.96	0.33	A_55_P2025937	ENSMUST00000087884				212	< 1e-07	< 1e-07	4752.44	33179.1	0.14	A_52_P246749	Ghitm	growth hormone inducible transmembrane protein	27069		212	< 1e-07	< 1e-07	3284.03	733.29	4.48	A_55_P1967533	Gm5069				212	< 1e-07	4.25e-06	618.11	2942.14	0.21	A_55_P1960053	Hvcn1	hydrogen voltage gated channel 1	84329		212	0.0001213	0.00531	2005.78	6127.62	0.33
213	4.2e-06	0.000231	288.54	1226.69	0.24	A_52_P77080	Gypa	glycophorin A (MNS blood group)	2993		213	< 1e-07	< 1e-07	132.29	558.49	0.24	A_52_P417654	Tcea1	transcription elongation factor A (SII), 1	6917		213	< 1e-07	< 1e-07	41948	194863	0.22	A_55_P1961247	A_55_P1961247				213	< 1e-07	4.25e-06	86.01	207.32	0.41	A_52_P66199	Fbxo11				213	0.0001224	0.00531	85.18	39.54	2.15
214	4.3e-06	0.000234	1520.61	614.37	2.48	A_52_P544555	Hsbp1	heat shock factor binding protein 1	3281		214	< 1e-07	< 1e-07	9737.1	130303	0.075	A_55_P1968969	Gm11575				214	< 1e-07	< 1e-07	2546.51	9887.64	0.26	A_55_P2163143	Cdk4	cyclin-dependent kinase 4	1019		214	< 1e-07	4.25e-06	488.13	33866.1	0.014	A_55_P1977330	Zbtb1	zinc finger and BTB domain containing 1	22890		214	0.0001236	0.00531	200.12	428.49	0.47
215	4.4e-06	0.000235	1056.71	3523.83	0.3	A_51_P240453	Nusap1	nucleolar and spindle associated protein 1	51203		215	< 1e-07	< 1e-07	1467.92	7162.84	0.2	A_51_P343517	Ly6d	lymphocyte antigen 6 complex, locus D	8581		215	< 1e-07	< 1e-07	2409.59	914.73	2.63	A_52_P543430	NAP095541-001				215	< 1e-07	4.25e-06	1242.66	149.79	8.3	A_55_P2048800	Cd82				215	0.0001242	0.00531	161.82	364.82	0.44
216	4.4e-06	0.000235	84428.8	27191.8	3.1	A_55_P1988158	Esd	esterase D	2098		216	< 1e-07	< 1e-07	1648.53	7909.68	0.21	A_55_P1972322	Btg3	BTG family, member 3	10950		216	< 1e-07	< 1e-07	275.67	50.53	5.46	A_55_P1992811	Nudc	nudC nuclear distribution protein	10726		216	< 1e-07	4.25e-06	942.27	269.5	3.5	A_55_P2139611	Acbd4	acyl-CoA binding domain containing 4	79777		216	0.0001242	0.00531	951.31	434.11	2.19
217	4.4e-06	0.000235	173.72	75.13	2.31	A_52_P69707	Ergic1	endoplasmic reticulum-golgi intermediate compartment (ERGIC) 1	57222		217	< 1e-07	< 1e-07	2230.07	11879.2	0.19	A_51_P312846	Fbxo9	F-box protein 9	26268		217	< 1e-07	< 1e-07	15905.1	42684.1	0.37	A_55_P2126469	A_55_P2126469				217	< 1e-07	4.25e-06	1097.87	5960.89	0.18	A_52_P483336	Ms4a1	membrane-spanning 4-domains, subfamily A, member 1	931		217	0.0001256	0.00531	380.19	149.26	2.55
218	4.4e-06	0.000235	63443.3	17566.6	3.61	A_55_P1992617	Clec1b	C-type lectin domain family 1, member B	51266		218	< 1e-07	< 1e-07	7507.22	31350.8	0.24	A_51_P483118	Hmga1	high mobility group AT-hook 1	3159		218	< 1e-07	< 1e-07	11884.1	48777.1	0.24	A_55_P2144055	ENSMUST00000080342				218	< 1e-07	4.25e-06	5818.83	1552.36	3.75	A_51_P151576	Gp1bb	glycoprotein Ib (platelet), beta polypeptide	2812		218	0.0001261	0.00531	159.19	53.01	3
219	4.5e-06	0.000238	2322.12	794.14	2.92	A_51_P492346	Tmem174	transmembrane protein 174	134288		219	< 1e-07	< 1e-07	31.4	166.17	0.19	A_51_P216605	Hbp1	HMG-box transcription factor 1	26959		219	< 1e-07	< 1e-07	214.07	60.84	3.52	A_51_P345792	Tmem180	transmembrane protein 180	79847		219	< 1e-07	4.25e-06	448.02	97.4	4.6	A_55_P2092046	NAP058897-1				219	0.0001266	0.00531	14766.1	31953.5	0.46
220	4.5e-06	0.000238	37683.3	11185.4	3.37	A_52_P633410	Gabarapl1	GABA(A) receptor-associated protein like 1	23710		220	< 1e-07	< 1e-07	125.6	1025.81	0.12	A_55_P2083184	LOC16697				220	< 1e-07	< 1e-07	293.39	113.95	2.57	A_66_P102047	Tbc1d13	TBC1 domain family, member 13	54662		220	< 1e-07	4.25e-06	171.12	38.54	4.44	A_52_P131490	Atg4b	autophagy related 4B, cysteine peptidase	23192		220	0.0001267	0.00531	236.53	567.88	0.42
221	4.5e-06	0.000238	908.98	230.61	3.94	A_55_P2324976	5033406O09Rik				221	< 1e-07	< 1e-07	2370.76	8281.38	0.29	A_55_P2145557	A_55_P2145557				221	< 1e-07	< 1e-07	18227.7	50525.9	0.36	A_55_P2174632	Rpl7	ribosomal protein L7	6129		221	< 1e-07	4.25e-06	650.96	2217.43	0.29	A_55_P2074085	Gimap8	GTPase, IMAP family member 8	155038		221	0.0001269	0.00531	93.26	347.26	0.27
222	4.6e-06	0.000241	785.46	239.32	3.28	A_66_P111562	Ccnd1				222	< 1e-07	< 1e-07	65.37	158.06	0.41	A_66_P137890	Gm9054				222	< 1e-07	< 1e-07	19.9	70.02	0.28	A_55_P2122384	Pnpt1	polyribonucleotide nucleotidyltransferase 1	87178		222	< 1e-07	4.25e-06	1067.32	2866.37	0.37	A_66_P115389	LOC100046855				222	0.0001274	0.00531	936.5	2721.22	0.34
223	4.6e-06	0.000241	1553.1	10408.5	0.15	A_51_P483576	ENSMUST00000103743				223	< 1e-07	< 1e-07	127.28	553.71	0.23	A_52_P66313	Psmf1	proteasome (prosome, macropain) inhibitor subunit 1 (PI31)	9491		223	< 1e-07	< 1e-07	14589	6100.07	2.39	A_55_P2136957	D19Wsu162e				223	< 1e-07	4.25e-06	621.27	4589.75	0.14	A_55_P2124712	Ces2				223	0.0001276	0.00531	88.24	238.05	0.37
224	4.7e-06	0.000244	51206.2	12952.3	3.95	A_51_P483159	Gchfr	GTP cyclohydrolase I feedback regulator	2644		224	< 1e-07	< 1e-07	32.84	249.48	0.13	A_55_P2123907	Tmem200b	transmembrane protein 200B	399474		224	< 1e-07	< 1e-07	120.48	498.68	0.24	A_51_P346453	Noc4l	nucleolar complex associated 4 homolog (S. cerevisiae)	79050		224	< 1e-07	4.25e-06	120.13	318.71	0.38	A_55_P2116385	Gpr183	G protein-coupled receptor 183	1880		224	0.0001277	0.00531	421.44	180.69	2.33
225	4.7e-06	0.000244	15765.9	3827.52	4.12	A_51_P156857	2010002N04Rik				225	< 1e-07	< 1e-07	123.41	622.43	0.2	A_51_P225832	2700097O09Rik				225	< 1e-07	< 1e-07	25208.9	106329	0.24	A_55_P2081885	A_55_P2081885				225	< 1e-07	4.25e-06	3592.57	1320.57	2.72	A_52_P137765	Lmna	lamin A/C	4000		225	0.0001302	0.00531	1300.96	4028.47	0.32
226	4.8e-06	0.000245	19572.9	4504.88	4.34	A_52_P463977	Tmem140	transmembrane protein 140	55281		226	< 1e-07	< 1e-07	1047.13	452.14	2.32	A_55_P2109377	Camk2b	calcium/calmodulin-dependent protein kinase II beta	816		226	< 1e-07	< 1e-07	74.94	26.16	2.86	A_55_P2344598	E330037I15Rik				226	< 1e-07	4.25e-06	247.72	80.19	3.09	A_55_P1953226	Gm14484				226	0.0001303	0.00531	580.41	223.18	2.6
227	4.8e-06	0.000245	9941.17	2843.76	3.5	A_51_P463120	Ptplad2				227	< 1e-07	< 1e-07	3299.86	19247.4	0.17	A_51_P485240	Adipor1	adiponectin receptor 1	51094		227	< 1e-07	< 1e-07	42.05	259.76	0.16	A_55_P1994302	TC1609387				227	< 1e-07	4.25e-06	279.22	1842.06	0.15	A_55_P2056876	ENSMUST00000026850				227	0.0001304	0.00531	589635	286099	2.06
228	4.9e-06	0.000245	690.51	1605.01	0.43	A_55_P2337138	1110029L17Rik				228	< 1e-07	< 1e-07	3369.3	26473.2	0.13	A_51_P368009	E2f2	E2F transcription factor 2	1870		228	< 1e-07	< 1e-07	85.08	368.37	0.23	A_51_P464118	ENSMUST00000097661				228	< 1e-07	4.25e-06	1440.94	308.93	4.66	A_55_P2038494	Rexo2	RNA exonuclease 2	25996		228	0.0001309	0.00531	475.04	1038.37	0.46
229	4.9e-06	0.000245	323.91	1108.88	0.29	A_51_P245989	Ccr2				229	< 1e-07	< 1e-07	5457.26	45096.2	0.12	A_51_P244690	Ube2b	ubiquitin-conjugating enzyme E2B	7320		229	< 1e-07	< 1e-07	736.2	139.13	5.29	A_55_P1977653	Palld	palladin, cytoskeletal associated protein	23022		229	< 1e-07	4.25e-06	4481.97	2181.37	2.05	A_55_P2090880	Stk40	serine/threonine kinase 40	83931		229	0.0001316	0.00531	51.14	107.37	0.48
230	4.9e-06	0.000245	190.37	803.26	0.24	A_52_P203691	Arl5c	ADP-ribosylation factor-like 5C	390790		230	< 1e-07	< 1e-07	1353.61	3211.3	0.42	A_55_P1977533	Eno3	enolase 3 (beta, muscle)	2027		230	< 1e-07	< 1e-07	39.19	202.33	0.19	A_55_P1970536	A_55_P1970536				230	< 1e-07	4.25e-06	3986.82	1117.09	3.57	A_55_P2185359	Gm7251				230	0.000132	0.00531	1682.94	4808.92	0.35
231	4.9e-06	0.000245	1649.88	3848.03	0.43	A_55_P2051229	Gpr132	G protein-coupled receptor 132	29933		231	< 1e-07	< 1e-07	64.88	288.75	0.22	A_51_P298802	Bfsp2	beaded filament structural protein 2, phakinin	8419		231	< 1e-07	< 1e-07	27.28	86.82	0.31	A_55_P2107957	Fam175a	family with sequence similarity 175, member A	84142		231	< 1e-07	4.25e-06	242.98	116.32	2.09	A_52_P434820	Gnpda2	glucosamine-6-phosphate deaminase 2	132789		231	0.0001342	0.00533	91.61	43.34	2.11
232	4.9e-06	0.000245	102.89	320.95	0.32	A_55_P2176753	LOC640614				232	< 1e-07	< 1e-07	622.86	2979.24	0.21	A_51_P513541	Rfk	riboflavin kinase	55312		232	< 1e-07	< 1e-07	8587.08	44479.9	0.19	A_55_P2181084	Rpl17	ribosomal protein L17	6139		232	< 1e-07	4.25e-06	1088.74	326.79	3.33	A_55_P1967481	Hbb-y				232	0.000136	0.00537	16373.2	37925.4	0.43
233	4.9e-06	0.000245	1189.45	221.34	5.37	A_55_P2212161	2310034O05Rik				233	< 1e-07	< 1e-07	211.38	1280.86	0.17	A_55_P2025463	Brpf3	bromodomain and PHD finger containing, 3	27154		233	< 1e-07	< 1e-07	31505	133083	0.24	A_55_P2137773	Gm6948				233	< 1e-07	4.25e-06	260.68	1210.33	0.22	A_51_P449325	H2-Oa				233	0.0001373	0.0054	132.51	339.92	0.39
234	5e-06	0.000248	1508.67	608.07	2.48	A_55_P2011991	St7	suppression of tumorigenicity 7	7982		234	< 1e-07	< 1e-07	215.34	929.76	0.23	A_51_P199135	Cd83	CD83 molecule	9308		234	< 1e-07	< 1e-07	73.7	276.67	0.27	A_55_P2054491	Slc31a2	solute carrier family 31 (copper transporter), member 2	1318		234	< 1e-07	4.25e-06	2232.92	70263.1	0.032	A_55_P1969820	Slc36a1	solute carrier family 36 (proton/amino acid symporter), member 1	206358		234	0.0001376	0.0054	1194.47	2586.75	0.46
235	5e-06	0.000248	713.72	179.07	3.99	A_51_P406466	Ankrd35	ankyrin repeat domain 35	148741		235	< 1e-07	< 1e-07	204.7	578.89	0.35	A_55_P2030060	Jmjd5				235	< 1e-07	< 1e-07	982.51	3547.25	0.28	A_55_P2178023	LOC100046692				235	< 1e-07	4.25e-06	207.59	529.98	0.39	A_55_P2059134	Smarca5	SWI/SNF related, matrix associated, actin dependent regulator of chromatin, subfamily a, member 5	8467		235	0.0001406	0.0055	236.56	743.09	0.32
236	5.1e-06	0.00025	1331.42	8760.21	0.15	A_55_P2145224	ENSMUST00000103743				236	< 1e-07	< 1e-07	26.74	70.85	0.38	A_66_P106275	Mutyh	mutY homolog	4595		236	< 1e-07	< 1e-07	280.27	2559.65	0.11	A_66_P110088	Gm3265				236	< 1e-07	4.25e-06	1487.82	3217.76	0.46	A_66_P113245	Mfng	MFNG O-fucosylpeptide 3-beta-N-acetylglucosaminyltransferase	4242		236	0.0001413	0.00551	5091.15	10280.3	0.5
237	5.1e-06	0.00025	13002.1	2728.75	4.76	A_51_P392303	Lrrn3	leucine rich repeat neuronal 3	54674		237	< 1e-07	< 1e-07	107.38	301.05	0.36	A_55_P2158653	Cldn7	claudin 7	1366		237	< 1e-07	< 1e-07	410.6	141.85	2.89	A_66_P114381	Ypel2	yippee-like 2 (Drosophila)	388403		237	< 1e-07	4.25e-06	2663.22	24152	0.11	A_55_P1993522	ENSMUST00000087545				237	0.0001431	0.00556	1026.56	4895.77	0.21
238	5.1e-06	0.00025	360.46	890.97	0.4	A_51_P402193	Map3k1	mitogen-activated protein kinase kinase kinase 1, E3 ubiquitin protein ligase	4214		238	< 1e-07	< 1e-07	117.8	416.29	0.28	A_55_P2064240	Hemk1	HemK methyltransferase family member 1	51409		238	< 1e-07	< 1e-07	14.8	75.19	0.2	A_55_P2137319	3110021N24Rik				238	< 1e-07	4.25e-06	591.47	197.03	3	A_55_P2003996	H2-T24				238	0.0001437	0.00557	4323.19	1520.23	2.84
239	5.2e-06	0.000251	906.92	4936.01	0.18	A_55_P2002757	Blnk	B-cell linker	29760		239	< 1e-07	< 1e-07	31.71	108.57	0.29	A_55_P2059332	Pnkd				239	< 1e-07	< 1e-07	15368.5	41718.6	0.37	A_55_P2081169	A_55_P2081169				239	< 1e-07	4.25e-06	2883.38	712.86	4.04	A_55_P2093994	Maged2	melanoma antigen family D2	10916		239	0.000145	0.00558	9087.07	4041.82	2.25
240	5.2e-06	0.000251	373.46	781.42	0.48	A_66_P124139	Ikzf1	IKAROS family zinc finger 1 (Ikaros)	10320		240	< 1e-07	< 1e-07	793.47	2085.57	0.38	A_55_P1973926	Ipo13	importin 13	9670		240	< 1e-07	< 1e-07	26699.8	155648	0.17	A_55_P2038573	A_55_P2038573				240	< 1e-07	4.25e-06	1407.45	434.7	3.24	A_55_P1967478	Hbb-y				240	0.0001462	0.00559	147.16	294.36	0.5
241	5.2e-06	0.000251	1717.86	560.86	3.06	A_51_P127915	Rnasek	ribonuclease, RNase K	440400		241	< 1e-07	< 1e-07	3618.83	1606.52	2.25	A_51_P315904	Gadd45g	growth arrest and DNA-damage-inducible, gamma	10912		241	< 1e-07	< 1e-07	2257.68	50393.4	0.045	A_55_P2136786	Zkscan1	zinc finger with KRAB and SCAN domains 1	7586		241	< 1e-07	4.25e-06	76.96	446.35	0.17	A_55_P2004746	Xkrx	XK, Kell blood group complex subunit-related, X-linked	402415		241	0.0001484	0.00559	2207.13	552.06	4
242	5.3e-06	0.000254	92.16	234.25	0.39	A_51_P182311	Clec2i				242	< 1e-07	< 1e-07	152.41	1972.98	0.077	A_55_P2132869	LOC100047148				242	< 1e-07	< 1e-07	220.11	45.17	4.87	A_66_P129444	Pnkp	polynucleotide kinase 3'-phosphatase	11284		242	< 1e-07	4.25e-06	159.48	424.19	0.38	A_66_P131604	Otud4	OTU deubiquitinase 4	54726		242	0.0001487	0.00559	206.13	1086.57	0.19
243	5.3e-06	0.000254	420.63	98.83	4.26	A_55_P2052145	Ly6g6d	lymphocyte antigen 6 complex, locus G6D	58530		243	< 1e-07	< 1e-07	702.61	2728.04	0.26	A_55_P1999958	Gm3185				243	< 1e-07	< 1e-07	26878.3	81350.8	0.33	A_55_P1998209	Gm10269				243	< 1e-07	4.25e-06	618.35	1802.27	0.34	A_55_P2001233	E430029J22Rik				243	0.0001491	0.00559	302.43	1021.3	0.3
244	5.4e-06	0.000256	202.46	1387.57	0.15	A_55_P1964648	Btla	B and T lymphocyte associated	151888		244	< 1e-07	< 1e-07	161.31	473.07	0.34	A_55_P2110032	Akap7	A kinase (PRKA) anchor protein 7	9465		244	< 1e-07	< 1e-07	6028.8	96890.8	0.062	A_66_P100932	1810027O10Rik				244	< 1e-07	4.25e-06	7738.97	56029.3	0.14	A_55_P2010861	Mrps23				244	0.0001495	0.00559	300.33	1079.64	0.28
245	5.4e-06	0.000256	866.7	2546.38	0.34	A_55_P1958246	Tcof1	Treacher Collins-Franceschetti syndrome 1	6949		245	< 1e-07	< 1e-07	42.58	229.11	0.19	A_55_P2405244	1700061N14Rik				245	< 1e-07	< 1e-07	69.31	317.4	0.22	A_55_P2208071	Nbeal1	neurobeachin-like 1	65065		245	< 1e-07	4.25e-06	6582.6	2442.35	2.7	A_55_P1985984	Actg1	actin gamma 1	71		245	0.0001516	0.00565	452.04	959.76	0.47
246	5.6e-06	0.000261	977.57	315.63	3.1	A_55_P2361647	4831440E17Rik				246	< 1e-07	< 1e-07	917.51	288.4	3.18	A_55_P2031999	9030617O03Rik				246	< 1e-07	< 1e-07	291.71	71.21	4.1	A_51_P515623	Qpctl	glutaminyl-peptide cyclotransferase-like	54814		246	< 1e-07	4.25e-06	3210.38	1429.19	2.25	A_55_P2157627	NAP000319-003				246	0.000153	0.00565	460.64	203.23	2.27
247	5.6e-06	0.000261	95.1	324.73	0.29	A_55_P2036693	Cd40	CD40 molecule, TNF receptor superfamily member 5	958		247	< 1e-07	< 1e-07	2596.99	8758.76	0.3	A_55_P1990319	Ergic3	ERGIC and golgi 3	51614		247	< 1e-07	< 1e-07	2902.63	918.05	3.16	A_51_P183995	Paf1	Paf1, RNA polymerase II associated factor, homolog (S. cerevisiae)	54623		247	< 1e-07	4.25e-06	613.94	115.52	5.31	A_66_P104815	Ecm1	extracellular matrix protein 1	1893		247	0.0001536	0.00566	11793.9	4527.62	2.6
248	5.6e-06	0.000261	1346.79	316.96	4.25	A_55_P1990735	Ift122	intraflagellar transport 122	55764		248	< 1e-07	< 1e-07	28.34	397.13	0.071	A_55_P2180685	Olfr649				248	< 1e-07	< 1e-07	569.75	2592.93	0.22	A_51_P379976	Arl4a	ADP-ribosylation factor-like 4A	10124		248	< 1e-07	4.25e-06	679.55	1833.68	0.37	A_55_P1955548	Ezr	ezrin	7430		248	0.0001561	0.00569	293.61	116.74	2.52
249	5.6e-06	0.000261	717.17	222.5	3.22	A_51_P435339	Epor	erythropoietin receptor	2057		249	< 1e-07	< 1e-07	169.75	1451.75	0.12	A_55_P2105152	Trim59	tripartite motif containing 59	286827		249	< 1e-07	< 1e-07	216.1	6297.8	0.034	A_55_P1965448	LOC632883				249	< 1e-07	4.25e-06	178.16	418.17	0.43	A_55_P2110086	ENSMUST00000110898				249	0.0001562	0.00569	171.12	444.27	0.39
250	5.7e-06	0.000265	496.17	122.52	4.05	A_55_P2025038	Cpe	carboxypeptidase E	1363		250	< 1e-07	< 1e-07	710.49	3387.71	0.21	A_55_P2088692	LOC100042220				250	< 1e-07	< 1e-07	37.86	436.96	0.087	A_55_P2105346	ENSMUST00000118036				250	< 1e-07	4.25e-06	3577.76	1425.58	2.51	A_55_P1979463	Prdx5	peroxiredoxin 5	25824		250	0.0001567	0.00569	4027.68	1979.72	2.03
251	5.8e-06	0.000267	2552.63	1083.95	2.35	A_55_P1966209	Fez2	fasciculation and elongation protein zeta 2 (zygin II)	9637		251	< 1e-07	< 1e-07	42.11	174.05	0.24	A_55_P2118062	ENSMUST00000117274				251	< 1e-07	< 1e-07	1620.21	331.9	4.88	A_55_P2108690	Gm4795				251	< 1e-07	4.25e-06	3136.52	1163.04	2.7	A_51_P282667	Hexa	hexosaminidase A (alpha polypeptide)	3073		251	0.0001576	0.0057	253.77	611.89	0.41
252	5.9e-06	0.000267	10863.8	2552.87	4.26	A_55_P2117741	Nck2	NCK adaptor protein 2	8440		252	< 1e-07	< 1e-07	118.07	379.05	0.31	A_51_P305052	Siglecg				252	< 1e-07	< 1e-07	2037.63	967.57	2.11	A_55_P2073219	Hps4	Hermansky-Pudlak syndrome 4	89781		252	< 1e-07	4.25e-06	53.24	205.52	0.26	A_55_P2016739	C430048L16Rik				252	0.0001589	0.00573	601.43	293.91	2.05
253	5.9e-06	0.000267	508.66	2861.33	0.18	A_55_P2113703	Spib	Spi-B transcription factor (Spi-1/PU.1 related)	6689		253	< 1e-07	< 1e-07	1485.59	696.67	2.13	A_55_P2127303	Spsb2	splA/ryanodine receptor domain and SOCS box containing 2	84727		253	< 1e-07	< 1e-07	291.83	129.17	2.26	A_51_P485260	Rgl1	ral guanine nucleotide dissociation stimulator-like 1	23179		253	< 1e-07	4.25e-06	2499.48	7524	0.33	A_55_P2010152	Sell	selectin L	6402		253	0.0001612	0.0058	18363.4	39444.6	0.47
254	5.9e-06	0.000267	97343.1	27350.9	3.56	A_55_P1962011	Clec1b	C-type lectin domain family 1, member B	51266		254	< 1e-07	< 1e-07	25.9	103.39	0.25	A_55_P1983268	4930444P10Rik				254	< 1e-07	< 1e-07	916.57	271.31	3.38	A_51_P101573	Klc4	kinesin light chain 4	89953		254	< 1e-07	4.25e-06	132.76	364.64	0.36	A_55_P2011026	Zfp296				254	0.0001639	0.00586	116.4	351.87	0.33
255	5.9e-06	0.000267	73.37	198.71	0.37	A_55_P2057877	Pou2f2	POU class 2 homeobox 2	5452		255	< 1e-07	< 1e-07	182.35	51.21	3.56	A_55_P1964325	Klrb1b				255	< 1e-07	< 1e-07	225.03	818.63	0.27	A_55_P2036942	Gm4535				255	1e-07	4.25e-06	2668.17	43769.9	0.061	A_52_P520397	Timm8b	translocase of inner mitochondrial membrane 8 homolog B (yeast)	26521		255	0.0001649	0.00587	140.71	289.55	0.49
256	5.9e-06	0.000267	74.44	302.19	0.25	A_51_P142153	Filip1l	filamin A interacting protein 1-like	11259		256	< 1e-07	< 1e-07	125.42	643.63	0.19	A_52_P630493	Dnajb6	DnaJ (Hsp40) homolog, subfamily B, member 6	10049		256	< 1e-07	< 1e-07	5656.84	1338.28	4.23	A_55_P1984069	NAP000003-031				256	1e-07	4.25e-06	1325.18	404.34	3.28	A_55_P2002723	Inpp5a	inositol polyphosphate-5-phosphatase, 40kDa	3632		256	0.0001663	0.0059	1184.08	374.11	3.17
257	5.9e-06	0.000267	49.69	126.92	0.39	A_55_P2261882	D230040J21Rik				257	< 1e-07	< 1e-07	273.9	2362.68	0.12	A_55_P2030938	Trim59	tripartite motif containing 59	286827		257	< 1e-07	< 1e-07	61.05	143.5	0.43	A_55_P2330545	2610037P13Rik				257	1e-07	4.25e-06	389.21	1682.84	0.23	A_55_P2079079	Cd19	CD19 molecule	930		257	0.0001686	0.00596	2319.09	815.45	2.84
258	6e-06	0.000269	7995.24	1292.75	6.18	A_55_P1975922	Olfr629				258	< 1e-07	< 1e-07	173.88	663.9	0.26	A_55_P2186615	Acp1	acid phosphatase 1, soluble	52		258	< 1e-07	< 1e-07	45.77	352.12	0.13	A_55_P2114427	Creb1	cAMP responsive element binding protein 1	1385		258	1e-07	4.25e-06	499.73	2447.74	0.2	A_55_P2113703	Spib	Spi-B transcription factor (Spi-1/PU.1 related)	6689		258	0.0001689	0.00596	1841.75	3696.15	0.5
259	6e-06	0.000269	831.06	4925.19	0.17	A_55_P2057283	ENSMUST00000103749				259	< 1e-07	< 1e-07	1147.01	367.56	3.12	A_55_P1977468	Dab2ip	DAB2 interacting protein	153090		259	< 1e-07	< 1e-07	13.56	47.64	0.28	A_51_P508549	Olfr538				259	1e-07	4.25e-06	531.05	1358.8	0.39	A_55_P1966719	Gm3806				259	0.0001713	0.00601	1040.24	412.01	2.52
260	6.2e-06	0.000277	4286.56	1258.14	3.41	A_51_P292754	Yaf2	YY1 associated factor 2	10138		260	< 1e-07	< 1e-07	203.61	2920.92	0.07	A_55_P2004821	Olfr1417				260	< 1e-07	< 1e-07	42634.4	121372	0.35	A_55_P2149020	Rpl35	ribosomal protein L35	11224		260	1e-07	4.25e-06	131.35	339.62	0.39	A_55_P2060747	Esco1	establishment of sister chromatid cohesion N-acetyltransferase 1	114799		260	0.0001726	0.00601	737.49	3697.43	0.2
261	6.5e-06	0.000285	59990.9	19623.4	3.06	A_55_P2103561	Prdx6	peroxiredoxin 6	9588		261	< 1e-07	< 1e-07	280.35	1274.91	0.22	A_52_P430934	Dcun1d1	DCN1, defective in cullin neddylation 1, domain containing 1	54165		261	< 1e-07	< 1e-07	1533.71	580.82	2.64	A_55_P1992505	Entpd4				261	1e-07	4.25e-06	1561.49	353.84	4.41	A_51_P439996	Gp5	glycoprotein V (platelet)	2814		261	0.0001733	0.00601	5982.16	15444.5	0.39
262	6.5e-06	0.000285	56.6	139.7	0.41	A_51_P293269	Pde7a	phosphodiesterase 7A	5150		262	< 1e-07	< 1e-07	417.28	2357.39	0.18	A_55_P1980041	Kpna6	karyopherin alpha 6 (importin alpha 7)	23633		262	< 1e-07	< 1e-07	685.65	139.32	4.92	A_66_P102046	A_66_P102046				262	1e-07	4.25e-06	121.97	248.54	0.49	A_55_P1986863	Ccdc126	coiled-coil domain containing 126	90693		262	0.0001744	0.00603	6958.35	2206.81	3.15
263	6.5e-06	0.000285	951.18	238.82	3.98	A_55_P2197638	1110046J04Rik				263	< 1e-07	< 1e-07	1397.17	8062.54	0.17	A_55_P1954774	Gm4852				263	< 1e-07	< 1e-07	26645.2	207065	0.13	A_55_P2183389	NAP020413-001				263	1e-07	4.25e-06	170.3	51.75	3.29	A_55_P2080308	Gm12538				263	0.0001747	0.00603	127.4	407.55	0.31
264	6.5e-06	0.000285	1064.05	2841.99	0.37	A_55_P1984640	Ube2f				264	< 1e-07	< 1e-07	1029.3	5106.77	0.2	A_55_P2002757	Blnk	B-cell linker	29760		264	< 1e-07	< 1e-07	16090.6	69111.5	0.23	A_52_P84803	Gm13777				264	1e-07	4.25e-06	893.62	291.94	3.06	A_51_P393426	Pros1	protein S (alpha)	5627		264	0.0001771	0.00608	112.61	55.05	2.05
265	6.6e-06	0.000286	1728.21	572.76	3.02	A_55_P1974019	Dapk1	death-associated protein kinase 1	1612		265	< 1e-07	< 1e-07	188.63	847.28	0.22	A_55_P2020549	ENSMUST00000112311				265	< 1e-07	< 1e-07	70.67	351.84	0.2	A_51_P223036	Fbxo30	F-box protein 30	84085		265	1e-07	4.25e-06	1296.38	13437.5	0.096	A_55_P1986566	Gm10318				265	0.0001777	0.00608	201.76	1130.76	0.18
266	6.6e-06	0.000286	63.01	183.87	0.34	A_52_P309337	Metap2	methionyl aminopeptidase 2	10988		266	< 1e-07	< 1e-07	16991.9	49178.1	0.35	A_55_P2078269	Gm6128				266	< 1e-07	< 1e-07	297.25	86.59	3.43	A_52_P238816	Ppt2	palmitoyl-protein thioesterase 2	9374		266	1e-07	4.25e-06	4298.29	1737.99	2.47	A_55_P1979708	Ubap1	ubiquitin associated protein 1	51271		266	0.0001791	0.0061	26017.4	9812.55	2.65
267	6.7e-06	0.00029	48.8	141.01	0.35	A_52_P168449	Mapk11	mitogen-activated protein kinase 11	5600		267	< 1e-07	< 1e-07	17.63	49.07	0.36	A_55_P2170827	1700022N22Rik				267	< 1e-07	< 1e-07	552.98	270.77	2.04	A_55_P2060036	Ulk2	unc-51 like autophagy activating kinase 2	9706		267	1e-07	4.25e-06	124.47	31.34	3.97	A_52_P90289	Oaz2	ornithine decarboxylase antizyme 2	4947		267	0.0001793	0.0061	17194.4	8084.23	2.13
268	6.8e-06	0.000291	382.21	120.04	3.18	A_55_P2151546	Adarb1	adenosine deaminase, RNA-specific, B1	104		268	< 1e-07	< 1e-07	10.26	54.34	0.19	A_55_P2154787	TC1724494				268	< 1e-07	< 1e-07	697.4	227.6	3.06	A_55_P2019650	LOC100044825				268	1e-07	4.25e-06	441.04	195.98	2.25	A_55_P1989333	NAP060970-1				268	0.0001797	0.0061	2959.48	1173.24	2.52
269	6.8e-06	0.000291	124.38	310.39	0.4	A_51_P502764	Hdac10	histone deacetylase 10	83933		269	< 1e-07	< 1e-07	24922.4	163923	0.15	A_51_P499061	Ube2o	ubiquitin-conjugating enzyme E2O	63893		269	< 1e-07	< 1e-07	35.42	325.37	0.11	A_55_P1972628	Mtcp1	mature T-cell proliferation 1	4515		269	1e-07	4.25e-06	271.19	987.61	0.27	A_55_P1961270	Cd72	CD72 molecule	971		269	0.0001805	0.0061	141.79	70.75	2
270	6.9e-06	0.000293	16517.6	6240.77	2.65	A_55_P2035981	Fam63a	family with sequence similarity 63, member A	55793		270	< 1e-07	< 1e-07	225.92	63.79	3.54	A_55_P1958038	Klra16				270	< 1e-07	< 1e-07	57.09	521.38	0.11	A_55_P1971724	Cr2	complement component (3d/Epstein Barr virus) receptor 2	1380		270	1e-07	4.25e-06	803.29	199.28	4.03	A_51_P198645	Parvb	parvin, beta	29780		270	0.0001835	0.00615	48887.8	18589.2	2.63
271	6.9e-06	0.000293	30558.6	9161.97	3.34	A_55_P2059347	Ormdl3	ORMDL sphingolipid biosynthesis regulator 3	94103		271	< 1e-07	< 1e-07	104.58	348.93	0.3	A_51_P253527	Rffl	ring finger and FYVE-like domain containing E3 ubiquitin protein ligase	117584		271	< 1e-07	< 1e-07	1775.13	10313.6	0.17	A_55_P2155572	A_55_P2155572				271	1e-07	4.25e-06	477.93	112.71	4.24	A_52_P272054	NAP000003-013				271	0.0001836	0.00615	247.21	519.03	0.48
272	7e-06	0.000296	1130.58	312.72	3.62	A_52_P393306	Snap23	synaptosomal-associated protein, 23kDa	8773		272	< 1e-07	< 1e-07	165.72	1744.56	0.095	A_55_P2015941	ENSMUST00000035278				272	< 1e-07	< 1e-07	1889.84	373.9	5.05	A_55_P2122334	Nfic	nuclear factor I/C (CCAAT-binding transcription factor)	4782		272	1e-07	4.25e-06	106.62	406.04	0.26	A_51_P304397	Cpm	carboxypeptidase M	1368		272	0.0001843	0.00615	2850.06	6214.51	0.46
273	7e-06	0.000296	32.87	69.14	0.48	A_55_P2108324	Med12	mediator complex subunit 12	9968		273	< 1e-07	< 1e-07	25.86	128.32	0.2	A_55_P2081540	Gm9124				273	< 1e-07	< 1e-07	30673.7	138633	0.22	A_55_P2032600	Rps24	ribosomal protein S24	6229		273	1e-07	4.25e-06	37	251.35	0.15	A_55_P2156653	Gpr174	G protein-coupled receptor 174	84636		273	0.0001845	0.00615	69.47	216.3	0.32
274	7.1e-06	0.000297	2426.26	894.59	2.71	A_51_P511176	Triap1	TP53 regulated inhibitor of apoptosis 1	51499		274	< 1e-07	< 1e-07	47.09	243.48	0.19	A_55_P2080460	Hmcn2	hemicentin 2	256158		274	< 1e-07	< 1e-07	3851.3	923.99	4.17	A_55_P2001072	NAP071120-1				274	1e-07	4.25e-06	1635.1	602.48	2.71	A_55_P2102126	Lamp2	lysosomal-associated membrane protein 2	3920		274	0.000185	0.00615	25720	10657.6	2.41
275	7.1e-06	0.000297	5559.68	1877.43	2.96	A_51_P237688	1110003E01Rik				275	< 1e-07	< 1e-07	1364.36	7265.66	0.19	A_52_P483336	Ms4a1	membrane-spanning 4-domains, subfamily A, member 1	931		275	< 1e-07	< 1e-07	23.71	78.02	0.3	A_55_P2422961	C130021H21Rik				275	1e-07	4.25e-06	253.79	728.92	0.35	A_51_P452153	2010001M09Rik				275	0.0001851	0.00615	418.97	3208.98	0.13
276	7.1e-06	0.000297	57.03	171.65	0.33	A_55_P1990870	LOC676159				276	< 1e-07	< 1e-07	75.11	333.27	0.23	A_51_P122035	Nipa1				276	< 1e-07	< 1e-07	521.16	184.99	2.82	A_55_P1954758	Prickle1	prickle homolog 1 (Drosophila)	144165		276	1e-07	4.25e-06	838.72	2222.02	0.38	A_55_P1988202	Ifi203				276	0.0001857	0.00616	518.43	1193.57	0.43
277	7.2e-06	0.000297	46.84	22.09	2.12	A_55_P2122604	Cbr2				277	< 1e-07	< 1e-07	1201.24	9026.67	0.13	A_55_P2010641	Slc38a5	solute carrier family 38, member 5	92745		277	< 1e-07	< 1e-07	15077.5	2226.88	6.77	A_51_P174961	F10	coagulation factor X	2159		277	1e-07	4.25e-06	10923.8	4323.34	2.53	A_55_P2092156	Gm2911				277	0.0001867	0.00616	1294.44	445.96	2.9
278	7.2e-06	0.000297	171	377.39	0.45	A_55_P1991773	Icos	inducible T-cell co-stimulator	29851		278	< 1e-07	< 1e-07	327.72	2009.05	0.16	A_55_P2030209	Cir1	corepressor interacting with RBPJ, 1	9541		278	< 1e-07	< 1e-07	805.02	163.29	4.93	A_52_P272054	NAP000003-013				278	1e-07	4.25e-06	2352.77	41217.9	0.057	A_51_P179921	Igdcc3	immunoglobulin superfamily, DCC subclass, member 3	9543		278	0.0001892	0.00622	254.98	584.96	0.44
279	7.2e-06	0.000297	175.21	390.84	0.45	A_52_P167278	Mthfd1l	methylenetetrahydrofolate dehydrogenase (NADP+ dependent) 1-like	25902		279	< 1e-07	< 1e-07	223.64	61.93	3.61	A_51_P298066	Clnk	cytokine-dependent hematopoietic cell linker	116449		279	< 1e-07	< 1e-07	48.22	232.79	0.21	A_55_P1987862	Loxl2	lysyl oxidase-like 2	4017		279	1e-07	4.25e-06	176.46	415.07	0.43	A_55_P1989534	Cklf	chemokine-like factor	51192		279	0.0001913	0.00626	64.74	183.82	0.35
280	7.2e-06	0.000297	4621.5	1519.04	3.04	A_55_P2099019	ENSMUST00000020311				280	< 1e-07	< 1e-07	21836.8	148201	0.15	A_55_P2046943	Bnip3l	BCL2/adenovirus E1B 19kDa interacting protein 3-like	665		280	< 1e-07	< 1e-07	174.95	53.49	3.27	A_55_P1976694	2017-09-11	septin 11	55752		280	1e-07	4.25e-06	556.76	197.51	2.82	A_51_P439824	Gipc1	GIPC PDZ domain containing family, member 1	10755		280	0.0001963	0.00637	755.77	278.39	2.71
281	7.3e-06	0.0003	2626.33	5937	0.44	A_55_P2021216	Crlf3	cytokine receptor-like factor 3	51379		281	< 1e-07	< 1e-07	348.23	2654.43	0.13	A_55_P2082929	H2-Ob				281	< 1e-07	< 1e-07	11415.5	4196.05	2.72	A_55_P1992257	Ap1s1	adaptor-related protein complex 1, sigma 1 subunit	1174		281	1e-07	4.25e-06	3101.29	379.59	8.17	A_55_P2137927	Cd82				281	0.0001967	0.00637	88.69	191.72	0.46
282	7.4e-06	0.000303	95.08	228.75	0.42	A_52_P260994	Fgd2				282	< 1e-07	< 1e-07	8598.16	2583.87	3.33	A_55_P1997628	LOC436420				282	< 1e-07	< 1e-07	9256.53	2056.51	4.5	A_55_P2156093	Gm8055				282	1e-07	4.25e-06	360.32	1212.85	0.3	A_55_P1954034	Jakmip1	janus kinase and microtubule interacting protein 1	152789		282	0.0002003	0.00643	29705.1	12776.4	2.32
283	7.5e-06	0.000306	60.58	149.44	0.41	A_65_P01319	Pde4b	phosphodiesterase 4B, cAMP-specific	5142		283	< 1e-07	< 1e-07	22.34	103.5	0.22	A_55_P2315886	4930590A17Rik				283	< 1e-07	< 1e-07	7190.41	24522.6	0.29	A_55_P2166506	Gm6272				283	1e-07	4.25e-06	282.05	706.93	0.4	A_55_P2011132	Armc10	armadillo repeat containing 10	83787		283	0.0002011	0.00643	439.48	1142.43	0.38
284	7.5e-06	0.000306	17436	47141.9	0.37	A_55_P1952220	Pnpo				284	< 1e-07	< 1e-07	26.68	107.91	0.25	A_52_P358720	Olfr266				284	< 1e-07	< 1e-07	152.25	21.51	7.08	A_55_P2032770	Inpp5e	inositol polyphosphate-5-phosphatase, 72 kDa	56623		284	1e-07	4.25e-06	959.24	2410.09	0.4	A_55_P2048928	Cbfb	core-binding factor, beta subunit	865		284	0.0002017	0.00643	2783.98	7601.93	0.37
285	7.7e-06	0.00031	74.63	34.23	2.18	A_51_P152612	Nol7	nucleolar protein 7, 27kDa	51406		285	< 1e-07	< 1e-07	358.56	3649.11	0.098	A_52_P116006	Gda	guanine deaminase	9615		285	< 1e-07	< 1e-07	113641	415296	0.27	A_55_P2164221	Tpt1	tumor protein, translationally-controlled 1	7178		285	1e-07	4.25e-06	1626.53	457.22	3.56	A_51_P361201	Atp6v0d1	ATPase, H+ transporting, lysosomal 38kDa, V0 subunit d1	9114		285	0.0002036	0.00645	818.88	2220.54	0.37
286	7.7e-06	0.00031	505.75	119.89	4.22	A_55_P2161865	Pdlim7	PDZ and LIM domain 7 (enigma)	9260		286	< 1e-07	< 1e-07	200.47	930.57	0.22	A_52_P392509	ENSMUST00000112842				286	< 1e-07	< 1e-07	9020.56	585.82	15.4	A_55_P2037538	Gm8301				286	1e-07	4.25e-06	179.45	517.2	0.35	A_55_P1957389	Snx25	sorting nexin 25	83891		286	0.0002065	0.00652	13284.5	39488.7	0.34
287	7.7e-06	0.00031	486.7	131.25	3.71	A_55_P2159746	Mfsd2b	major facilitator superfamily domain containing 2B	388931		287	< 1e-07	< 1e-07	130.19	603.33	0.22	A_55_P2000813	Cops2	COP9 signalosome subunit 2	9318		287	< 1e-07	< 1e-07	13848.9	3376.07	4.1	A_55_P2037424	Gm16470				287	1e-07	4.25e-06	140.4	56.49	2.49	A_52_P206925	Parp16	poly (ADP-ribose) polymerase family, member 16	54956		287	0.0002103	0.00659	359.87	1857.71	0.19
288	7.8e-06	0.00031	1208.14	521.84	2.32	A_55_P2031466	Lrrc32	leucine rich repeat containing 32	2615		288	< 1e-07	< 1e-07	3575.69	14365.5	0.25	A_55_P2035504	Nt5c3				288	< 1e-07	< 1e-07	47804.6	141552	0.34	A_55_P1983149	Rps29	ribosomal protein S29	6235		288	1e-07	4.25e-06	5661.95	2248.86	2.52	A_51_P515965	Nfe2	nuclear factor, erythroid 2	4778		288	0.0002103	0.00659	59.89	169.35	0.35
289	7.8e-06	0.00031	217.03	57.46	3.78	A_51_P514029	Cma1	chymase 1, mast cell	1215		289	< 1e-07	< 1e-07	97.77	441.93	0.22	A_55_P1956017	Usp45	ubiquitin specific peptidase 45	85015		289	< 1e-07	< 1e-07	1240.68	374.74	3.31	A_55_P2079713	Gramd1c	GRAM domain containing 1C	54762		289	1e-07	4.25e-06	1521.38	663.88	2.29	A_51_P128147	Chmp1a	charged multivesicular body protein 1A	5119		289	0.0002114	0.00659	3050.89	7433.28	0.41
290	7.8e-06	0.00031	3914.72	953.71	4.1	A_55_P1979645	S100a1	S100 calcium binding protein A1	6271		290	< 1e-07	< 1e-07	3820.53	10982.5	0.35	A_55_P2145401	Hist1h3c	histone cluster 1, H3c	8352		290	< 1e-07	< 1e-07	4149.51	1862.28	2.23	A_55_P2025153	Hmgb1	high mobility group box 1	3146		290	1e-07	4.25e-06	8838.76	2799.86	3.16	A_52_P400224	Ccs	copper chaperone for superoxide dismutase	9973		290	0.0002145	0.00659	1198.95	3039.25	0.39
291	7.8e-06	0.00031	4232.02	1230.69	3.44	A_55_P2054445	Cd84	CD84 molecule	8832		291	< 1e-07	< 1e-07	1552.1	7569.57	0.21	A_51_P483576	ENSMUST00000103743				291	< 1e-07	< 1e-07	7026.41	241.84	29.05	A_55_P1983262	Gm4026				291	2e-07	7.32e-06	1542.93	700.63	2.2	A_55_P2108476	Mavs	mitochondrial antiviral signaling protein	57506		291	0.0002152	0.00659	424	175.32	2.42
292	8e-06	0.000313	1358.24	316.68	4.29	A_66_P126159	Tubb1	tubulin, beta 1 class VI	81027		292	< 1e-07	< 1e-07	449.44	2224.44	0.2	A_55_P2040227	3110082D06Rik				292	< 1e-07	< 1e-07	17774.5	4625.45	3.84	A_55_P2134790	Qsox1	quiescin Q6 sulfhydryl oxidase 1	5768		292	2e-07	7.32e-06	170.03	27287.3	0.0062	A_55_P2038882	Niacr1				292	0.0002162	0.00659	174.3	77.77	2.24
293	8e-06	0.000313	3986.02	1582.78	2.52	A_55_P2041723	Mid1ip1	MID1 interacting protein 1	58526		293	< 1e-07	< 1e-07	333.36	1085.96	0.31	A_51_P304859	Zfand6	zinc finger, AN1-type domain 6	54469		293	< 1e-07	< 1e-07	9091.06	51620.5	0.18	A_55_P1957291	Rpl39	ribosomal protein L39	6170		293	2e-07	7.32e-06	140.81	55.02	2.56	A_55_P2004777	Micall2	MICAL-like 2	79778		293	0.0002173	0.00659	372.37	166.82	2.23
294	8e-06	0.000313	335.28	105.19	3.19	A_55_P2046494	Anubl1				294	< 1e-07	< 1e-07	4187.55	17833.2	0.23	A_51_P483473	St3gal5	ST3 beta-galactoside alpha-2,3-sialyltransferase 5	8869		294	< 1e-07	< 1e-07	1940.38	11372.1	0.17	A_55_P2073010	Gm4832				294	2e-07	7.32e-06	2670.88	843.71	3.17	A_66_P136364	NAP026415-1				294	0.0002176	0.00659	92.59	43.69	2.12
295	8.3e-06	0.000322	232.26	1202.58	0.19	A_52_P343306	H2-Aa				295	< 1e-07	< 1e-07	2794.8	512.12	5.46	A_51_P359570	Ifit3				295	< 1e-07	< 1e-07	9836.85	44072.1	0.22	A_52_P146457	Gm11531				295	2e-07	7.32e-06	13533.5	4388.32	3.08	A_55_P2037425	Gapdh	glyceraldehyde-3-phosphate dehydrogenase	2597		295	0.000218	0.00659	934.37	5153.54	0.18
296	8.4e-06	0.000323	4466.46	1731.42	2.58	A_52_P137765	Lmna	lamin A/C	4000		296	< 1e-07	< 1e-07	540.62	1893.07	0.29	A_55_P1958697	Prr8				296	< 1e-07	< 1e-07	109.82	739.61	0.15	A_55_P1970461	NAP063053-1				296	2e-07	7.32e-06	6627.43	1869.86	3.54	A_55_P2103682	A_55_P2103682				296	0.0002188	0.00659	289.72	668.49	0.43
297	8.4e-06	0.000323	607.61	1285	0.47	A_51_P150120	Mgst2	microsomal glutathione S-transferase 2	4258		297	< 1e-07	< 1e-07	375.55	1244.63	0.3	A_52_P180565	2310061I04Rik				297	< 1e-07	< 1e-07	160.35	48.62	3.3	A_55_P1993128	Gas8	growth arrest-specific 8	2622		297	2e-07	7.32e-06	199.18	650.87	0.31	A_52_P315345	Lats2	large tumor suppressor kinase 2	26524		297	0.0002191	0.00659	59.04	121.45	0.49
298	8.5e-06	0.000326	61.88	153.81	0.4	A_55_P2099269	Ift80	intraflagellar transport 80	57560		298	< 1e-07	< 1e-07	281.7	922.5	0.31	A_55_P2048022	Gm6578				298	< 1e-07	< 1e-07	42247	127427	0.33	A_55_P1981274	Gm2581				298	2e-07	7.32e-06	704.32	6709.41	0.1	A_55_P2382070	4930593A02Rik				298	0.0002202	0.00659	204.21	85.29	2.39
299	8.6e-06	0.000327	1330.06	408.56	3.26	A_55_P1975415	Cpped1	calcineurin-like phosphoesterase domain containing 1	55313		299	< 1e-07	< 1e-07	26.46	102.06	0.26	A_51_P140797	Dcaf6	DDB1 and CUL4 associated factor 6	55827		299	< 1e-07	< 1e-07	21.91	125.4	0.17	A_55_P2007771	Catsper2	cation channel, sperm associated 2	117155		299	2e-07	7.32e-06	1599.11	592.91	2.7	A_55_P2069597	Tspan17	tetraspanin 17	26262		299	0.000222	0.00661	368.49	885.97	0.42
300	8.6e-06	0.000327	53.34	189.48	0.28	A_55_P1966608	LOC640701				300	< 1e-07	< 1e-07	9243.64	3791.55	2.44	A_51_P424499	Txn1				300	< 1e-07	< 1e-07	82.75	1050.12	0.079	A_52_P390944	Chst3	carbohydrate (chondroitin 6) sulfotransferase 3	9469		300	2e-07	7.32e-06	127.93	318.95	0.4	A_55_P2058928	Ralgds	ral guanine nucleotide dissociation stimulator	5900		300	0.0002227	0.00662	70.86	171.29	0.41
301	8.6e-06	0.000327	3515.46	1727.08	2.04	A_55_P1961414	A_55_P1961414				301	< 1e-07	< 1e-07	1066.19	4400.92	0.24	A_52_P414420	Dcun1d1	DCN1, defective in cullin neddylation 1, domain containing 1	54165		301	< 1e-07	< 1e-07	82273.4	239570	0.34	A_55_P1995126	Gm11942				301	2e-07	7.32e-06	842.61	260.97	3.23	A_55_P1974788	Cfl1	cofilin 1 (non-muscle)	1072		301	0.000224	0.00663	904.06	392.47	2.3
302	8.7e-06	0.00033	2697.85	695.02	3.88	A_52_P550173	Slamf1	signaling lymphocytic activation molecule family member 1	6504		302	< 1e-07	< 1e-07	40.62	287.5	0.14	A_55_P2117425	Syt5	synaptotagmin V	6861		302	< 1e-07	< 1e-07	17.28	84.95	0.2	A_55_P2175356	ENSMUST00000106144				302	2e-07	7.32e-06	88.68	27.95	3.17	A_66_P109183	Apold1	apolipoprotein L domain containing 1	81575		302	0.0002257	0.00665	15257.2	34723	0.44
303	8.8e-06	0.00033	324.97	782.57	0.42	A_52_P73475	Fam78a	family with sequence similarity 78, member A	286336		303	< 1e-07	< 1e-07	1567.21	9259.94	0.17	A_55_P2135351	Mtvr2	mouse mammary tumor virus receptor homolog 2	246754		303	< 1e-07	< 1e-07	2961.77	27220.5	0.11	A_55_P1958730	Gm2265				303	2e-07	7.32e-06	1045.31	2236.42	0.47	A_55_P2017491	Rbm43	RNA binding motif protein 43	375287		303	0.0002261	0.00665	1015.43	2273.01	0.45
304	8.8e-06	0.00033	263.23	579.58	0.45	A_55_P2059134	Smarca5	SWI/SNF related, matrix associated, actin dependent regulator of chromatin, subfamily a, member 5	8467		304	< 1e-07	< 1e-07	5255.71	24917.7	0.21	A_55_P1991585	Blvrb	biliverdin reductase B	645		304	< 1e-07	< 1e-07	4873.43	1645.79	2.96	A_51_P327295	Akr1a4				304	2e-07	7.32e-06	1563.02	439.7	3.55	A_55_P2001068	A_55_P2001068				304	0.0002265	0.00665	2819.64	1031.85	2.73
305	8.8e-06	0.00033	231.76	88.1	2.63	A_55_P2120469	Armc2	armadillo repeat containing 2	84071		305	< 1e-07	< 1e-07	449.98	2247.39	0.2	A_55_P1953093	Pabpc4	poly(A) binding protein, cytoplasmic 4 (inducible form)	8761		305	< 1e-07	< 1e-07	27.78	226.36	0.12	A_51_P158018	Bend5	BEN domain containing 5	79656		305	2e-07	7.32e-06	7020.62	3158.53	2.22	A_55_P2099141	NAP112946-1				305	0.0002344	0.00685	5448.68	12160	0.45
306	8.8e-06	0.00033	524.34	208.95	2.51	A_51_P473219	Siae	sialic acid acetylesterase	54414		306	< 1e-07	< 1e-07	747.56	3841.99	0.19	A_55_P2137496	LOC100047815				306	< 1e-07	< 1e-07	7444.74	106004	0.07	A_55_P2175451	Gm9791				306	2e-07	7.32e-06	3305.08	1549.56	2.13	A_52_P546090	Ssr4	signal sequence receptor, delta	6748		306	0.0002362	0.00688	146.27	380.62	0.38
307	8.9e-06	0.000332	770.55	385.19	2	A_66_P134040	Vps25	vacuolar protein sorting 25 homolog (S. cerevisiae)	84313		307	< 1e-07	< 1e-07	193.46	86.28	2.24	A_52_P278354	Bmp7	bone morphogenetic protein 7	655		307	< 1e-07	< 1e-07	206.96	100.86	2.05	A_55_P2046363	Mapkap1	mitogen-activated protein kinase associated protein 1	79109		307	2e-07	7.32e-06	433.51	1304.8	0.33	A_55_P2401403	C030046G05				307	0.0002363	0.00688	167.26	79.15	2.11
308	8.9e-06	0.000332	167.56	379.04	0.44	A_66_P111089	Ube2f				308	< 1e-07	< 1e-07	31.85	168.3	0.19	A_55_P2055834	Gm2230				308	< 1e-07	< 1e-07	39.16	247.48	0.16	A_55_P2015044	Aph1a	APH1A gamma secretase subunit	51107		308	2e-07	7.32e-06	807.95	43955.4	0.018	A_52_P1181112	Slc6a16				308	0.0002386	0.00688	102.23	257.78	0.4
309	9.1e-06	0.000334	19576.2	4826.14	4.06	A_55_P2320283	Hmga2-ps1				309	< 1e-07	< 1e-07	1518.94	24176.3	0.063	A_55_P2275249	Th	tyrosine hydroxylase	7054		309	< 1e-07	< 1e-07	5586.1	22447.3	0.25	A_52_P497388	Gm4761				309	2e-07	7.32e-06	155.83	422.05	0.37	A_51_P115085	Nup153	nucleoporin 153kDa	9972		309	0.00024	0.00688	1539.22	683.85	2.25
310	9.1e-06	0.000334	320.99	110.48	2.91	A_55_P2063216	Dusp14	dual specificity phosphatase 14	11072		310	< 1e-07	< 1e-07	310.02	133.79	2.32	A_55_P2088995	Plscr1	phospholipid scramblase 1	5359		310	< 1e-07	< 1e-07	2856.8	874.36	3.27	A_55_P1974019	Dapk1	death-associated protein kinase 1	1612		310	2e-07	7.32e-06	3255.77	1112.16	2.93	A_51_P238448	Ccnd3	cyclin D3	896		310	0.0002413	0.00688	285.45	1426.29	0.2
311	9.1e-06	0.000334	986.61	237.57	4.15	A_55_P2098061	Tchp	trichoplein, keratin filament binding	84260		311	< 1e-07	< 1e-07	212.47	1188.19	0.18	A_55_P2095301	ENSMUST00000067018				311	< 1e-07	< 1e-07	16666.1	4438.97	3.75	A_55_P2106426	Gm10313				311	2e-07	7.32e-06	522.44	246.42	2.12	A_55_P2051099	Tnfrsf1a	tumor necrosis factor receptor superfamily, member 1A	7132		311	0.0002418	0.00688	108.25	638.73	0.17
312	9.1e-06	0.000334	47530	14993.5	3.17	A_55_P2142830	Ninj1	ninjurin 1	4814		312	< 1e-07	< 1e-07	23.64	72.88	0.32	A_55_P2048119	Slc29a4	solute carrier family 29 (equilibrative nucleoside transporter), member 4	222962		312	< 1e-07	< 1e-07	30418	11759.2	2.59	A_55_P2066533	A_55_P2066533				312	2e-07	7.32e-06	1758.74	460.98	3.82	A_55_P2005719	NAP070997-1				312	0.0002426	0.00689	71.65	240.93	0.3
313	9.2e-06	0.000335	114.46	523.78	0.22	A_51_P304397	Cpm	carboxypeptidase M	1368		313	< 1e-07	< 1e-07	8964.63	27791.3	0.32	A_55_P1954400	NAP113365-1				313	< 1e-07	< 1e-07	95.71	424.24	0.23	A_55_P2172375	ENSMUST00000105073				313	2e-07	7.32e-06	957.13	85510.2	0.011	A_55_P2063980	Clec18a	C-type lectin domain family 18, member A	348174		313	0.0002446	0.0069	2511.76	1063.55	2.36
314	9.2e-06	0.000335	6529.46	2502.87	2.61	A_51_P433824	Tpi1	triosephosphate isomerase 1	7167		314	< 1e-07	< 1e-07	23.57	54.92	0.43	A_52_P236448	Ngfr	nerve growth factor receptor	4804		314	< 1e-07	< 1e-07	1074.83	359.85	2.99	A_52_P244064	Ube2g2	ubiquitin-conjugating enzyme E2G 2	7327		314	2e-07	7.32e-06	108.53	1830.51	0.059	A_55_P1963006	A_55_P1963006				314	0.0002446	0.0069	975.04	1986.33	0.49
315	9.4e-06	0.000339	119.54	39.72	3.01	A_55_P2181251	A430105I19Rik				315	< 1e-07	< 1e-07	731.41	3214.19	0.23	A_55_P2020080	Gm4326				315	< 1e-07	< 1e-07	5889.77	1837.63	3.21	A_55_P2035892	Prkcsh	protein kinase C substrate 80K-H	5589		315	2e-07	7.32e-06	848.2	2417.73	0.35	A_55_P2000515	Peli1	pellino E3 ubiquitin protein ligase 1	57162		315	0.000246	0.00692	1310.4	493.8	2.65
316	9.4e-06	0.000339	4797.08	1296.01	3.7	A_55_P2106690	Tal1	T-cell acute lymphocytic leukemia 1	6886		316	< 1e-07	< 1e-07	200.43	1764.75	0.11	A_55_P1984347	Rhox3h				316	< 1e-07	< 1e-07	116.18	29.49	3.94	A_55_P2088965	Scarb1	scavenger receptor class B, member 1	949		316	2e-07	7.32e-06	6603.78	48655.1	0.14	A_55_P2150343	Fam38a				316	0.0002483	0.00695	9368.52	3900.18	2.4
317	9.4e-06	0.000339	1736.8	295.33	5.88	A_51_P181451	C1qa	complement component 1, q subcomponent, A chain	712		317	< 1e-07	< 1e-07	580.16	1856.35	0.31	A_55_P2203141	2900011F02Rik				317	< 1e-07	< 1e-07	3523.09	713.93	4.93	A_55_P2005719	NAP070997-1				317	2e-07	7.32e-06	113.85	465.27	0.24	A_55_P1978306	Zfp318				317	0.000249	0.00696	15498.6	6051.71	2.56
318	9.5e-06	0.000342	996.13	183.65	5.42	A_55_P2054743	Sh3bgrl2	SH3 domain binding glutamate-rich protein like 2	83699		318	< 1e-07	< 1e-07	72.04	678.12	0.11	A_55_P2047285	Lcn6				318	< 1e-07	< 1e-07	214.98	41.96	5.12	A_52_P559557	BC026585				318	2e-07	7.32e-06	200.15	745.95	0.27	A_55_P2020338	Scml4	sex comb on midleg-like 4 (Drosophila)	256380		318	0.0002514	0.00699	147.89	448.39	0.33
319	9.6e-06	0.000344	2052.62	701.05	2.93	A_55_P2179413	Lgals3bp	lectin, galactoside-binding, soluble, 3 binding protein	3959		319	< 1e-07	< 1e-07	60.4	216.65	0.28	A_55_P2084568	A_55_P2084568				319	< 1e-07	< 1e-07	43.44	563.89	0.077	A_55_P2100118	ENSMUST00000107844				319	2e-07	7.32e-06	661.26	277.86	2.38	A_55_P2043287	Aes	amino-terminal enhancer of split	166		319	0.0002523	0.007	525.25	1279.16	0.41
320	9.8e-06	0.000346	77.24	164.43	0.47	A_55_P2024689	Rsbn1	round spermatid basic protein 1	54665		320	< 1e-07	< 1e-07	1622.5	5935.29	0.27	A_55_P1957168	Ube2s	ubiquitin-conjugating enzyme E2S	27338		320	< 1e-07	< 1e-07	520.35	2960.98	0.18	A_52_P180565	2310061I04Rik				320	2e-07	7.32e-06	2049.19	17570.6	0.12	A_55_P1984561	Cpne2				320	0.0002548	0.00706	179.09	536.51	0.33
321	9.8e-06	0.000346	115.25	254.46	0.45	A_55_P2106255	Mbnl3	muscleblind-like splicing regulator 3	55796		321	< 1e-07	< 1e-07	27.94	96.82	0.29	A_55_P2184254	Hrnr	hornerin	388697		321	< 1e-07	< 1e-07	13004.7	62771.1	0.21	A_55_P1993879	Gm6030				321	2e-07	7.32e-06	1264.56	2621.1	0.48	A_55_P2023772	Fam107b	family with sequence similarity 107, member B	83641		321	0.000257	0.00709	354.13	1603.14	0.22
322	9.9e-06	0.000346	4962.15	1483.26	3.35	A_55_P2012523	Twf1	twinfilin actin binding protein 1	5756		322	< 1e-07	< 1e-07	455.12	102.54	4.44	A_55_P2236382	D8Ertd158e				322	< 1e-07	< 1e-07	984.5	268.41	3.67	A_51_P309534	Pex14	peroxisomal biogenesis factor 14	5195		322	2e-07	7.32e-06	3121.12	1009.84	3.09	A_52_P508089	Psap	prosaposin	5660		322	0.0002584	0.00709	8107.76	23450.8	0.35
323	9.9e-06	0.000346	1274.98	2771.31	0.46	A_55_P2151855	Acp1	acid phosphatase 1, soluble	52		323	< 1e-07	< 1e-07	167.31	1005.61	0.17	A_55_P2101585	Cd55	CD55 molecule, decay accelerating factor for complement (Cromer blood group)	1604		323	< 1e-07	< 1e-07	306.52	3880.01	0.079	A_55_P1998406	LOC100046321				323	2e-07	7.32e-06	290.32	86.8	3.34	A_55_P1984541	Gm3992				323	0.0002587	0.00709	45571.8	22565.5	2.02
324	9.9e-06	0.000346	58922.2	16454.5	3.58	A_51_P267239	Litaf	lipopolysaccharide-induced TNF factor	9516		324	< 1e-07	2.75e-06	52.53	194.95	0.27	A_55_P1966304	Ren1				324	< 1e-07	< 1e-07	58.01	159.95	0.36	A_51_P462516	Senp7	SUMO1/sentrin specific peptidase 7	57337		324	2e-07	7.32e-06	9477.2	44660.8	0.21	A_55_P2018076	Arap1	ArfGAP with RhoGAP domain, ankyrin repeat and PH domain 1	116985		324	0.0002592	0.00709	2247.74	1020.93	2.2
325	9.9e-06	0.000346	924.7	4915.49	0.19	A_55_P2089233	Pou2af1	POU class 2 associating factor 1	5450		325	< 1e-07	2.75e-06	268.77	1547.61	0.17	A_51_P449325	H2-Oa				325	< 1e-07	< 1e-07	2205.79	274.36	8.04	A_51_P153170	Cyb5r3	cytochrome b5 reductase 3	1727		325	2e-07	7.32e-06	76.06	197.78	0.38	A_55_P2203996	4932433N03Rik				325	0.0002617	0.00712	202.82	1039.01	0.2
326	9.9e-06	0.000346	2831.3	8582.2	0.33	A_55_P2085546	Dnaja4	DnaJ (Hsp40) homolog, subfamily A, member 4	55466		326	< 1e-07	2.75e-06	164.88	807.03	0.2	A_55_P2277825	E430010N07Rik				326	< 1e-07	< 1e-07	2395.02	535.85	4.47	A_55_P2135023	A_55_P2135023				326	2e-07	7.32e-06	228.78	63.12	3.62	A_55_P1990608	Ube2j1	ubiquitin-conjugating enzyme E2, J1	51465		326	0.0002659	0.00719	5596.69	2011.03	2.78
327	1e-05	0.000347	885.74	240.38	3.68	A_55_P2152605	Spata2	spermatogenesis associated 2	9825		327	< 1e-07	2.75e-06	27.22	126.32	0.22	A_55_P2026258	LOC100046973				327	< 1e-07	< 1e-07	12741.2	50384.7	0.25	A_55_P2041894	Gm6404				327	2e-07	7.32e-06	357.74	1017.9	0.35	A_55_P1968043	Jmjd1c	jumonji domain containing 1C	221037		327	0.0002697	0.00725	12183.5	5788.01	2.1
328	1e-05	0.000347	456.28	141.64	3.22	A_52_P372151	Ctnnal1	catenin (cadherin-associated protein), alpha-like 1	8727		328	< 1e-07	2.75e-06	764.23	242.75	3.15	A_55_P2286493	4933405E24Rik				328	< 1e-07	< 1e-07	386.1	145.74	2.65	A_52_P163766	Atp6v0a2	ATPase, H+ transporting, lysosomal V0 subunit a2	23545		328	2e-07	7.32e-06	226.65	614.25	0.37	A_55_P2035509	Pyhin1	pyrin and HIN domain family, member 1	149628		328	0.000272	0.00728	262.88	120.57	2.18
329	1.02e-05	0.000349	465.31	111.99	4.16	A_52_P602669	Gm11390				329	< 1e-07	2.75e-06	538.57	2132.27	0.25	A_52_P486322	Fzr1	fizzy/cell division cycle 20 related 1 (Drosophila)	51343		329	< 1e-07	< 1e-07	7965.75	112248	0.071	A_55_P2080163	Carhsp1	calcium regulated heat stable protein 1, 24kDa	23589		329	2e-07	7.32e-06	502.31	16528.6	0.03	A_55_P2071726	Rasgef1c	RasGEF domain family, member 1C	255426		329	0.0002763	0.00732	3202.1	8287.85	0.39
330	1.02e-05	0.000349	2510.56	767.47	3.27	A_55_P2071858	Mgmt	O-6-methylguanine-DNA methyltransferase	4255		330	< 1e-07	2.75e-06	34.87	204.78	0.17	A_55_P2127672	Gm2069				330	< 1e-07	< 1e-07	30.92	114.71	0.27	A_52_P290021	LOC100047915				330	2e-07	7.32e-06	927.44	17641.9	0.053	A_55_P2064965	ENSMUST00000098392				330	0.0002778	0.00733	111.23	224.58	0.5
331	1.03e-05	0.000351	871.84	173.69	5.02	A_55_P2014319	Armcx6	armadillo repeat containing, X-linked 6	54470		331	< 1e-07	2.75e-06	332.81	1487.74	0.22	A_55_P2174977	Cngb1	cyclic nucleotide gated channel beta 1	1258		331	< 1e-07	< 1e-07	6425.84	25416.8	0.25	A_55_P1962110	Gm7263				331	2e-07	7.32e-06	72.43	265.46	0.27	A_52_P503730	Fchsd2	FCH and double SH3 domains 2	9873		331	0.0002779	0.00733	1478.26	623.94	2.37
332	1.03e-05	0.000351	345.52	848.31	0.41	A_51_P261107	Ogt	O-linked N-acetylglucosamine (GlcNAc) transferase	8473		332	< 1e-07	2.75e-06	78.26	273.65	0.29	A_51_P105263	Nat14	N-acetyltransferase 14 (GCN5-related, putative)	57106		332	< 1e-07	< 1e-07	525.91	177.09	2.97	A_52_P110270	Rdbp				332	2e-07	7.32e-06	1942.54	9794.56	0.2	A_51_P342652	Cd79b	CD79b molecule, immunoglobulin-associated beta	974		332	0.0002793	0.00733	164.03	464.68	0.35
333	1.04e-05	0.000353	140.36	437.75	0.32	A_55_P2075230	BC051226				333	< 1e-07	2.75e-06	165.04	2041.06	0.081	A_55_P2146891	ENSMUST00000105419				333	< 1e-07	< 1e-07	92.96	30.39	3.06	A_55_P2051521	Gm4146				333	2e-07	7.32e-06	83.61	203.11	0.41	A_55_P2022499	Sfrs18				333	0.0002814	0.00737	155.93	67.4	2.31
334	1.05e-05	0.000356	3090.67	826.65	3.74	A_51_P400016	ENSMUST00000114964				334	< 1e-07	2.75e-06	7679.03	34378.3	0.22	A_55_P2146560	LOC641240				334	< 1e-07	< 1e-07	33998	97884.2	0.35	A_55_P1978151	Gm2000				334	2e-07	7.32e-06	113.13	42.53	2.66	A_55_P2016478	Bat1a				334	0.0002869	0.00744	230.09	100.11	2.3
335	1.06e-05	0.000356	14306.6	4361.68	3.28	A_51_P504522	Derl1	derlin 1	79139		335	< 1e-07	2.75e-06	415.79	1131.49	0.37	A_51_P353392	Cript	cysteine-rich PDZ-binding protein	9419		335	< 1e-07	< 1e-07	37233.8	127652	0.29	A_55_P2160077	Gm5735				335	2e-07	7.32e-06	32.05	103.19	0.31	A_55_P2015964	Rif1	replication timing regulatory factor 1	55183		335	0.0002895	0.00749	4585.52	2145.34	2.14
336	1.06e-05	0.000356	246.06	86.62	2.84	A_55_P2173313	Plcb1	phospholipase C, beta 1 (phosphoinositide-specific)	23236		336	< 1e-07	2.75e-06	200.49	729.13	0.27	A_66_P106095	Nctc1				336	< 1e-07	< 1e-07	1306.37	494.54	2.64	A_52_P647906	LOC100048021				336	2e-07	7.32e-06	147.9	463.72	0.32	A_66_P130916	H2-Ob				336	0.0002905	0.0075	127.64	308.5	0.41
337	1.06e-05	0.000356	7812.9	2003.92	3.9	A_55_P2007470	Pdgfa	platelet-derived growth factor alpha polypeptide	5154		337	< 1e-07	2.75e-06	7688.16	41050.3	0.19	A_55_P2020552	Iscu	iron-sulfur cluster assembly enzyme	23479		337	< 1e-07	< 1e-07	23.57	207.89	0.11	A_66_P120987	Cd79a	CD79a molecule, immunoglobulin-associated alpha	973		337	3e-07	1.01e-05	1841.87	484.3	3.8	A_55_P2182273	Bin2	bridging integrator 2	51411		337	0.000292	0.0075	486.46	186.61	2.61
338	1.07e-05	0.000358	223.15	712.26	0.31	A_51_P520966	Icosl				338	< 1e-07	2.75e-06	255.97	2515.47	0.1	A_55_P2038111	Tmem104	transmembrane protein 104	54868		338	< 1e-07	< 1e-07	119.96	1176.82	0.1	A_51_P154485	Fcrla	Fc receptor-like A	84824		338	3e-07	1.01e-05	2455.58	671.47	3.66	A_51_P116088	Rexo2	RNA exonuclease 2	25996		338	0.0002947	0.00754	108.67	379.25	0.29
339	1.08e-05	0.00036	1650.07	466.28	3.54	A_51_P422893	Tmem14a	transmembrane protein 14A	28978		339	< 1e-07	2.75e-06	215.82	2812.62	0.077	A_55_P2116898	ENSMUST00000100671				339	< 1e-07	< 1e-07	2190.54	781.6	2.8	A_51_P498023	Scyl1	SCY1-like 1 (S. cerevisiae)	57410		339	3e-07	1.01e-05	538.7	5638.92	0.096	A_66_P138046	ENSMUST00000101039				339	0.0002961	0.00756	187.55	439.51	0.43
340	1.08e-05	0.00036	60.54	168.54	0.36	A_52_P616332	Atp10d	ATPase, class V, type 10D	57205		340	< 1e-07	2.75e-06	157.34	452.78	0.35	A_51_P415809	Tusc1	tumor suppressor candidate 1	286319		340	< 1e-07	< 1e-07	122.16	38.21	3.2	A_55_P2098300	Chmp6	charged multivesicular body protein 6	79643		340	3e-07	1.01e-05	470.12	1174.91	0.4	A_55_P1992054	Armc10	armadillo repeat containing 10	83787		340	0.0002984	0.00757	832.22	2385.59	0.35
341	1.09e-05	0.00036	41.04	134.85	0.3	A_55_P2026258	LOC100046973				341	< 1e-07	2.75e-06	4471.5	484.82	9.22	A_55_P2004511	Cd300lf	CD300 molecule-like family member f	146722		341	< 1e-07	< 1e-07	58.03	155.56	0.37	A_66_P124674	Ubxn2a	UBX domain protein 2A	165324		341	3e-07	1.01e-05	97.16	358.38	0.27	A_55_P2036693	Cd40	CD40 molecule, TNF receptor superfamily member 5	958		341	0.0003042	0.00768	132.51	457.95	0.29
342	1.09e-05	0.00036	153.23	63.03	2.43	A_55_P2410106	9130230N09Rik				342	< 1e-07	2.75e-06	15.89	436.22	0.036	A_52_P639402	Kcnk3	potassium channel, two pore domain subfamily K, member 3	3777		342	< 1e-07	< 1e-07	93.45	702.31	0.13	A_55_P2079076	Cacna1i	calcium channel, voltage-dependent, T type, alpha 1I subunit	8911		342	3e-07	1.01e-05	360.56	1053.47	0.34	A_55_P2054777	Maml1	mastermind-like 1 (Drosophila)	9794		342	0.0003118	0.00777	53.76	135.01	0.4
343	1.1e-05	0.00036	397.58	147.45	2.7	A_55_P2099840	ENSMUST00000098589				343	< 1e-07	2.75e-06	33.48	117.72	0.28	A_55_P2085510	LOC100045704				343	< 1e-07	< 1e-07	21.19	141.88	0.15	A_66_P113008	Pla2g2e	phospholipase A2, group IIE	30814		343	3e-07	1.01e-05	1467.81	479.83	3.06	A_55_P2156504	A_55_P2156504				343	0.0003119	0.00777	542.25	1809.3	0.3
344	1.1e-05	0.00036	470034	146467	3.21	A_55_P1955656	Ctla2a				344	< 1e-07	2.75e-06	294.65	1140.86	0.26	A_55_P2056342	Mgst3	microsomal glutathione S-transferase 3	4259		344	< 1e-07	< 1e-07	3689	1500.02	2.46	A_55_P1966209	Fez2	fasciculation and elongation protein zeta 2 (zygin II)	9637		344	3e-07	1.01e-05	796.23	2102.32	0.38	A_51_P372702	Il16	interleukin 16	3603		344	0.0003123	0.00777	752.37	316.44	2.38
345	1.1e-05	0.00036	1366.73	448.24	3.05	A_55_P2021285	Cpped1	calcineurin-like phosphoesterase domain containing 1	55313		345	< 1e-07	2.75e-06	3643.05	985.61	3.7	A_51_P286496	Il2rb	interleukin 2 receptor, beta	3560		345	< 1e-07	< 1e-07	167.27	59.85	2.79	A_52_P467140	Snd1	staphylococcal nuclease and tudor domain containing 1	27044		345	3e-07	1.01e-05	1193.9	3496.63	0.34	A_55_P1976278	Prkcb	protein kinase C, beta	5579		345	0.0003126	0.00777	90.47	206.12	0.44
346	1.1e-05	0.00036	6438.14	1348.8	4.77	A_51_P338878	P2ry12				346	< 1e-07	2.75e-06	20.98	90.94	0.23	A_55_P2066508	Gm2571				346	< 1e-07	< 1e-07	464.79	187.3	2.48	A_51_P128065	Prcc	papillary renal cell carcinoma (translocation-associated)	5546		346	3e-07	1.01e-05	2237.01	974.61	2.3	A_52_P210338	Ndufb6	NADH dehydrogenase (ubiquinone) 1 beta subcomplex, 6, 17kDa	4712		346	0.0003127	0.00777	637.48	1967.57	0.32
347	1.11e-05	0.00036	4703.84	1510.58	3.11	A_55_P2075140	Sirt3	sirtuin 3	23410		347	< 1e-07	2.75e-06	3381.52	11198.7	0.3	A_51_P358225	Serinc1	serine incorporator 1	57515		347	< 1e-07	< 1e-07	311.41	1280.12	0.24	A_51_P141818	Mrpl32	mitochondrial ribosomal protein L32	64983		347	3e-07	1.01e-05	9777.85	3244.05	3.01	A_51_P384629	Ctsd	cathepsin D	1509		347	0.0003141	0.00778	14453	29142	0.5
348	1.11e-05	0.00036	463.13	127.8	3.62	A_55_P2069969	Gm10639				348	< 1e-07	2.75e-06	46.17	291.57	0.16	A_55_P2005345	Epb4.1				348	< 1e-07	< 1e-07	24989.1	101255	0.25	A_55_P2155826	Rplp1	ribosomal protein, large, P1	6176		348	3e-07	1.01e-05	293.06	13548.5	0.022	A_51_P208722	Gm7544				348	0.0003158	0.00781	1697.61	697.1	2.44
349	1.11e-05	0.00036	520.44	159.62	3.26	A_55_P2077783	Tubb2a-ps2				349	< 1e-07	2.75e-06	4343.64	19232.2	0.23	A_55_P2058871	Otud5	OTU deubiquitinase 5	55593		349	< 1e-07	< 1e-07	17160.7	4858.4	3.53	A_55_P2012406	Gm10290				349	3e-07	1.01e-05	125.42	393	0.32	A_55_P1962289	Klhl24	kelch-like family member 24	54800		349	0.0003168	0.00781	129.71	679.95	0.19
350	1.13e-05	0.000365	13201	4820.5	2.74	A_55_P2130256	Polr2l	polymerase (RNA) II (DNA directed) polypeptide L, 7.6kDa	5441		350	< 1e-07	2.75e-06	67.77	279.05	0.24	A_51_P181227	Smurf1	SMAD specific E3 ubiquitin protein ligase 1	57154		350	< 1e-07	< 1e-07	4013.69	28279.5	0.14	A_55_P2182106	Rpl39	ribosomal protein L39	6170		350	3e-07	1.01e-05	711.16	1911.96	0.37	A_55_P1962771	Cyfip2	cytoplasmic FMR1 interacting protein 2	26999		350	0.0003173	0.00781	30440.7	14043.6	2.17
351	1.13e-05	0.000365	2672.8	914.8	2.92	A_55_P2060278	Fam45a	family with sequence similarity 45, member A	404636		351	< 1e-07	2.75e-06	31.57	75.39	0.42	A_55_P1991806	Gm7197				351	< 1e-07	< 1e-07	39.55	157.97	0.25	A_55_P2107155	Rasd2	RASD family, member 2	23551		351	3e-07	1.01e-05	157.16	325.65	0.48	A_55_P1957598	Atad2b	ATPase family, AAA domain containing 2B	54454		351	0.000318	0.00781	277.98	124.87	2.23
352	1.14e-05	0.000365	107.45	217.89	0.49	A_51_P128667	Lynx1	Ly6/neurotoxin 1	66004		352	< 1e-07	2.75e-06	3309.86	679.13	4.87	A_51_P282508	Rhoc	ras homolog family member C	389		352	< 1e-07	< 1e-07	1529.05	385.04	3.97	A_51_P506045	Pgcp				352	3e-07	1.01e-05	646.28	287.94	2.24	A_55_P2158697	Hist1h4i	histone cluster 1, H4i	8294		352	0.0003191	0.00783	282.99	124.94	2.26
353	1.14e-05	0.000365	65922	16585	3.97	A_55_P2171463	Nptn	neuroplastin	27020		353	< 1e-07	2.75e-06	1350.54	6322.15	0.21	A_55_P2145224	ENSMUST00000103743				353	< 1e-07	< 1e-07	374.99	4574.62	0.082	A_55_P1964408	Cryab	crystallin, alpha B	1410		353	3e-07	1.01e-05	3148.03	976.85	3.22	A_55_P1984069	NAP000003-031				353	0.0003218	0.00788	1564.04	8379.77	0.19
354	1.15e-05	0.000366	1444.26	297.39	4.86	A_51_P276479	4930486L24Rik				354	< 1e-07	2.75e-06	13657.1	38989.1	0.35	A_55_P2101739	A_55_P2101739				354	< 1e-07	< 1e-07	14701.2	4246.09	3.46	A_55_P2071532	NAP058964-1				354	3e-07	1.01e-05	147.92	54.86	2.7	A_55_P2055632	2410001C21Rik				354	0.0003236	0.00791	20376.9	6692.05	3.04
355	1.15e-05	0.000366	3431.33	1142.24	3	A_51_P217336	Scamp1	secretory carrier membrane protein 1	9522		355	< 1e-07	2.75e-06	823.75	5367.7	0.15	A_51_P378298	Faim3				355	< 1e-07	< 1e-07	1006.54	311.53	3.23	A_51_P422208	Dpagt1	dolichyl-phosphate (UDP-N-acetylglucosamine) N-acetylglucosaminephosphotransferase 1 (GlcNAc-1-P transferase)	1798		355	3e-07	1.01e-05	891.81	225.48	3.96	A_55_P2069842	D5Ertd579e				355	0.0003264	0.00791	136.55	56.8	2.4
356	1.15e-05	0.000366	116.39	57.46	2.03	A_55_P2212968	Cd247	CD247 molecule	919		356	< 1e-07	2.75e-06	394.16	3407.55	0.12	A_55_P2007678	Trpc2	transient receptor potential cation channel, subfamily C, member 2, pseudogene	7221		356	< 1e-07	< 1e-07	1732.61	431.73	4.01	A_55_P2028798	Nqo2	NAD(P)H dehydrogenase, quinone 2	4835		356	3e-07	1.01e-05	782.24	1704.58	0.46	A_55_P2139341	Gm5595				356	0.0003266	0.00791	125.21	432.04	0.29
357	1.16e-05	0.000366	6650.1	1876.49	3.54	A_55_P2125588	Pdgfa	platelet-derived growth factor alpha polypeptide	5154		357	< 1e-07	2.75e-06	31.41	152.57	0.21	A_55_P2047043	Mylk2	myosin light chain kinase 2	85366		357	< 1e-07	< 1e-07	28.78	107.26	0.27	A_55_P2124319	ENSMUST00000054349				357	3e-07	1.01e-05	2241.53	632.29	3.55	A_52_P221024	NAP000003-007				357	0.0003269	0.00791	177.5	392.81	0.45
358	1.16e-05	0.000366	560.59	132.92	4.22	A_51_P117165	ENSMUST00000009695				358	< 1e-07	2.75e-06	339.09	1219.15	0.28	A_51_P379976	Arl4a	ADP-ribosylation factor-like 4A	10124		358	< 1e-07	< 1e-07	967.49	139.26	6.95	A_52_P679101	Tjp2	tight junction protein 2	9414		358	3e-07	1.01e-05	77.35	852.47	0.091	A_55_P2035335	ENSMUST00000107145				358	0.0003271	0.00791	193.05	505.24	0.38
359	1.16e-05	0.000366	19848.7	4337.88	4.58	A_52_P316933	Sh3bgrl2	SH3 domain binding glutamate-rich protein like 2	83699		359	< 1e-07	2.75e-06	116.88	1247.54	0.094	A_55_P1983309	LOC677368				359	< 1e-07	< 1e-07	1878.28	24012.8	0.078	A_55_P2040367	Bola3	bolA family member 3	388962		359	3e-07	1.01e-05	345.08	81.07	4.26	A_55_P2056473	Spc24	SPC24, NDC80 kinetochore complex component	147841		359	0.0003306	0.00797	152.5	552.96	0.28
360	1.17e-05	0.000368	694.82	1736.68	0.4	A_66_P119968	Clec4a1				360	< 1e-07	2.75e-06	48.47	200.95	0.24	A_51_P223036	Fbxo30	F-box protein 30	84085		360	< 1e-07	< 1e-07	15400.9	3957.87	3.89	A_55_P1981099	NAP061423-1				360	3e-07	1.01e-05	27.99	1009.18	0.028	A_66_P111858	A_66_P111858				360	0.0003367	0.00803	189.3	90.3	2.1
361	1.17e-05	0.000368	574.34	126.63	4.54	A_55_P2028837	Tspan2	tetraspanin 2	10100		361	< 1e-07	2.75e-06	10574.2	80252.7	0.13	A_55_P2080163	Carhsp1	calcium regulated heat stable protein 1, 24kDa	23589		361	< 1e-07	< 1e-07	30.83	176.57	0.17	A_55_P2038362	Acot5				361	3e-07	1.01e-05	8712.21	3896.8	2.24	A_66_P105830	1700028B04Rik				361	0.0003376	0.00803	93.62	189.98	0.49
362	1.18e-05	0.000369	905.88	197.02	4.6	A_55_P2037692	Gm1968				362	< 1e-07	2.75e-06	14.23	163.01	0.087	A_51_P195034	Esco2	establishment of sister chromatid cohesion N-acetyltransferase 2	157570		362	< 1e-07	< 1e-07	9430.13	4209.19	2.24	A_55_P1975011	Ufc1	ubiquitin-fold modifier conjugating enzyme 1	51506		362	3e-07	1.01e-05	437.49	139.32	3.14	A_55_P2129972	A_55_P2129972				362	0.0003398	0.00805	248.37	734.37	0.34
363	1.18e-05	0.000369	1502.42	437.11	3.44	A_55_P2031481	Fam131a	family with sequence similarity 131, member A	131408		363	< 1e-07	2.75e-06	314.97	1312.61	0.24	A_55_P2102961	Gm4313				363	< 1e-07	< 1e-07	100.36	434.26	0.23	A_55_P1962214	Kpna3	karyopherin alpha 3 (importin alpha 4)	3839		363	3e-07	1.01e-05	141.79	45.05	3.15	A_51_P108252	Gpsm2	G-protein signaling modulator 2	29899		363	0.0003403	0.00805	8232.04	3897.07	2.11
364	1.19e-05	0.00037	1622.45	495.36	3.28	A_55_P2010048	2810416G20Rik				364	< 1e-07	2.75e-06	61.02	564.74	0.11	A_55_P1974567	Plch2	phospholipase C, eta 2	9651		364	< 1e-07	< 1e-07	14146.9	192370	0.074	A_55_P1968969	Gm11575				364	3e-07	1.01e-05	2482.31	712.49	3.48	A_55_P2093650	NAP114342-1				364	0.0003447	0.00811	928.53	445.87	2.08
365	1.19e-05	0.00037	855.12	211.43	4.04	A_51_P506045	Pgcp				365	< 1e-07	2.75e-06	6378.67	2108.79	3.02	A_55_P2266178	AI790276				365	< 1e-07	< 1e-07	2430.13	11000.2	0.22	A_55_P1995447	A_55_P1995447				365	3e-07	1.01e-05	488.41	198.82	2.46	A_52_P671769	Arhgap18	Rho GTPase activating protein 18	93663		365	0.0003476	0.00813	5791.29	12530	0.46
366	1.2e-05	0.000372	626.61	307.09	2.04	A_66_P125862	A930005H10Rik				366	< 1e-07	2.75e-06	34.19	144.51	0.24	A_55_P1964368	Kctd14	potassium channel tetramerization domain containing 14	65987		366	< 1e-07	< 1e-07	37.01	296.51	0.12	A_51_P227445	ENSMUST00000050829				366	4e-07	1.26e-05	124.17	299.56	0.41	A_51_P160907	Morc3	MORC family CW-type zinc finger 3	23515		366	0.000353	0.00823	159.26	70.66	2.25
367	1.21e-05	0.000374	195.8	79.75	2.46	A_55_P1957433	Mprip	myosin phosphatase Rho interacting protein	23164		367	< 1e-07	2.75e-06	196.47	1063.7	0.18	A_55_P2258216	8030425K09Rik				367	< 1e-07	< 1e-07	223.86	63.65	3.52	A_51_P196526	Bscl2	Berardinelli-Seip congenital lipodystrophy 2 (seipin)	26580		367	4e-07	1.26e-05	144.53	1045.08	0.14	A_55_P2117614	Tnfrsf13c	tumor necrosis factor receptor superfamily, member 13C	115650		367	0.0003601	0.00836	1721.98	698.24	2.47
368	1.21e-05	0.000374	3669.01	1263.9	2.9	A_52_P346458	Tollip	toll interacting protein	54472		368	< 1e-07	2.75e-06	104.3	31.03	3.36	A_55_P2106681	Klrb1b				368	< 1e-07	< 1e-07	11482.2	3136.5	3.66	A_55_P2062733	NAP111347-1				368	4e-07	1.26e-05	317.23	107.45	2.95	A_51_P406466	Ankrd35	ankyrin repeat domain 35	148741		368	0.000368	0.0085	402.48	886.46	0.45
369	1.23e-05	0.000375	332.92	1030.73	0.32	A_51_P104608	Rnase6	ribonuclease, RNase A family, k6	6039		369	< 1e-07	2.75e-06	648.51	210.91	3.07	A_55_P2034033	Il12rb1	interleukin 12 receptor, beta 1	3594		369	< 1e-07	< 1e-07	15865.4	60991.6	0.26	A_55_P2029022	Rpl34	ribosomal protein L34	6164		369	4e-07	1.26e-05	928.39	2579.37	0.36	A_51_P227777	Top2b	topoisomerase (DNA) II beta 180kDa	7155		369	0.0003691	0.0085	109.02	49.24	2.21
370	1.23e-05	0.000375	8317.39	3796.89	2.19	A_51_P226364	Ccdc56				370	< 1e-07	2.75e-06	65.87	167.84	0.39	A_52_P96552	Vkorc1l1	vitamin K epoxide reductase complex, subunit 1-like 1	154807		370	< 1e-07	< 1e-07	165.34	4565.37	0.036	A_55_P2095538	Gm2533				370	4e-07	1.26e-05	910.86	2786.19	0.33	A_55_P2022805	1700021K19Rik				370	0.0003693	0.0085	59.61	152.76	0.39
371	1.23e-05	0.000375	106.11	35.79	2.97	A_55_P2004807	Hexim2	hexamethylene bis-acetamide inducible 2	124790		371	< 1e-07	2.75e-06	63.42	244.31	0.26	A_55_P2068907	Atp7b	ATPase, Cu++ transporting, beta polypeptide	540		371	< 1e-07	< 1e-07	52.45	269.72	0.19	A_55_P2036585	Gm13547				371	4e-07	1.26e-05	2043.19	20630.5	0.099	A_51_P276715	Olfr1350				371	0.0003734	0.00856	279.54	657.28	0.43
372	1.23e-05	0.000375	207.64	45.83	4.53	A_55_P2073552	A930003A15Rik				372	< 1e-07	2.75e-06	37.96	180.6	0.21	A_55_P2381926	Jam2	junctional adhesion molecule 2	58494		372	< 1e-07	< 1e-07	293.48	1558.89	0.19	A_55_P2014570	BC049349				372	4e-07	1.26e-05	296.48	106.44	2.79	A_52_P379337	Rtn4				372	0.0003739	0.00856	219.53	476.22	0.46
373	1.26e-05	0.000381	1596.41	403.38	3.96	A_55_P2013391	Gm4402				373	< 1e-07	2.75e-06	1273.96	4855.69	0.26	A_66_P122155	Wdr26	WD repeat domain 26	80232		373	< 1e-07	< 1e-07	821.14	4999.01	0.16	A_55_P1995449	NAP114225-1				373	4e-07	1.26e-05	3525.28	791.11	4.46	A_51_P320089	Gclm	glutamate-cysteine ligase, modifier subunit	2730		373	0.0003773	0.00857	289.28	812.51	0.36
374	1.26e-05	0.000381	49038.5	17439	2.81	A_51_P342871	S100a10	S100 calcium binding protein A10	6281		374	< 1e-07	2.75e-06	275.55	910.67	0.3	A_55_P2157008	Ear10				374	< 1e-07	< 1e-07	100.06	781.15	0.13	A_55_P1989928	Lin52	lin-52 DREAM MuvB core complex component	91750		374	4e-07	1.26e-05	7148.97	2539.68	2.81	A_55_P2015337	NAP063231-1				374	0.0003815	0.00863	222.93	569.25	0.39
375	1.26e-05	0.000381	109.72	236.01	0.46	A_55_P2402134	9130020K20Rik				375	< 1e-07	2.75e-06	22.17	74.46	0.3	A_55_P2045299	Gpc5	glypican 5	2262		375	< 1e-07	< 1e-07	58.66	253.44	0.23	A_55_P2084568	A_55_P2084568				375	4e-07	1.26e-05	1417.45	15917.5	0.089	A_51_P183971	Barhl1	BarH-like homeobox 1	56751		375	0.0003817	0.00863	51.53	110.64	0.47
376	1.26e-05	0.000381	1560.74	528.95	2.95	A_52_P179068	Gucy1b3	guanylate cyclase 1, soluble, beta 3	2983		376	< 1e-07	2.75e-06	18.32	83.09	0.22	A_55_P1959273	9630014M24Rik				376	< 1e-07	< 1e-07	1119.88	243.16	4.61	A_51_P333349	Tmem120a	transmembrane protein 120A	83862		376	4e-07	1.26e-05	50.43	152.92	0.33	A_55_P1970755	Hdac9	histone deacetylase 9	9734		376	0.0003831	0.00864	6820.81	2195.43	3.11
377	1.27e-05	0.000382	1065.03	271.9	3.92	A_52_P771446	1110035M17Rik				377	< 1e-07	2.75e-06	618.74	3263.54	0.19	A_55_P2065113	ENSMUST00000107436				377	< 1e-07	< 1e-07	3312.54	12308.5	0.27	A_55_P2026156	Gm7117				377	4e-07	1.26e-05	461.58	1271.19	0.36	A_55_P2039541	Arhgap15	Rho GTPase activating protein 15	55843		377	0.0003857	0.00867	1978.89	4376.73	0.45
378	1.27e-05	0.000382	260.53	75.73	3.44	A_55_P2172440	Scarf2	scavenger receptor class F, member 2	91179		378	< 1e-07	2.75e-06	160.39	683.05	0.23	A_51_P113003	Cenpq	centromere protein Q	55166		378	< 1e-07	< 1e-07	990.36	12784.7	0.077	A_51_P483557	Ube2b	ubiquitin-conjugating enzyme E2B	7320		378	4e-07	1.26e-05	8572.38	3936.66	2.18	A_55_P1959639	LOC100045061				378	0.0003912	0.00868	925.63	2459.57	0.38
379	1.28e-05	0.000383	4040.81	1743.52	2.32	A_55_P1980583	Leprot	leptin receptor overlapping transcript	54741		379	< 1e-07	2.75e-06	26.42	152.91	0.17	A_55_P2181693	1700018C11Rik				379	< 1e-07	< 1e-07	2571.51	737.3	3.49	A_55_P2142146	Glul	glutamate-ammonia ligase	2752		379	4e-07	1.26e-05	219.77	550.39	0.4	A_51_P314111	Psip1				379	0.0003915	0.00868	2169.86	1010.62	2.15
380	1.28e-05	0.000383	5106.67	1245.8	4.1	A_52_P59681	Hrsp12	heat-responsive protein 12	10247		380	< 1e-07	2.75e-06	9863.33	58170.1	0.17	A_55_P2084763	Gm10775				380	< 1e-07	< 1e-07	619.45	118.96	5.21	A_52_P265877	Aldh9a1	aldehyde dehydrogenase 9 family, member A1	223		380	4e-07	1.26e-05	851.26	208.06	4.09	A_55_P2157307	NAP113386-1				380	0.0003958	0.00875	228.3	532.09	0.43
381	1.29e-05	0.000385	37.75	235.72	0.16	A_51_P375862	Srpk3	SRSF protein kinase 3	26576		381	< 1e-07	2.75e-06	57.27	241.67	0.24	A_66_P106238	Gm5106				381	< 1e-07	< 1e-07	201.38	80.4	2.5	A_51_P475228	Armc6	armadillo repeat containing 6	93436		381	4e-07	1.26e-05	2103	898.47	2.34	A_55_P2023446	Gm10713				381	0.0003973	0.00876	7143.34	2472.55	2.89
382	1.3e-05	0.000385	1497.06	278.21	5.38	A_51_P520306	Alox12	arachidonate 12-lipoxygenase	239		382	< 1e-07	2.75e-06	278.17	133.03	2.09	A_55_P2087923	Otud3	OTU deubiquitinase 3	23252		382	< 1e-07	< 1e-07	10808.3	2675.25	4.04	A_55_P2103682	A_55_P2103682				382	4e-07	1.26e-05	3195.61	765.24	4.18	A_66_P109296	NAP093749-001				382	0.0004016	0.00882	167.3	82.47	2.03
383	1.3e-05	0.000385	428.58	189.7	2.26	A_51_P371174	Bag3	BCL2-associated athanogene 3	9531		383	< 1e-07	2.75e-06	152.73	1107.95	0.14	A_55_P2117614	Tnfrsf13c	tumor necrosis factor receptor superfamily, member 13C	115650		383	< 1e-07	< 1e-07	2601.29	839.78	3.1	A_55_P2102322	Yif1b	Yip1 interacting factor homolog B (S. cerevisiae)	90522		383	4e-07	1.26e-05	10327.6	4545.62	2.27	A_55_P2067960	Cplx2	complexin 2	10814		383	0.0004043	0.00884	153.8	446.26	0.34
384	1.3e-05	0.000385	371.31	131.05	2.83	A_55_P2239317	Afap1l1	actin filament associated protein 1-like 1	134265		384	< 1e-07	2.75e-06	749.34	2460.06	0.3	A_55_P2002577	Ephx1	epoxide hydrolase 1, microsomal (xenobiotic)	2052		384	< 1e-07	< 1e-07	8519.94	107242	0.079	A_55_P1976207	Arf5	ADP-ribosylation factor 5	381		384	4e-07	1.26e-05	243.6	56.46	4.31	A_55_P2161865	Pdlim7	PDZ and LIM domain 7 (enigma)	9260		384	0.0004056	0.00884	9970.15	26843.8	0.37
385	1.31e-05	0.000387	1184.88	2839.91	0.42	A_51_P258698	Phf8	PHD finger protein 8	23133		385	< 1e-07	2.75e-06	79.43	28.03	2.83	A_55_P2344598	E330037I15Rik				385	< 1e-07	< 1e-07	36042.9	14299.5	2.52	A_55_P2153291	A_55_P2153291				385	4e-07	1.26e-05	2276.06	586.47	3.88	A_55_P1984070	Gm10290				385	0.000406	0.00884	207.72	71.6	2.9
386	1.32e-05	0.000389	14839.6	3993.62	3.72	A_55_P2041320	TC1682680				386	< 1e-07	2.75e-06	45.28	269.55	0.17	A_55_P2096772	Zfp11				386	< 1e-07	< 1e-07	13.6	68.3	0.2	A_51_P271068	Klf17	Kruppel-like factor 17	128209		386	4e-07	1.26e-05	2764.22	853.34	3.24	A_66_P118307	A_66_P118307				386	0.0004132	0.00892	2290.28	1028.53	2.23
387	1.33e-05	0.000391	830.69	1918.33	0.43	A_55_P2030209	Cir1	corepressor interacting with RBPJ, 1	9541		387	< 1e-07	2.75e-06	2050.38	659.88	3.11	A_52_P329917	Prrg2	proline rich Gla (G-carboxyglutamic acid) 2	5639		387	< 1e-07	< 1e-07	2374.31	14403.3	0.16	A_55_P2062444	Memo1				387	4e-07	1.26e-05	2263.61	593.26	3.82	A_52_P38639	Fermt3	fermitin family member 3	83706		387	0.0004133	0.00892	42.02	84.49	0.5
388	1.34e-05	0.000393	877.31	156.24	5.62	A_51_P137604	Fcna				388	< 1e-07	2.75e-06	54.8	246.64	0.22	A_51_P227445	ENSMUST00000050829				388	< 1e-07	< 1e-07	1762.9	233.12	7.56	A_55_P2079167	Dnm1	dynamin 1	1759		388	5e-07	1.5e-05	42.14	127.66	0.33	A_55_P2045952	Mysm1	Myb-like, SWIRM and MPN domains 1	114803		388	0.000416	0.00893	96.2	253.49	0.38
389	1.35e-05	0.000395	911.48	207.52	4.39	A_55_P2002517	Fhl1	four and a half LIM domains 1	2273		389	< 1e-07	2.75e-06	175.82	655.98	0.27	A_55_P2093770	A_55_P2093770				389	< 1e-07	< 1e-07	28.39	79.29	0.36	A_55_P2384521	Ankrd33b	ankyrin repeat domain 33B	651746		389	5e-07	1.5e-05	241.27	575.7	0.42	A_55_P2345853	3830612M24				389	0.0004195	0.00897	59565.2	24585.3	2.42
390	1.37e-05	0.000398	189.2	49.03	3.86	A_51_P269166	Mmp19	matrix metallopeptidase 19	4327		390	< 1e-07	2.75e-06	1060.11	252.92	4.19	A_51_P234864	Sfxn5	sideroflexin 5	94097		390	< 1e-07	< 1e-07	15125.2	70570.5	0.21	A_55_P2162920	NAP111618-1				390	5e-07	1.5e-05	7678.73	1495.74	5.13	A_66_P107703	Smox	spermine oxidase	54498		390	0.0004216	0.00898	76.51	168.08	0.46
391	1.37e-05	0.000398	303.86	111.93	2.71	A_66_P114381	Ypel2	yippee-like 2 (Drosophila)	388403		391	< 1e-07	2.75e-06	127.49	607.43	0.21	A_52_P277104	Bank1	B-cell scaffold protein with ankyrin repeats 1	55024		391	< 1e-07	< 1e-07	412.23	2158.69	0.19	A_55_P2077009	Acap3	ArfGAP with coiled-coil, ankyrin repeat and PH domains 3	116983		391	5e-07	1.5e-05	1767.31	3580.59	0.49	A_55_P2157610	Rpusd3	RNA pseudouridylate synthase domain containing 3	285367		391	0.0004266	0.00901	99.8	301.95	0.33
392	1.37e-05	0.000398	11271.8	3808.04	2.96	A_55_P2177154	Hist1h2bm	histone cluster 1, H2bm	8342		392	< 1e-07	2.75e-06	26.3	174.82	0.15	A_55_P2333434	AI956758				392	< 1e-07	< 1e-07	25.41	201.46	0.13	A_66_P137084	9930014A18Rik				392	5e-07	1.5e-05	9818.49	4489.43	2.19	A_55_P2040774	Gm6837				392	0.0004376	0.00917	66.36	143.04	0.46
393	1.38e-05	0.000399	1726.32	463.36	3.73	A_52_P245766	NAP103766-1				393	< 1e-07	2.75e-06	28.91	166.98	0.17	A_55_P2179990	Defb33				393	< 1e-07	< 1e-07	6965.77	1746.34	3.99	A_55_P2067153	A_55_P2067153				393	5e-07	1.5e-05	5896.79	1845.19	3.2	A_55_P2124097	Gm6981				393	0.000441	0.00921	221.44	97.89	2.26
394	1.38e-05	0.000399	19452.1	5287.94	3.68	A_51_P173100	Pttg1ip	pituitary tumor-transforming 1 interacting protein	754		394	< 1e-07	2.75e-06	245.31	2858.88	0.086	A_51_P266248	ENSMUST00000103424				394	< 1e-07	< 1e-07	127.77	472.04	0.27	A_52_P23308	5730508B09Rik				394	5e-07	1.5e-05	171.48	386.41	0.44	A_55_P2097259	ENSMUST00000065640				394	0.0004413	0.00921	446.6	1218.74	0.37
395	1.39e-05	0.000399	15907.7	3708.96	4.29	A_55_P2167984	LOC100047565				395	< 1e-07	2.75e-06	28.28	161.92	0.17	A_55_P2418621	AI450886				395	< 1e-07	< 1e-07	9576.68	2270.77	4.22	A_55_P1997275	Xpnpep1	X-prolyl aminopeptidase (aminopeptidase P) 1, soluble	7511		395	5e-07	1.5e-05	111.23	253.47	0.44	A_55_P1981879	0610007P08Rik				395	0.0004433	0.00924	107.42	246.62	0.44
396	1.39e-05	0.000399	2158.67	688.15	3.14	A_52_P336290	Rap2a	RAP2A, member of RAS oncogene family	5911		396	< 1e-07	2.75e-06	36555.8	172712	0.21	A_55_P1961461	Bnip3l	BCL2/adenovirus E1B 19kDa interacting protein 3-like	665		396	< 1e-07	< 1e-07	4284.55	12375	0.35	A_55_P2079684	LOC100048713				396	5e-07	1.5e-05	5204.93	1681.86	3.09	A_55_P2108689	Gm4795				396	0.0004452	0.00924	4186.34	11216.3	0.37
397	1.39e-05	0.000399	1022.33	325.76	3.14	A_65_P12392	Timp2	TIMP metallopeptidase inhibitor 2	7077		397	< 1e-07	2.75e-06	7523.31	34828.2	0.22	A_55_P1962747	H2-Ab1				397	< 1e-07	< 1e-07	5141.03	1553.56	3.31	A_55_P2125643	A_55_P2125643				397	5e-07	1.5e-05	28360.3	11496.7	2.47	A_55_P1992617	Clec1b	C-type lectin domain family 1, member B	51266		397	0.0004484	0.00928	186.45	420.84	0.44
398	1.4e-05	0.000401	732.83	157.02	4.67	A_55_P2163928	Cxx1c				398	< 1e-07	2.75e-06	3912.93	21629.5	0.18	A_55_P1955279	Cytsb				398	< 1e-07	< 1e-07	462.07	148.46	3.11	A_51_P450812	Cog4	component of oligomeric golgi complex 4	25839		398	5e-07	1.5e-05	133.39	296.01	0.45	A_55_P2048036	Zfx	zinc finger protein, X-linked	7543		398	0.0004558	0.00936	587.96	1252.5	0.47
399	1.43e-05	0.000407	2183.7	465.83	4.69	A_55_P2170225	Sh3bgrl2	SH3 domain binding glutamate-rich protein like 2	83699		399	< 1e-07	2.75e-06	521.97	2712.83	0.19	A_51_P172251	Ifrd2	interferon-related developmental regulator 2	7866		399	< 1e-07	< 1e-07	10547.1	41529	0.25	A_55_P2095709	NAP095610-001				399	5e-07	1.5e-05	878.37	2008.28	0.44	A_52_P399934	Dusp2	dual specificity phosphatase 2	1844		399	0.0004572	0.00936	657.12	263.07	2.5
400	1.43e-05	0.000407	5766.98	1717.57	3.36	A_55_P2101182	Pcmt1	protein-L-isoaspartate (D-aspartate) O-methyltransferase	5110		400	< 1e-07	2.75e-06	40.75	84.43	0.48	A_55_P2232754	Smarcal1				400	< 1e-07	< 1e-07	802.83	209.05	3.84	A_55_P2087561	Gm5506				400	5e-07	1.5e-05	9004.62	2803.6	3.21	A_51_P427663	Cnn2	calponin 2	1265		400	0.0004593	0.00939	604.99	301.62	2.01
401	1.44e-05	0.000407	93504.9	32166.3	2.91	A_55_P2109122	Hist1h2bc	histone cluster 1, H2bc	8347		401	< 1e-07	2.75e-06	22.34	179.41	0.12	A_55_P1972277	Samd11	sterile alpha motif domain containing 11	148398		401	< 1e-07	< 1e-07	66030.9	300980	0.22	A_55_P2027819	Rpl41	ribosomal protein L41	6171		401	5e-07	1.5e-05	682.01	1765.14	0.39	A_55_P2127497	Trim35	tripartite motif containing 35	23087		401	0.0004628	0.0094	86.92	241.97	0.36
402	1.44e-05	0.000407	25569.7	6107.04	4.19	A_55_P2033120	Srxn1	sulfiredoxin 1	140809		402	< 1e-07	2.75e-06	19.66	119.98	0.16	A_55_P2178971	Gm2149				402	< 1e-07	< 1e-07	158.73	57.89	2.74	A_52_P478729	Atg2a	autophagy related 2A	23130		402	5e-07	1.5e-05	1753.46	482	3.64	A_55_P1967533	Gm5069				402	0.0004637	0.0094	132.54	277.88	0.48
403	1.44e-05	0.000407	357.35	114.5	3.12	A_52_P191975	Rtn3	reticulon 3	10313		403	< 1e-07	2.75e-06	2689.59	803.34	3.35	A_55_P2077522	Gm2033				403	< 1e-07	< 1e-07	254.07	1430.32	0.18	A_55_P2010347	Zdhhc6	zinc finger, DHHC-type containing 6	64429		403	5e-07	1.5e-05	296.34	114.29	2.59	A_55_P2103351	Ndufa5	NADH dehydrogenase (ubiquinone) 1 alpha subcomplex, 5	4698		403	0.0004641	0.0094	73.43	151.21	0.49
404	1.46e-05	0.000411	353.05	767.3	0.46	A_52_P195839	Ctsc	cathepsin C	1075		404	1e-07	2.75e-06	74.9	223.37	0.34	A_55_P2087876	ENSMUST00000094471				404	< 1e-07	< 1e-07	77.75	646.9	0.12	A_55_P2164503	ENSMUST00000105072				404	5e-07	1.5e-05	134.03	445.36	0.3	A_55_P1961391	LOC100046950				404	0.0004673	0.00943	113.45	342.17	0.33
405	1.46e-05	0.000411	348.35	88.08	3.95	A_51_P161021	Ifit2				405	1e-07	2.75e-06	351.58	3462.64	0.1	A_51_P260169	Gstm5	glutathione S-transferase mu 5	2949		405	< 1e-07	< 1e-07	5328.46	32773.9	0.16	A_55_P2068451	Gm7634				405	5e-07	1.5e-05	151.51	352.1	0.43	A_66_P106090	Rpa3	replication protein A3, 14kDa	6119		405	0.0004726	0.00949	256.07	577.02	0.44
406	1.47e-05	0.000411	357.9	92.18	3.88	A_55_P2168073	Accsl	1-aminocyclopropane-1-carboxylate synthase homolog (Arabidopsis)(non-functional)-like	390110		406	1e-07	2.75e-06	32.69	119.51	0.27	A_55_P1997861	Adamtsl5	ADAMTS-like 5	339366		406	< 1e-07	< 1e-07	534.48	1809.12	0.3	A_55_P2048022	Gm6578				406	6e-07	1.74e-05	467.67	128.36	3.64	A_55_P1958255	Rnf114	ring finger protein 114	55905		406	0.0004749	0.0095	105.23	220.82	0.48
407	1.48e-05	0.000411	11172.9	2553.66	4.38	A_52_P576442	Dap	death-associated protein	1611		407	1e-07	2.75e-06	160.94	583.7	0.28	A_51_P215077	Mgst3	microsomal glutathione S-transferase 3	4259		407	< 1e-07	< 1e-07	5452.36	22805.2	0.24	A_55_P1986185	LOC675557				407	6e-07	1.74e-05	1421.65	306.72	4.63	A_55_P1992487	Gm6453				407	0.0004751	0.0095	10203.7	4815.44	2.12
408	1.49e-05	0.000411	1243.3	458.05	2.71	A_55_P2103105	Ptpla				408	1e-07	2.75e-06	728.06	192.49	3.78	A_51_P470715	Cish	cytokine inducible SH2-containing protein	1154		408	< 1e-07	< 1e-07	1704.18	773.94	2.2	A_66_P130960	Psmd11	proteasome (prosome, macropain) 26S subunit, non-ATPase, 11	5717		408	6e-07	1.74e-05	3405.34	1038.03	3.28	A_55_P1961414	A_55_P1961414				408	0.0004753	0.0095	367.13	179.04	2.05
409	1.49e-05	0.000411	368.09	122.61	3	A_55_P1992049	Gucy1a3	guanylate cyclase 1, soluble, alpha 3	2982		409	1e-07	2.75e-06	201.95	645.13	0.31	A_55_P2026818	Slc4a7	solute carrier family 4, sodium bicarbonate cotransporter, member 7	9497		409	< 1e-07	< 1e-07	2066.64	649.35	3.18	A_51_P437144	Dynll2	dynein, light chain, LC8-type 2	140735		409	6e-07	1.74e-05	12399.6	4149.21	2.99	A_55_P2157992	EG545741				409	0.000476	0.0095	5237.16	11972.9	0.44
410	1.49e-05	0.000411	193.94	516.21	0.38	A_52_P615247	ENSMUST00000111365				410	1e-07	2.75e-06	63.14	212.85	0.3	A_55_P2091861	Hipk2				410	< 1e-07	< 1e-07	1269.76	9641.79	0.13	A_51_P483576	ENSMUST00000103743				410	6e-07	1.74e-05	210.29	92.09	2.28	A_55_P2002212	Bre	brain and reproductive organ-expressed (TNFRSF1A modulator)	9577		410	0.0004792	0.00954	597.87	282.17	2.12
411	1.5e-05	0.000413	46986.4	13920.1	3.38	A_51_P405397	Ecm1	extracellular matrix protein 1	1893		411	1e-07	2.75e-06	47.96	134.79	0.36	A_51_P265571	Adm	adrenomedullin	133		411	< 1e-07	< 1e-07	19.85	136.13	0.15	A_66_P101013	Tssk4	testis-specific serine kinase 4	283629		411	6e-07	1.74e-05	12228.7	4582.13	2.67	A_55_P2143219	Rasgrp2	RAS guanyl releasing protein 2 (calcium and DAG-regulated)	10235		411	0.0004794	0.00954	136.1	312.2	0.44
412	1.51e-05	0.000414	296.73	909.36	0.33	A_55_P2105963	P2ry10	purinergic receptor P2Y, G-protein coupled, 10	27334		412	1e-07	2.75e-06	200.42	527.06	0.38	A_55_P2181348	Gm11378				412	< 1e-07	< 1e-07	42389.2	133972	0.32	A_55_P1958354	Rps29	ribosomal protein S29	6235		412	6e-07	1.74e-05	3645.17	1406.84	2.59	A_66_P138137	Pnp1				412	0.0004846	0.00958	4338.39	9520.48	0.46
413	1.51e-05	0.000414	13144.9	3131.48	4.2	A_55_P2347384	D430040L24Rik				413	1e-07	2.75e-06	198.86	644.22	0.31	A_52_P412585	Ear1				413	< 1e-07	< 1e-07	5051.79	62161.9	0.081	A_55_P2112111	Ube2b	ubiquitin-conjugating enzyme E2B	7320		413	6e-07	1.74e-05	365.16	181.55	2.01	A_55_P2096368	A_55_P2096368				413	0.000487	0.00959	291.25	788.8	0.37
414	1.53e-05	0.000416	10462.6	2849.01	3.67	A_55_P1980262	Cxx1b				414	1e-07	2.75e-06	63.36	454.86	0.14	A_52_P438919	Olfr524				414	< 1e-07	< 1e-07	46.73	145.63	0.32	A_52_P601980	Kdm5b	lysine (K)-specific demethylase 5B	10765		414	6e-07	1.74e-05	133.81	298.05	0.45	A_55_P2101806	Esf1	ESF1, nucleolar pre-rRNA processing protein, homolog (S. cerevisiae)	51575		414	0.000494	0.00964	2113.83	5302.51	0.4
415	1.53e-05	0.000416	250352	78262.9	3.2	A_51_P489522	Ctla2b				415	1e-07	2.75e-06	292.6	670.66	0.44	A_51_P267740	Zc3h15	zinc finger CCCH-type containing 15	55854		415	< 1e-07	< 1e-07	97.13	388.11	0.25	A_55_P1953369	ENSMUST00000101519				415	6e-07	1.74e-05	1405.49	402.13	3.5	A_55_P2135023	A_55_P2135023				415	0.0004962	0.00966	462.6	1541.35	0.3
416	1.54e-05	0.000417	136.6	37.98	3.6	A_51_P486217	Wnk4				416	1e-07	2.75e-06	390.74	2023.93	0.19	A_51_P405668	2017-03-05	membrane-associated ring finger (C3HC4) 5	54708		416	< 1e-07	< 1e-07	47.11	352.83	0.13	A_55_P2047986	Ankrd23	ankyrin repeat domain 23	200539		416	6e-07	1.74e-05	970.27	2817.3	0.34	A_55_P2037712	Smc4	structural maintenance of chromosomes 4	10051		416	0.0004964	0.00966	13814.6	4840.84	2.85
417	1.54e-05	0.000417	12265.9	2679.21	4.58	A_52_P541161	Rgs18	regulator of G-protein signaling 18	64407		417	1e-07	2.75e-06	58.31	291.45	0.2	A_55_P2095251	Ell3	elongation factor RNA polymerase II-like 3	80237		417	< 1e-07	< 1e-07	788.55	133.96	5.89	A_55_P2055442	Pafah2	platelet-activating factor acetylhydrolase 2, 40kDa	5051		417	6e-07	1.74e-05	18718.2	163497	0.11	A_55_P2075000	LOC100047309				417	0.0004989	0.00966	53.96	117.2	0.46
418	1.56e-05	0.000422	312.55	66.07	4.73	A_51_P168203	Aig1	androgen-induced 1	51390		418	1e-07	2.75e-06	121.5	379.02	0.32	A_55_P1957708	ENSMUST00000104996				418	< 1e-07	< 1e-07	211.68	56.01	3.78	A_55_P2084408	Uba1	ubiquitin-like modifier activating enzyme 1	7317		418	6e-07	1.74e-05	2348.68	16245.7	0.14	A_51_P261835	Tmem8c	transmembrane protein 8C	389827		418	0.0004999	0.00966	8627.69	20420.5	0.42
419	1.57e-05	0.000424	413.71	152.37	2.72	A_66_P138976	Lpin2	lipin 2	9663		419	1e-07	2.75e-06	55.79	137.12	0.41	A_55_P2055147	Mast1	microtubule associated serine/threonine kinase 1	22983		419	< 1e-07	< 1e-07	9286.34	2222.28	4.18	A_55_P2108689	Gm4795				419	6e-07	1.74e-05	2033.19	20406.1	0.1	A_55_P1991728	AI894139				419	0.0005036	0.00967	154.39	345.85	0.45
420	1.6e-05	0.00043	11076.2	2612.82	4.24	A_51_P151576	Gp1bb	glycoprotein Ib (platelet), beta polypeptide	2812		420	1e-07	2.75e-06	885.01	4205.37	0.21	A_52_P658034	Tspyl1	TSPY-like 1	7259		420	< 1e-07	< 1e-07	13.49	48.19	0.28	A_55_P2163338	Gm3007				420	6e-07	1.74e-05	129.74	33.63	3.86	A_51_P435068	Acadsb	acyl-CoA dehydrogenase, short/branched chain	36		420	0.000504	0.00967	246.41	118.43	2.08
421	1.6e-05	0.00043	19768.1	4611.78	4.29	A_55_P2093595	Mmd	monocyte to macrophage differentiation-associated	23531		421	1e-07	2.75e-06	4536.23	2030.08	2.23	A_55_P1960960	Zdhhc9	zinc finger, DHHC-type containing 9	51114		421	< 1e-07	< 1e-07	1107.22	8106.37	0.14	A_55_P2145224	ENSMUST00000103743				421	6e-07	1.74e-05	92.15	238.71	0.39	A_66_P139250	Kctd3	potassium channel tetramerization domain containing 3	51133		421	0.0005138	0.00978	27533.6	7455.2	3.69
422	1.61e-05	0.000432	288.19	750.06	0.38	A_66_P106661	Slc7a1	solute carrier family 7 (cationic amino acid transporter, y+ system), member 1	6541		422	1e-07	2.75e-06	261.82	666.38	0.39	A_55_P2168741	ENSMUST00000108452				422	< 1e-07	< 1e-07	24.79	130.37	0.19	A_66_P124114	Adamts17	ADAM metallopeptidase with thrombospondin type 1 motif, 17	170691		422	7e-07	1.95e-05	98.95	260.5	0.38	A_55_P2033600	Stap1	signal transducing adaptor family member 1	26228		422	0.0005141	0.00978	664.15	227.14	2.92
423	1.62e-05	0.000432	2116.99	293.1	7.22	A_55_P2090025	Mest	mesoderm specific transcript	4232		423	1e-07	2.75e-06	15.35	365.48	0.042	A_55_P2006148	Aldh3b2	aldehyde dehydrogenase 3 family, member B2	222		423	< 1e-07	< 1e-07	354.24	133.92	2.65	A_51_P355943	Mvd	mevalonate (diphospho) decarboxylase	4597		423	7e-07	1.95e-05	259.97	97.62	2.66	A_51_P479808	Mapk6	mitogen-activated protein kinase 6	5597		423	0.0005143	0.00978	29234.1	11492.6	2.54
424	1.63e-05	0.000432	45553.7	14909.1	3.06	A_51_P490023	Tubb2a	tubulin, beta 2A class IIa	7280		424	1e-07	2.75e-06	146.52	52.11	2.81	A_55_P2248315	2310043M15Rik				424	< 1e-07	< 1e-07	67451.6	259571	0.26	A_55_P2186672	Rps14	ribosomal protein S14	6208		424	7e-07	1.95e-05	706.21	250.29	2.82	A_55_P2002819	Rabgap1l	RAB GTPase activating protein 1-like	9910		424	0.0005175	0.00983	428.87	1090.95	0.39
425	1.63e-05	0.000432	280.55	80.96	3.47	A_52_P274496	Tspan18	tetraspanin 18	90139		425	1e-07	2.75e-06	54.52	20.63	2.64	A_55_P2143436	A_55_P2143436				425	< 1e-07	< 1e-07	11.98	55.36	0.22	A_55_P2063588	Tomm7	translocase of outer mitochondrial membrane 7 homolog (yeast)	54543		425	7e-07	1.95e-05	57.53	176.32	0.33	A_55_P1974855	Zfp868				425	0.0005183	0.00983	218.63	951.89	0.23
426	1.64e-05	0.000432	633.73	209.78	3.02	A_55_P2032128	Dnase1l1	deoxyribonuclease I-like 1	1774		426	1e-07	2.75e-06	11670.6	74148.5	0.16	A_51_P342716	Ppp1cb	protein phosphatase 1, catalytic subunit, beta isozyme	5500		426	< 1e-07	< 1e-07	207.33	604.02	0.34	A_55_P2008735	ENSMUST00000100445				426	7e-07	1.95e-05	1177.91	17432.2	0.068	A_55_P2150555	Pcgf5	polycomb group ring finger 5	84333		426	0.0005274	0.00993	747.63	1830.56	0.41
427	1.64e-05	0.000432	390.81	115.94	3.37	A_52_P159050	ENSMUST00000110158				427	1e-07	2.75e-06	2746.5	8772.97	0.31	A_51_P282092	Urod	uroporphyrinogen decarboxylase	7389		427	< 1e-07	< 1e-07	369.49	3600.5	0.1	A_52_P447196	Col4a6	collagen, type IV, alpha 6	1288		427	7e-07	1.95e-05	236.74	103.18	2.29	A_52_P431615	Gm1966				427	0.0005275	0.00993	5889.15	2573.52	2.29
428	1.64e-05	0.000432	55.59	120.46	0.46	A_51_P345316	Cep76	centrosomal protein 76kDa	79959		428	1e-07	2.75e-06	4641.44	14931.6	0.31	A_51_P520857	LOC100134990				428	< 1e-07	< 1e-07	179.04	66.58	2.69	A_51_P415220	Zmat3	zinc finger, matrin-type 3	64393		428	7e-07	1.95e-05	285.92	584.6	0.49	A_55_P2159994	Atf1	activating transcription factor 1	466		428	0.0005292	0.00993	361.69	1429.72	0.25
429	1.64e-05	0.000432	898.66	3520.75	0.26	A_55_P2050508	LOC630963				429	1e-07	2.75e-06	391.14	112.84	3.47	A_51_P265374	Vnn3	vanin 3	55350		429	< 1e-07	< 1e-07	213.88	23.15	9.24	A_51_P363947	Cdkn1a	cyclin-dependent kinase inhibitor 1A (p21, Cip1)	1026		429	7e-07	1.95e-05	778.99	151.77	5.13	A_55_P1965725	Gapdh	glyceraldehyde-3-phosphate dehydrogenase	2597		429	0.0005292	0.00993	2008.96	5767.87	0.35
430	1.64e-05	0.000432	10074.9	4974.64	2.03	A_55_P1984284	Gapdh	glyceraldehyde-3-phosphate dehydrogenase	2597		430	1e-07	2.75e-06	68.25	312.38	0.22	A_52_P561671	Msx1	msh homeobox 1	4487		430	< 1e-07	< 1e-07	6202.64	1506.73	4.12	A_55_P1961414	A_55_P1961414				430	7e-07	1.95e-05	4851.15	1856.49	2.61	A_55_P2175272	A_55_P2175272				430	0.0005341	0.00998	694.65	1848.79	0.38
431	1.66e-05	0.000434	733.01	257.1	2.85	A_51_P228276	Gbas	glioblastoma amplified sequence	2631		431	1e-07	2.75e-06	23.01	85.54	0.27	A_55_P2187067	ENSMUST00000103317				431	< 1e-07	< 1e-07	1907.65	20480.7	0.093	A_55_P2032039	Bola3	bolA family member 3	388962		431	7e-07	1.95e-05	1739.35	31791.1	0.055	A_55_P2185651	LOC100047702				431	0.0005372	0.01	324.84	680.5	0.48
432	1.66e-05	0.000434	51968.5	14844.4	3.5	A_55_P1959818	Tmem40	transmembrane protein 40	55287		432	1e-07	2.75e-06	29.22	107.37	0.27	A_55_P2028666	NAP100532-001				432	< 1e-07	< 1e-07	14.41	39.29	0.37	A_55_P2182162	TC1660207				432	7e-07	1.95e-05	9824.15	4362.37	2.25	A_55_P2131520	Vash1	vasohibin 1	22846		432	0.0005404	0.0101	11965.5	5389.74	2.22
433	1.66e-05	0.000434	80.6	164.55	0.49	A_55_P2099232	Bdp1	B double prime 1, subunit of RNA polymerase III transcription initiation factor IIIB	55814		433	1e-07	2.75e-06	404.77	1140.24	0.35	A_55_P1980981	Apba3	amyloid beta (A4) precursor protein-binding, family A, member 3	9546		433	< 1e-07	< 1e-07	4691.1	1067.57	4.39	A_66_P118307	A_66_P118307				433	7e-07	1.95e-05	2293.4	933.23	2.46	A_55_P2042655	2210013O21Rik				433	0.0005427	0.0101	504181	221208	2.28
434	1.66e-05	0.000434	998.24	254.61	3.92	A_51_P407323	F5	coagulation factor V (proaccelerin, labile factor)	2153		434	1e-07	2.75e-06	330.74	1351.79	0.24	A_66_P110088	Gm3265				434	< 1e-07	< 1e-07	2050.22	914.71	2.24	A_55_P1955975	Afg3l2	AFG3-like AAA ATPase 2	10939		434	7e-07	1.95e-05	674.9	186.51	3.62	A_66_P113059	Itgb1	integrin, beta 1 (fibronectin receptor, beta polypeptide, antigen CD29 includes MDF2, MSK12)	3688		434	0.000545	0.0101	3142.93	7127.31	0.44
435	1.68e-05	0.000438	41158.1	11999.1	3.43	A_55_P2091691	Nudt3	nudix (nucleoside diphosphate linked moiety X)-type motif 3	11165		435	1e-07	2.75e-06	36.63	140.19	0.26	A_55_P2147791	Fam129c	family with sequence similarity 129, member C	199786		435	< 1e-07	< 1e-07	10725.1	4187.95	2.56	A_55_P1993268	Ap1s1	adaptor-related protein complex 1, sigma 1 subunit	1174		435	7e-07	1.95e-05	1370.23	379.63	3.61	A_52_P229210	NAP061773-1				435	0.0005465	0.0101	2328	1086.83	2.14
436	1.68e-05	0.000438	376.79	146.67	2.57	A_52_P400999	Cdgap				436	1e-07	2.75e-06	35.53	82.66	0.43	A_55_P2149942	Ninj2	ninjurin 2	4815		436	< 1e-07	< 1e-07	273.24	1808.88	0.15	A_55_P2079079	Cd19	CD19 molecule	930		436	7e-07	1.95e-05	735.77	1474.28	0.5	A_51_P182471	Cugbp2				436	0.0005487	0.0101	1809.33	6726.6	0.27
437	1.7e-05	0.00044	3003.27	1051.7	2.86	A_51_P191586	Arpc1a	actin related protein 2/3 complex, subunit 1A, 41kDa	10552		437	1e-07	2.75e-06	94.52	779.2	0.12	A_52_P37702	ENSMUST00000045307				437	< 1e-07	< 1e-07	20.92	64.21	0.33	A_51_P435671	LOC631064				437	7e-07	1.95e-05	345.11	110.93	3.11	A_52_P117408	Tg	thyroglobulin	7038		437	0.0005498	0.0101	14180.3	6898.06	2.06
438	1.7e-05	0.00044	218.31	67	3.26	A_52_P156775	Scgb1c1	secretoglobin, family 1C, member 1	147199		438	1e-07	2.75e-06	1863.95	9054.45	0.21	A_55_P2062444	Memo1				438	< 1e-07	< 1e-07	19893.3	104283	0.19	A_55_P2146105	Gm5805				438	8e-07	2.16e-05	4484.61	1671.27	2.68	A_51_P507801	F13a1	coagulation factor XIII, A1 polypeptide	2162		438	0.0005549	0.0102	252.39	597.95	0.42
439	1.7e-05	0.00044	62358.8	27360.1	2.28	A_51_P129012	B2m	beta-2-microglobulin	567		439	1e-07	2.75e-06	994.6	425.18	2.34	A_55_P2158990	Jun	jun proto-oncogene	3725		439	< 1e-07	< 1e-07	431.52	185.81	2.32	A_66_P121474	Chmp6	charged multivesicular body protein 6	79643		439	8e-07	2.16e-05	1392.36	3412.54	0.41	A_65_P17218	Mndal				439	0.0005577	0.0102	148.02	317.55	0.47
440	1.75e-05	0.000451	46.96	121.3	0.39	A_55_P2417434	E130215H24Rik				440	1e-07	2.75e-06	145.29	452.38	0.32	A_55_P2136556	Pkn2	protein kinase N2	5586		440	< 1e-07	< 1e-07	8675.8	2161.37	4.01	A_55_P2144003	NAP060554-1				440	8e-07	2.16e-05	304.1	144.01	2.11	A_51_P127464	Lrrc68				440	0.0005608	0.0103	94.14	46.87	2.01
441	1.76e-05	0.000452	110.08	255.45	0.43	A_52_P330214	Fanca	Fanconi anemia, complementation group A	2175		441	1e-07	2.75e-06	201.66	65.46	3.08	A_55_P2108845	Gm7160				441	< 1e-07	< 1e-07	19234.1	73247.6	0.26	A_55_P2109943	Rps15a	ribosomal protein S15a	6210		441	8e-07	2.16e-05	569.97	213.13	2.67	A_52_P591153	Pld4	phospholipase D family, member 4	122618		441	0.0005765	0.0105	7613.27	3571.03	2.13
442	1.77e-05	0.000453	40.11	92.21	0.43	A_55_P1960286	Spns3	spinster homolog 3 (Drosophila)	201305		442	1e-07	2.75e-06	1200.81	454.39	2.64	A_51_P140607	4933424B01Rik				442	< 1e-07	< 1e-07	20.95	97.65	0.21	A_51_P471659	Alox12e	12-lipoxygenase-related protein	50811		442	8e-07	2.16e-05	948.84	320.5	2.96	A_51_P390715	Tgfb1	transforming growth factor, beta 1	7040		442	0.0005768	0.0105	141.27	411.17	0.34
443	1.8e-05	0.00046	100.75	48.81	2.06	A_55_P2205156	1810020D17Rik				443	1e-07	2.75e-06	20.38	115.7	0.18	A_51_P345316	Cep76	centrosomal protein 76kDa	79959		443	< 1e-07	< 1e-07	1388.89	312.2	4.45	A_55_P2133679	NAP102340-1				443	8e-07	2.16e-05	117.09	402.11	0.29	A_52_P277104	Bank1	B-cell scaffold protein with ankyrin repeats 1	55024		443	0.0005785	0.0105	205.02	990.38	0.21
444	1.83e-05	0.000463	2897.88	922.99	3.14	A_55_P1962966	ENSMUST00000111760				444	1e-07	2.75e-06	42.02	169.65	0.25	A_55_P2021615	Gm13931				444	< 1e-07	< 1e-07	2125.87	814.1	2.61	A_55_P2091494	D16H22S680E				444	8e-07	2.16e-05	1036.69	7788.72	0.13	A_51_P113722	Fbxl14	F-box and leucine-rich repeat protein 14	144699		444	0.0005857	0.0105	13270.2	28211.3	0.47
445	1.83e-05	0.000463	751.04	328.17	2.29	A_52_P647906	LOC100048021				445	1e-07	2.75e-06	297.45	978.37	0.3	A_55_P2128853	Ear12				445	< 1e-07	< 1e-07	5560.81	27396.7	0.2	A_55_P2057519	Rpl17	ribosomal protein L17	6139		445	8e-07	2.16e-05	3199.77	1001.47	3.2	A_55_P2054128	NAP059626-1				445	0.0005889	0.0106	346.25	707.67	0.49
446	1.84e-05	0.000464	437.53	2184.61	0.2	A_55_P2111322	ENSMUST00000103741				446	1e-07	2.75e-06	71.25	422.82	0.17	A_55_P1988872	ENSMUST00000109514				446	< 1e-07	< 1e-07	37581.9	103164	0.36	A_55_P1984357	AA671120				446	8e-07	2.16e-05	7626.92	16472.7	0.46	A_55_P2098598	Btg1	B-cell translocation gene 1, anti-proliferative	694		446	0.0005891	0.0106	1287.48	643.19	2
447	1.87e-05	0.000467	2786.41	692.92	4.02	A_55_P2069597	Tspan17	tetraspanin 17	26262		447	1e-07	2.75e-06	466	1961.1	0.24	A_55_P2111322	ENSMUST00000103741				447	< 1e-07	< 1e-07	19.52	195.93	0.1	A_55_P2038882	Niacr1				447	8e-07	2.16e-05	102.87	430.86	0.24	A_66_P114768	Bach2	BTB and CNC homology 1, basic leucine zipper transcription factor 2	60468		447	0.0005911	0.0106	50231.1	23449.9	2.14
448	1.87e-05	0.000467	1953.75	865.87	2.26	A_51_P156800	2700078K21Rik				448	1e-07	2.75e-06	14171.2	85191	0.17	A_55_P2031125	Ube2l6	ubiquitin-conjugating enzyme E2L 6	9246		448	< 1e-07	< 1e-07	16836	4853.98	3.47	A_55_P2007768	LOC675602				448	8e-07	2.16e-05	105.14	371.56	0.28	A_55_P2266342	9430078K24Rik				448	0.0005955	0.0106	86.26	177.25	0.49
449	1.87e-05	0.000467	1414.71	656.18	2.16	A_52_P229210	NAP061773-1				449	1e-07	2.75e-06	23.41	108.38	0.22	A_52_P290021	LOC100047915				449	< 1e-07	< 1e-07	8192.04	2702.56	3.03	A_55_P2130373	Dcaf11	DDB1 and CUL4 associated factor 11	80344		449	8e-07	2.16e-05	65.86	312.87	0.21	A_55_P2095251	Ell3	elongation factor RNA polymerase II-like 3	80237		449	0.0005976	0.0106	487.43	202.1	2.41
450	1.87e-05	0.000467	177.56	66.93	2.65	A_51_P160544	Efemp2	EGF containing fibulin-like extracellular matrix protein 2	30008		450	1e-07	2.75e-06	89.96	182.09	0.49	A_52_P317653	Car1				450	< 1e-07	< 1e-07	26.28	133.28	0.2	A_55_P2003129	Tmem194				450	9e-07	2.35e-05	7761.59	2523.17	3.08	A_55_P1992470	NAP115054-1				450	0.0006036	0.0107	249.12	540.16	0.46
451	1.88e-05	0.000467	1064.67	2902.6	0.37	A_51_P239654	Nr4a1	nuclear receptor subfamily 4, group A, member 1	3164		451	1e-07	2.75e-06	32.41	81.15	0.4	A_51_P185939	Gper				451	< 1e-07	< 1e-07	1131.96	279.24	4.05	A_66_P106968	NAP111412-1				451	9e-07	2.35e-05	519.99	169.57	3.07	A_51_P463497	Rnh1	ribonuclease/angiogenin inhibitor 1	6050		451	0.0006084	0.0107	43.56	88.16	0.49
452	1.88e-05	0.000467	56930.3	14618.8	3.89	A_55_P2034300	Tmem40	transmembrane protein 40	55287		452	1e-07	2.75e-06	1387.7	554.82	2.5	A_66_P116252	Dusp16	dual specificity phosphatase 16	80824		452	< 1e-07	< 1e-07	80.8	461.87	0.17	A_55_P2087876	ENSMUST00000094471				452	9e-07	2.35e-05	685.84	4962.7	0.14	A_55_P2048348	Aig1	androgen-induced 1	51390		452	0.0006102	0.0107	136514	47388.7	2.88
453	1.89e-05	0.000469	112.58	351.82	0.32	A_52_P370935	Glcci1	glucocorticoid induced 1	113263		453	1e-07	2.75e-06	19.11	52.19	0.37	A_51_P364560	D330050I16Rik				453	< 1e-07	< 1e-07	4408.07	734.74	6	A_51_P474169	5430407P10Rik				453	9e-07	2.35e-05	249.15	75.22	3.31	A_55_P2005859	Fn3k	fructosamine 3 kinase	64122		453	0.0006136	0.0108	87.01	205.95	0.42
454	1.9e-05	0.000469	293.25	85.89	3.41	A_55_P2066827	Hexim2	hexamethylene bis-acetamide inducible 2	124790		454	1e-07	2.75e-06	16088.2	47216.1	0.34	A_55_P2125823	A_55_P2125823				454	< 1e-07	< 1e-07	561.36	1576.58	0.36	A_55_P1996171	Pcgf5	polycomb group ring finger 5	84333		454	9e-07	2.35e-05	877.59	294.4	2.98	A_51_P109449	Ltb4r1				454	0.0006184	0.0108	525.91	1201.86	0.44
455	1.9e-05	0.000469	693.85	2088.88	0.33	A_51_P479321	Acss1	acyl-CoA synthetase short-chain family member 1	84532		455	2e-07	4.56e-06	2840.78	1245.64	2.28	A_51_P109171	Os9	osteosarcoma amplified 9, endoplasmic reticulum lectin	10956		455	< 1e-07	< 1e-07	25.66	145.42	0.18	A_55_P2147791	Fam129c	family with sequence similarity 129, member C	199786		455	9e-07	2.35e-05	334.06	99.5	3.36	A_51_P208580	Gltscr2	glioma tumor suppressor candidate region gene 2	29997		455	0.0006186	0.0108	5028.51	13826.3	0.36
456	1.9e-05	0.000469	1326.05	353.24	3.75	A_52_P429774	Cnst	consortin, connexin sorting protein	163882		456	2e-07	4.56e-06	188.6	477.31	0.4	A_55_P2034058	Prh1	proline-rich protein HaeIII subfamily 1	5554		456	< 1e-07	< 1e-07	1835.5	58850	0.031	A_52_P304323	Isca1	iron-sulfur cluster assembly 1	81689		456	9e-07	2.35e-05	10150.7	5005.09	2.03	A_55_P2003309	Gm2073				456	0.00062	0.0108	96.79	193.74	0.5
457	1.93e-05	0.000472	156.85	54.85	2.86	A_55_P2186205	Trappc2				457	2e-07	4.56e-06	288.19	650.58	0.44	A_51_P302458	Plscr3	phospholipid scramblase 3	57048		457	< 1e-07	< 1e-07	328.34	1382.46	0.24	A_55_P2164502	ENSMUST00000105072				457	9e-07	2.35e-05	1285.48	16424	0.078	A_55_P1986567	Gm3238				457	0.0006259	0.0108	102.85	47.89	2.15
458	1.93e-05	0.000472	153.01	446.98	0.34	A_55_P2078433	Mcoln2	mucolipin 2	255231		458	2e-07	4.56e-06	10.83	44.47	0.24	A_55_P2083725	Gm4435				458	< 1e-07	< 1e-07	8706.32	24653.2	0.35	A_55_P2038298	Rpl31	ribosomal protein L31	6160		458	9e-07	2.35e-05	2122.12	673.83	3.15	A_55_P2001072	NAP071120-1				458	0.0006295	0.0109	7273.63	3137.5	2.32
459	1.94e-05	0.000474	45051.8	17484.3	2.58	A_51_P462448	Gpx4	glutathione peroxidase 4	2879		459	2e-07	4.56e-06	2347.62	1139.71	2.06	A_52_P143477	Tgoln1	trans-golgi network protein 1	369008		459	< 1e-07	< 1e-07	5270.93	63717.8	0.083	A_51_P244690	Ube2b	ubiquitin-conjugating enzyme E2B	7320		459	9e-07	2.35e-05	455.6	137.81	3.31	A_55_P1976224	Ckb	creatine kinase, brain	1152		459	0.0006307	0.0109	4612.24	2269.17	2.03
460	1.95e-05	0.000475	83.34	255.17	0.33	A_55_P2003911	ENSMUST00000103391				460	2e-07	4.56e-06	91.71	236.79	0.39	A_51_P291637	Hspb9	heat shock protein, alpha-crystallin-related, B9	94086		460	< 1e-07	< 1e-07	151.58	66.36	2.28	A_51_P371485	Fam175b	family with sequence similarity 175, member B	23172		460	9e-07	2.35e-05	1532.42	30259.3	0.051	A_55_P2022429	1700027J07Rik				460	0.0006359	0.0109	272.42	677.15	0.4
461	1.97e-05	0.000477	2583.7	7141.03	0.36	A_55_P2099785	Usp15	ubiquitin specific peptidase 15	9958		461	2e-07	4.56e-06	947.93	7534.89	0.13	A_55_P2011169	Lce1j				461	< 1e-07	< 1e-07	140.65	1404.64	0.1	A_55_P2117614	Tnfrsf13c	tumor necrosis factor receptor superfamily, member 13C	115650		461	9e-07	2.35e-05	297.51	114.82	2.59	A_52_P134141	Pigy	phosphatidylinositol glycan anchor biosynthesis, class Y	84992		461	0.0006366	0.0109	1221.72	511.98	2.39
462	1.98e-05	0.000477	743.04	190.03	3.91	A_55_P1960216	Cd151	CD151 molecule (Raph blood group)	977		462	2e-07	4.56e-06	536.58	1837.69	0.29	A_51_P455338	Ear11				462	< 1e-07	< 1e-07	312.58	874.93	0.36	A_55_P2069885	Rag1ap1				462	9e-07	2.35e-05	6768.45	3028.22	2.24	A_55_P2143233	Rasgrp2	RAS guanyl releasing protein 2 (calcium and DAG-regulated)	10235		462	0.0006419	0.0109	105671	51421.6	2.05
463	1.98e-05	0.000477	162.36	48.19	3.37	A_55_P2270137	B930036G03Rik				463	2e-07	4.56e-06	6012.19	42682.6	0.14	A_51_P334942	Aldh1a1	aldehyde dehydrogenase 1 family, member A1	216		463	< 1e-07	< 1e-07	5042.05	14643.6	0.34	A_52_P535012	Gm6718				463	1e-06	2.52e-05	276.63	3294.93	0.084	A_55_P2109057	Vash1	vasohibin 1	22846		463	0.0006424	0.0109	14622	6753.22	2.17
464	1.99e-05	0.000479	139.89	54.23	2.58	A_55_P2070976	Gm6923				464	2e-07	4.56e-06	16.86	38.94	0.43	A_55_P2099415	Neil1	nei endonuclease VIII-like 1 (E. coli)	79661		464	< 1e-07	< 1e-07	190.92	46.37	4.12	A_52_P419162	ENSMUST00000089514				464	1e-06	2.52e-05	2778.19	9834.59	0.28	A_55_P2023542	Ccr7	chemokine (C-C motif) receptor 7	1236		464	0.0006444	0.0109	510.96	218.31	2.34
465	2.01e-05	0.000482	734.39	231.89	3.17	A_55_P1998299	Itgb4	integrin, beta 4	3691		465	2e-07	4.56e-06	8406.14	40674.5	0.21	A_55_P1987499	Pttg1	pituitary tumor-transforming 1	9232		465	< 1e-07	< 1e-07	692.63	6477.06	0.11	A_55_P2067842	2017-03-05	membrane-associated ring finger (C3HC4) 5	54708		465	1e-06	2.52e-05	202.08	547.55	0.37	A_55_P2083814	Zzz3	zinc finger, ZZ-type containing 3	26009		465	0.0006495	0.011	956.88	2056.71	0.47
466	2.01e-05	0.000482	4949.16	1830.32	2.7	A_55_P2068607	Rnf19b	ring finger protein 19B	127544		466	2e-07	4.56e-06	12633.6	63132.1	0.2	A_55_P2066958	Sh3glb1	SH3-domain GRB2-like endophilin B1	51100		466	< 1e-07	< 1e-07	71.2	276.46	0.26	A_55_P2171993	1600027N09Rik				466	1e-06	2.52e-05	258.92	911.98	0.28	A_55_P2026982	2610019F03Rik				466	0.0006536	0.011	200.82	430.76	0.47
467	2.04e-05	0.000486	59816.5	19470.1	3.07	A_51_P218774	Rgs10	regulator of G-protein signaling 10	6001		467	2e-07	4.56e-06	809.9	5102.15	0.16	A_51_P234544	Azin1	antizyme inhibitor 1	51582		467	< 1e-07	< 1e-07	6385.97	111867	0.057	A_55_P1960566	Csda				467	1e-06	2.52e-05	66.72	418.58	0.16	A_55_P2033586	Mmab	methylmalonic aciduria (cobalamin deficiency) cblB type	326625		467	0.0006716	0.0113	167.78	381.57	0.44
468	2.04e-05	0.000486	2593.44	1086.45	2.39	A_51_P328652	Acot7	acyl-CoA thioesterase 7	11332		468	2e-07	4.56e-06	125.47	747.1	0.17	A_51_P481920	Ccna2	cyclin A2	890		468	< 1e-07	< 1e-07	761.46	219.43	3.47	A_51_P371174	Bag3	BCL2-associated athanogene 3	9531		468	1e-06	2.52e-05	347.99	106	3.28	A_52_P551011	1190007F08Rik				468	0.0006727	0.0113	2301.19	966.68	2.38
469	2.05e-05	0.000488	725.27	1747.35	0.42	A_55_P1985428	Atg16l2	autophagy related 16-like 2 (S. cerevisiae)	89849		469	2e-07	4.56e-06	65.36	297.54	0.22	A_55_P2169539	A_55_P2169539				469	< 1e-07	< 1e-07	47.53	181.02	0.26	A_55_P2077263	Cenpk	centromere protein K	64105		469	1e-06	2.52e-05	2816.27	959.15	2.94	A_55_P2064996	Capzb	capping protein (actin filament) muscle Z-line, beta	832		469	0.0006729	0.0113	391.83	998.55	0.39
470	2.06e-05	0.000489	271.82	595.46	0.46	A_55_P1953087	Mcm3	minichromosome maintenance complex component 3	4172		470	2e-07	4.56e-06	459.64	1912.35	0.24	A_55_P2040773	Gm6837				470	< 1e-07	< 1e-07	1615.08	421.65	3.83	A_66_P140076	A_66_P140076				470	1e-06	2.52e-05	136.58	318.81	0.43	A_66_P118256	Strn3	striatin, calmodulin binding protein 3	29966		470	0.0006737	0.0113	237.25	102.85	2.31
471	2.07e-05	0.000491	167.78	75.56	2.22	A_52_P552550	Agtrap	angiotensin II receptor-associated protein	57085		471	2e-07	4.56e-06	1950.48	6593.86	0.3	A_51_P185906	Abi3	ABI family, member 3	51225		471	< 1e-07	< 1e-07	267.11	127.36	2.1	A_51_P141554	Med22	mediator complex subunit 22	6837		471	1e-06	2.52e-05	891.8	303.92	2.93	A_51_P438527	Cyb5r1	cytochrome b5 reductase 1	51706		471	0.0006761	0.0113	1490.31	3608.23	0.41
472	2.08e-05	0.000492	368.05	107.48	3.42	A_55_P2128695	Nckap1	NCK-associated protein 1	10787		472	2e-07	4.56e-06	5336.65	15888.5	0.34	A_66_P109562	Gm12271				472	< 1e-07	< 1e-07	12515.9	3677.34	3.4	A_55_P2015337	NAP063231-1				472	1e-06	2.52e-05	118.89	291.71	0.41	A_55_P2106255	Mbnl3	muscleblind-like splicing regulator 3	55796		472	0.0006808	0.0113	133.46	274.24	0.49
473	2.09e-05	0.000493	563.48	195.9	2.88	A_52_P683306	Fam13b	family with sequence similarity 13, member B	51306		473	2e-07	4.56e-06	167.51	51.95	3.22	A_55_P2007738	2210403K04Rik				473	< 1e-07	< 1e-07	2644.01	630.45	4.19	A_51_P192800	Grn	granulin	2896		473	1e-06	2.52e-05	292.08	100.47	2.91	A_52_P225260	Ywhaz	tyrosine 3-monooxygenase/tryptophan 5-monooxygenase activation protein, zeta	7534		473	0.0006912	0.0114	182368	73516.4	2.48
474	2.1e-05	0.000494	12737.4	3064.52	4.16	A_55_P2013038	Serpinb6c				474	2e-07	4.56e-06	26.98	95.84	0.28	A_55_P2019300	Aim1l				474	< 1e-07	< 1e-07	6373.23	26108.2	0.24	A_55_P2112510	A_55_P2112510				474	1e-06	2.52e-05	262.19	83.09	3.16	A_52_P507305	Iah1	isoamyl acetate-hydrolyzing esterase 1 homolog (S. cerevisiae)	285148		474	0.0006954	0.0114	53.4	161.68	0.33
475	2.12e-05	0.000496	378.59	1029.34	0.37	A_55_P1954034	Jakmip1	janus kinase and microtubule interacting protein 1	152789		475	2e-07	4.56e-06	5276.35	1362.98	3.87	A_55_P2088425	Tcn2	transcobalamin II	6948		475	< 1e-07	< 1e-07	213.64	98.11	2.18	A_52_P582394	Mrps11	mitochondrial ribosomal protein S11	64963		475	1e-06	2.52e-05	7109.4	2241.39	3.17	A_55_P2037424	Gm16470				475	0.0006995	0.0115	176517	63482	2.78
476	2.12e-05	0.000496	1085.63	226.77	4.79	A_55_P1972207	Fam160b2	family with sequence similarity 160, member B2	64760		476	2e-07	4.56e-06	567.68	2356.09	0.24	A_55_P2151855	Acp1	acid phosphatase 1, soluble	52		476	< 1e-07	< 1e-07	24842.4	87211.4	0.28	A_55_P2163622	Rps27	ribosomal protein S27	6232		476	1e-06	2.52e-05	429.22	1303.55	0.33	A_55_P1955632	Trp53i11				476	0.0007023	0.0115	411.27	826.95	0.5
477	2.12e-05	0.000496	221.47	68.1	3.25	A_52_P577662	Ednrb	endothelin receptor type B	1910		477	2e-07	4.56e-06	1781.15	6247.65	0.29	A_51_P275496	BC026762				477	< 1e-07	< 1e-07	26.41	255.55	0.1	A_55_P2334424	D630024D03Rik				477	1e-06	2.52e-05	18069.9	5777.04	3.13	A_55_P2066727	Serpinb6a				477	0.0007052	0.0115	400.92	1054.05	0.38
478	2.14e-05	0.0005	583.1	148.05	3.94	A_55_P2061739	ENSMUST00000112175				478	2e-07	4.56e-06	93.05	604.54	0.15	A_55_P2042505	Lrrc16b	leucine rich repeat containing 16B	90668		478	< 1e-07	< 1e-07	27.18	145.92	0.19	A_55_P2017441	ENSMUST00000095477				478	1e-06	2.52e-05	26.64	197.7	0.13	A_55_P2123491	B3gnt5	UDP-GlcNAc:betaGal beta-1,3-N-acetylglucosaminyltransferase 5	84002		478	0.0007058	0.0115	199.38	403.28	0.49
479	2.15e-05	0.000501	165.11	56.99	2.9	A_51_P268234	Il34	interleukin 34	146433		479	2e-07	4.56e-06	21.12	44.62	0.47	A_55_P2113486	4930579G22Rik				479	< 1e-07	< 1e-07	116.13	913.82	0.13	A_55_P2078494	Cib3	calcium and integrin binding family member 3	117286		479	1e-06	2.52e-05	725.55	173.15	4.19	A_52_P66371	Nlrx1	NLR family member X1	79671		479	0.0007084	0.0115	9188.36	3595.62	2.56
480	2.17e-05	0.000503	116.1	311.86	0.37	A_52_P308875	ENSMUST00000100423				480	2e-07	4.56e-06	40.6	127.45	0.32	A_55_P2117222	LOC639211				480	< 1e-07	< 1e-07	15803.7	43394.4	0.36	A_55_P1991151	Rpl13	ribosomal protein L13	6137		480	1.1e-06	2.68e-05	4357.71	1548.65	2.81	A_55_P2139473	Ilk	integrin-linked kinase	3611		480	0.0007151	0.0116	383.3	178.97	2.14
481	2.17e-05	0.000503	189.42	545.75	0.35	A_66_P128997	Pml	promyelocytic leukemia	5371		481	2e-07	4.56e-06	19.05	45.99	0.41	A_55_P2091279	LOC100045709				481	< 1e-07	< 1e-07	6357.63	18451	0.34	A_55_P2072030	NAP112911-1				481	1.1e-06	2.68e-05	8228.12	1662.39	4.95	A_51_P439612	Dnajb2	DnaJ (Hsp40) homolog, subfamily B, member 2	3300		481	0.0007164	0.0116	1813.39	4279.59	0.42
482	2.18e-05	0.000503	40.07	125.47	0.32	A_55_P2130497	LOC633273				482	2e-07	4.56e-06	206.19	67.46	3.06	A_51_P415220	Zmat3	zinc finger, matrin-type 3	64393		482	< 1e-07	< 1e-07	16027.4	4716.63	3.4	A_55_P2127265	NAP115344-1				482	1.1e-06	2.68e-05	1599.36	584.31	2.74	A_51_P448664	Tbxas1	thromboxane A synthase 1 (platelet)	6916		482	0.0007197	0.0116	442.03	1555.13	0.28
483	2.18e-05	0.000503	1503.12	679.52	2.21	A_55_P2025760	Adam9	ADAM metallopeptidase domain 9	8754		483	2e-07	4.56e-06	2611.14	12428.2	0.21	A_51_P342652	Cd79b	CD79b molecule, immunoglobulin-associated beta	974		483	< 1e-07	< 1e-07	1027.04	329.21	3.12	A_51_P438666	Keap1	kelch-like ECH-associated protein 1	9817		483	1.1e-06	2.68e-05	222.43	75.08	2.96	A_55_P2076635	Vps25	vacuolar protein sorting 25 homolog (S. cerevisiae)	84313		483	0.0007259	0.0117	56.18	25.56	2.2
484	2.19e-05	0.000505	957.13	2064.58	0.46	A_55_P2104662	Ttc33	tetratricopeptide repeat domain 33	23548		484	2e-07	4.56e-06	976.53	3794.35	0.26	A_55_P2119962	1110034G24Rik				484	< 1e-07	< 1e-07	12.45	69.48	0.18	A_51_P142346	Fancm	Fanconi anemia, complementation group M	57697		484	1.1e-06	2.68e-05	417.86	9640.11	0.043	A_66_P134441	Pcnxl3				484	0.0007305	0.0117	1566.39	3332.51	0.47
485	2.2e-05	0.000506	299.51	104.56	2.86	A_66_P116998	Tro	trophinin	7216		485	2e-07	4.56e-06	391.19	1583.43	0.25	A_55_P2091323	Wdr26	WD repeat domain 26	80232		485	< 1e-07	< 1e-07	5519.63	1404.44	3.93	A_55_P2054128	NAP059626-1				485	1.1e-06	2.68e-05	49.27	138.79	0.36	A_55_P2172430	Zxdb	zinc finger, X-linked, duplicated B	158586		485	0.0007324	0.0117	1149.06	546.82	2.1
486	2.21e-05	0.000508	4038.08	1184.44	3.41	A_55_P2093994	Maged2	melanoma antigen family D2	10916		486	2e-07	4.56e-06	56.07	133.93	0.42	A_55_P2241204	1500015A07Rik				486	< 1e-07	< 1e-07	60.6	302.19	0.2	A_55_P2121697	E530001K10Rik				486	1.1e-06	2.68e-05	93.03	223.46	0.42	A_52_P464629	Nme7	NME/NM23 family member 7	29922		486	0.0007352	0.0117	733.27	305.7	2.4
487	2.22e-05	0.000509	525.19	197.62	2.66	A_51_P414653	Plvap	plasmalemma vesicle associated protein	83483		487	2e-07	4.56e-06	81.72	183.84	0.44	A_55_P1958919	Olfr1347				487	< 1e-07	< 1e-07	21388.2	75412.9	0.28	A_55_P2132845	A_55_P2132845				487	1.1e-06	2.68e-05	231.95	90.49	2.56	A_51_P279854	Ndufa11	NADH dehydrogenase (ubiquinone) 1 alpha subcomplex, 11, 14.7kDa	126328		487	0.0007361	0.0117	218.36	100.51	2.17
488	2.24e-05	0.000513	449.56	88.73	5.07	A_55_P2035772	Pla2g10	phospholipase A2, group X	8399		488	2e-07	4.56e-06	226.53	1091.48	0.21	A_55_P1954436	Gm7967				488	< 1e-07	< 1e-07	37.14	408.55	0.091	A_55_P2173506	Nhsl2	NHS-like 2	340527		488	1.1e-06	2.68e-05	79.6	222.76	0.36	A_55_P2017826	Myb	v-myb avian myeloblastosis viral oncogene homolog	4602		488	0.0007413	0.0117	262.69	585.04	0.45
489	2.28e-05	0.000519	6094.38	1771.42	3.44	A_55_P2099650	Slc24a3				489	2e-07	4.56e-06	7048.7	21127.9	0.33	A_55_P2128821	Selk	selenoprotein K	58515		489	< 1e-07	< 1e-07	335.78	2017.37	0.17	A_51_P359485	Zfpl1	zinc finger protein-like 1	7542		489	1.1e-06	2.68e-05	271.91	556.02	0.49	A_55_P2133632	Sipa1l2	signal-induced proliferation-associated 1 like 2	57568		489	0.0007427	0.0117	728.79	300.71	2.42
490	2.29e-05	0.00052	1666.4	3577.82	0.47	A_55_P1970710	Mllt6	myeloid/lymphoid or mixed-lineage leukemia (trithorax homolog, Drosophila); translocated to, 6	4302		490	2e-07	4.56e-06	873.32	3787.13	0.23	A_55_P2057283	ENSMUST00000103749				490	< 1e-07	< 1e-07	34908.9	153900	0.23	A_55_P2179483	Gm4229				490	1.1e-06	2.68e-05	10745.5	35466.5	0.3	A_55_P2146560	LOC641240				490	0.0007469	0.0117	550.29	1990.44	0.28
491	2.31e-05	0.000521	4193.84	1078.99	3.89	A_55_P2042655	2210013O21Rik				491	2e-07	4.56e-06	36.26	133.8	0.27	A_51_P149257	Phospho1				491	< 1e-07	< 1e-07	16.02	56.43	0.28	A_55_P2042934	ENSMUST00000113901				491	1.2e-06	2.8e-05	471.9	217.71	2.17	A_55_P2183549	Gm11449				491	0.0007541	0.0118	6957.45	3382.07	2.06
492	2.31e-05	0.000521	1467.57	440.15	3.33	A_55_P2102065	Gm10639				492	2e-07	4.56e-06	25.2	89.79	0.28	A_55_P2122384	Pnpt1	polyribonucleotide nucleotidyltransferase 1	87178		492	< 1e-07	< 1e-07	1469.64	10329.1	0.14	A_66_P126332	Zfp703				492	1.2e-06	2.8e-05	776.79	236.52	3.28	A_51_P416613	1810058I24Rik				492	0.0007587	0.0118	649.83	260.18	2.5
493	2.31e-05	0.000521	13363.3	4477.37	2.98	A_51_P112355	Igtp				493	2e-07	4.56e-06	13.81	66.16	0.21	A_55_P2141978	Nr3c2	nuclear receptor subfamily 3, group C, member 2	4306		493	< 1e-07	< 1e-07	15.33	60.28	0.25	A_55_P2117623	Tnfrsf13c	tumor necrosis factor receptor superfamily, member 13C	115650		493	1.2e-06	2.8e-05	1977.17	710.64	2.78	A_55_P1980548	LOC100047388				493	0.0007598	0.0118	85.01	205.41	0.41
494	2.31e-05	0.000521	609.15	281.81	2.16	A_55_P2153621	Ahnak				494	2e-07	4.56e-06	2492.74	905.83	2.75	A_52_P240542	Id2	inhibitor of DNA binding 2, dominant negative helix-loop-helix protein	3398		494	< 1e-07	< 1e-07	1021.82	476.44	2.14	A_51_P492446	1110057K04Rik				494	1.2e-06	2.8e-05	215.44	79.83	2.7	A_51_P347862	Actn1	actinin, alpha 1	87		494	0.0007651	0.0119	3236.95	7086.63	0.46
495	2.32e-05	0.000521	1755	507.37	3.46	A_55_P1962035	6330578E17Rik				495	2e-07	4.56e-06	13.61	140.61	0.097	A_52_P309337	Metap2	methionyl aminopeptidase 2	10988		495	< 1e-07	< 1e-07	66358.4	193270	0.34	A_55_P2006713	Gm13777				495	1.2e-06	2.8e-05	274.53	552.98	0.5	A_55_P1981739	Donson	downstream neighbor of SON	29980		495	0.0007663	0.0119	1955.51	5187.91	0.38
496	2.33e-05	0.000522	981.18	262.2	3.74	A_55_P1998816	Gm3431				496	2e-07	4.56e-06	379.27	138.25	2.74	A_55_P2408355	BB166591				496	< 1e-07	< 1e-07	16.29	97	0.17	A_55_P2154740	LOC100046007				496	1.2e-06	2.8e-05	1046.21	357.32	2.93	A_55_P2166555	Gm5637				496	0.0007731	0.012	3717.68	8153.42	0.46
497	2.33e-05	0.000522	1103.54	2717.37	0.41	A_52_P570240	Kbtbd11	kelch repeat and BTB (POZ) domain containing 11	9920		497	2e-07	4.56e-06	577.3	206.53	2.8	A_55_P2016114	Fasl				497	< 1e-07	< 1e-07	192.4	2185.54	0.088	A_55_P2166123	Atp9a	ATPase, class II, type 9A	10079		497	1.2e-06	2.8e-05	688.21	1570.7	0.44	A_51_P133612	Cdt1	chromatin licensing and DNA replication factor 1	81620		497	0.0007753	0.012	113.16	284.2	0.4
498	2.36e-05	0.000526	328.04	818.19	0.4	A_52_P577748	Lpxn	leupaxin	9404		498	2e-07	4.56e-06	2536.55	1238.74	2.05	A_55_P2079089	Fuca1	fucosidase, alpha-L- 1, tissue	2517		498	< 1e-07	< 1e-07	27.1	274.42	0.099	A_55_P2080880	Clcnkb	chloride channel, voltage-sensitive Kb	1188		498	1.2e-06	2.8e-05	203.93	717.37	0.28	A_55_P2181222	E430029J22Rik				498	0.0007787	0.012	10537.1	4401.55	2.39
499	2.38e-05	0.000529	201.22	76.22	2.64	A_55_P1999556	Ccdc62	coiled-coil domain containing 62	84660		499	2e-07	4.56e-06	266.07	118.05	2.25	A_55_P2176838	Mitf	microphthalmia-associated transcription factor	4286		499	< 1e-07	< 1e-07	149.11	1533.52	0.097	A_51_P148684	Pou6f2	POU class 6 homeobox 2	11281		499	1.2e-06	2.8e-05	1710.04	632.73	2.7	A_55_P2071858	Mgmt	O-6-methylguanine-DNA methyltransferase	4255		499	0.000779	0.012	2572.98	5423.2	0.47
500	2.39e-05	0.000531	407.63	906.28	0.45	A_55_P1961084	Map3k1	mitogen-activated protein kinase kinase kinase 1, E3 ubiquitin protein ligase	4214		500	2e-07	4.56e-06	156.12	1060.33	0.15	A_55_P1971729	Cr2	complement component (3d/Epstein Barr virus) receptor 2	1380		500	< 1e-07	< 1e-07	5471.19	928.63	5.89	A_55_P2088425	Tcn2	transcobalamin II	6948		500	1.2e-06	2.8e-05	905	284.1	3.19	A_55_P2073377	Mki67	marker of proliferation Ki-67	4288		500	0.0007808	0.012	152.07	356.46	0.43
501	2.4e-05	0.000532	1681.58	3722.38	0.45	A_55_P1976278	Prkcb	protein kinase C, beta	5579		501	2e-07	4.56e-06	1230.27	3417.77	0.36	A_51_P278868	H2-DMb1				501	< 1e-07	< 1e-07	966.34	5233.66	0.18	A_55_P2002757	Blnk	B-cell linker	29760		501	1.2e-06	2.8e-05	354.99	62.19	5.71	A_55_P2133680	NAP102340-1				501	0.000781	0.012	3977.17	7971.1	0.5
502	2.41e-05	0.000533	85.22	29.25	2.91	A_52_P137378	Prkaa2	protein kinase, AMP-activated, alpha 2 catalytic subunit	5563		502	2e-07	4.56e-06	15.61	61.32	0.25	A_55_P2002019	Gm8232				502	< 1e-07	< 1e-07	155.16	490.68	0.32	A_52_P475870	Tmem29				502	1.2e-06	2.8e-05	173.37	429.73	0.4	A_55_P2014635	Ccdc82	coiled-coil domain containing 82	79780		502	0.000793	0.0121	1008.54	416.14	2.42
503	2.42e-05	0.000534	4157.34	1189.72	3.49	A_55_P2141884	Tagln2	transgelin 2	8407		503	2e-07	4.56e-06	114.21	302.79	0.38	A_55_P2096602	ENSMUST00000110985				503	< 1e-07	< 1e-07	28.18	102.8	0.27	A_55_P2055727	V1ra7				503	1.2e-06	2.8e-05	1922.71	10549.1	0.18	A_55_P2088630	Ap3s2	adaptor-related protein complex 3, sigma 2 subunit	10239		503	0.0007975	0.0122	671.36	292.65	2.29
504	2.43e-05	0.000536	29069.5	8214.15	3.54	A_51_P327796	Itgb5	integrin, beta 5	3693		504	2e-07	4.56e-06	1523.92	697.6	2.18	A_51_P338600	Tmem14c	transmembrane protein 14C	51522		504	< 1e-07	< 1e-07	473.99	1765.71	0.27	A_55_P2034230	Polr2c	polymerase (RNA) II (DNA directed) polypeptide C, 33kDa	5432		504	1.2e-06	2.8e-05	88.78	205.04	0.43	A_55_P2156583	Cdk5r1	cyclin-dependent kinase 5, regulatory subunit 1 (p35)	8851		504	0.0007982	0.0122	390.78	140.89	2.77
505	2.44e-05	0.000537	4159	1966.71	2.11	A_55_P2156625	A_55_P2156625				505	2e-07	4.56e-06	72.99	206.56	0.35	A_51_P516705	Ern1	endoplasmic reticulum to nucleus signaling 1	2081		505	< 1e-07	< 1e-07	588.7	205.39	2.87	A_55_P2052623	Pgap2	post-GPI attachment to proteins 2	27315		505	1.2e-06	2.8e-05	285.88	631.49	0.45	A_65_P19138	2017-03-07	membrane-associated ring finger (C3HC4) 7, E3 ubiquitin protein ligase	64844		505	0.0007994	0.0122	69.7	260.66	0.27
506	2.49e-05	0.000546	93.87	41.18	2.28	A_55_P2055369	LOC100045699				506	2e-07	4.56e-06	73.52	183.3	0.4	A_66_P140474	LOC100047316				506	< 1e-07	< 1e-07	30.42	285.54	0.11	A_66_P135681	Gm10762				506	1.2e-06	2.8e-05	565.72	225.66	2.51	A_52_P463962	Krtap16-10				506	0.0008107	0.0122	311.13	1080.71	0.29
507	2.51e-05	0.000549	4252.2	787.99	5.4	A_51_P102789	C1qc	complement component 1, q subcomponent, C chain	714		507	2e-07	4.56e-06	72.24	336.24	0.21	A_66_P101132	Hist1h2bp				507	< 1e-07	< 1e-07	28.32	165.69	0.17	A_51_P109881	ENSMUST00000085076				507	1.2e-06	2.8e-05	4333.82	1717.21	2.52	A_51_P463120	Ptplad2				507	0.0008211	0.0123	5598.8	2482.93	2.25
508	2.52e-05	0.000549	42.6	109.68	0.39	A_55_P1978122	Mutyh	mutY homolog	4595		508	2e-07	4.56e-06	3650.26	8380.01	0.44	A_52_P91235	Ccni	cyclin I	10983		508	< 1e-07	< 1e-07	180.26	50.1	3.6	A_55_P1972406	Tor1b	torsin family 1, member B (torsin B)	27348		508	1.2e-06	2.8e-05	75.58	162.08	0.47	A_51_P514675	Zcchc10	zinc finger, CCHC domain containing 10	54819		508	0.0008273	0.0123	118069	51543.6	2.29
509	2.52e-05	0.000549	675.46	1620.49	0.42	A_55_P2105152	Trim59	tripartite motif containing 59	286827		509	2e-07	4.56e-06	213.86	837.49	0.26	A_66_P130916	H2-Ob				509	< 1e-07	< 1e-07	25.73	445.08	0.058	A_55_P1972590	Tgif2	TGFB-induced factor homeobox 2	60436		509	1.2e-06	2.8e-05	9506.69	3298.49	2.88	A_55_P1981099	NAP061423-1				509	0.0008327	0.0124	184.09	91.35	2.02
510	2.53e-05	0.00055	1588.57	418.58	3.8	A_52_P207335	2810432L12Rik				510	2e-07	4.56e-06	21.7	46.58	0.47	A_55_P2044681	NAP059550-1				510	< 1e-07	< 1e-07	566.09	164.79	3.44	A_51_P449048	Cndp2	CNDP dipeptidase 2 (metallopeptidase M20 family)	55748		510	1.2e-06	2.8e-05	203.32	66.65	3.05	A_55_P2091858	Hipk2				510	0.0008354	0.0124	58.25	139.46	0.42
511	2.56e-05	0.000554	584.1	138	4.23	A_55_P1966644	Trpc6	transient receptor potential cation channel, subfamily C, member 6	7225		511	2e-07	4.56e-06	129.77	465.01	0.28	A_55_P1996365	Ifna14	interferon, alpha 14	3448		511	< 1e-07	< 1e-07	8523.23	118684	0.072	A_55_P2155421	Sec61g	Sec61 gamma subunit	23480		511	1.2e-06	2.8e-05	181.46	657.25	0.28	A_55_P2179074	Ciita	class II, major histocompatibility complex, transactivator	4261		511	0.0008356	0.0124	23458.5	10921.6	2.15
512	2.57e-05	0.000554	1132.14	340.09	3.33	A_55_P1953459	Yap1	Yes-associated protein 1	10413		512	2e-07	4.56e-06	373.98	795.99	0.47	A_55_P2128969	Wbscr27	Williams Beuren syndrome chromosome region 27	155368		512	< 1e-07	< 1e-07	2052.68	509.63	4.03	A_55_P1954021	Scarb1	scavenger receptor class B, member 1	949		512	1.2e-06	2.8e-05	1412.48	7722.94	0.18	A_66_P111660	Mt1				512	0.0008403	0.0124	259.09	599.5	0.43
513	2.57e-05	0.000554	492.73	140.54	3.51	A_55_P2024704	Cpe	carboxypeptidase E	1363		513	2e-07	4.56e-06	1330.3	572.42	2.32	A_55_P2145804	Aen	apoptosis enhancing nuclease	64782		513	< 1e-07	< 1e-07	31524.9	82418.5	0.38	A_55_P2011237	NAP061905-1				513	1.3e-06	2.97e-05	207.28	540.25	0.38	A_55_P2010611	Slc30a5	solute carrier family 30 (zinc transporter), member 5	64924		513	0.0008518	0.0125	3631.1	1781.83	2.04
514	2.59e-05	0.000557	3080.07	1366.16	2.25	A_55_P1995092	H2-Q10				514	2e-07	4.56e-06	234.11	93.77	2.5	A_51_P389895	Slc35f5	solute carrier family 35, member F5	80255		514	< 1e-07	< 1e-07	23.99	79.2	0.3	A_55_P2101123	Ptchd3	patched domain containing 3	374308		514	1.3e-06	2.97e-05	1249.72	8956.18	0.14	A_55_P2078204	Prr5	proline rich 5 (renal)	55615		514	0.0008538	0.0126	5910.12	12133.7	0.49
515	2.6e-05	0.000559	17803.1	4585.03	3.88	A_55_P2047768	Serpinb6c				515	2e-07	4.56e-06	490.3	1949	0.25	A_52_P342159	Nfatc4	nuclear factor of activated T-cells, cytoplasmic, calcineurin-dependent 4	4776		515	< 1e-07	< 1e-07	16139.4	4667.3	3.46	A_55_P2020128	Dhrs3	dehydrogenase/reductase (SDR family) member 3	9249		515	1.3e-06	2.97e-05	281.02	97.53	2.88	A_66_P112006	H2-T10				515	0.0008545	0.0126	52.74	109.24	0.48
516	2.61e-05	0.00056	918.81	242.2	3.79	A_55_P2054744	Sh3bgrl2	SH3 domain binding glutamate-rich protein like 2	83699		516	2e-07	4.56e-06	10398	76453	0.14	A_55_P2097478	Gda	guanine deaminase	9615		516	< 1e-07	< 1e-07	2587.61	1068.02	2.42	A_52_P483280	Lamp2	lysosomal-associated membrane protein 2	3920		516	1.3e-06	2.97e-05	9550.67	3521.98	2.71	A_55_P2012406	Gm10290				516	0.000856	0.0126	5994.78	2949.1	2.03
517	2.64e-05	0.000565	42.85	90.37	0.47	A_52_P358406	ENSMUST00000103518				517	2e-07	4.56e-06	61.97	210.07	0.3	A_52_P68028	Ace	angiotensin I converting enzyme	1636		517	< 1e-07	< 1e-07	39.56	265.13	0.15	A_55_P1954302	Esrrb	estrogen-related receptor beta	2103		517	1.3e-06	2.97e-05	536.86	1133.16	0.47	A_55_P2023484	Osbpl5	oxysterol binding protein-like 5	114879		517	0.0008599	0.0126	23603.5	10847.6	2.18
518	2.65e-05	0.000566	4543.98	1699.94	2.67	A_52_P405206	Tm7sf3	transmembrane 7 superfamily member 3	51768		518	2e-07	4.56e-06	26.82	135.29	0.2	A_55_P2184796	Pcdhb18				518	< 1e-07	< 1e-07	32.44	68.32	0.47	A_55_P2440651	Gabpb2	GA binding protein transcription factor, beta subunit 2	126626		518	1.3e-06	2.97e-05	209.8	54.14	3.87	A_55_P1992329	Gmpr	guanosine monophosphate reductase	2766		518	0.0008615	0.0126	74.45	164.39	0.45
519	2.68e-05	0.000568	197.89	528.32	0.37	A_55_P2035315	Rasgef1b	RasGEF domain family, member 1B	153020		519	2e-07	4.56e-06	8625.01	3148.96	2.74	A_52_P127362	Tmem49				519	< 1e-07	< 1e-07	10837.8	77645.9	0.14	A_55_P2004469	A_55_P2004469				519	1.3e-06	2.97e-05	706.15	219.67	3.21	A_52_P12877	Hspa8	heat shock 70kDa protein 8	3312		519	0.0008735	0.0127	477.48	1145.14	0.42
520	2.68e-05	0.000568	243.98	69.07	3.53	A_51_P504065	Spa17	sperm autoantigenic protein 17	53340		520	2e-07	4.56e-06	3068.75	9801.41	0.31	A_55_P2081405	LOC100046282				520	< 1e-07	< 1e-07	68383.5	172412	0.4	A_55_P2067142	Fau	Finkel-Biskis-Reilly murine sarcoma virus (FBR-MuSV) ubiquitously expressed	2197		520	1.3e-06	2.97e-05	10558.8	4294.18	2.46	A_51_P180140	Hist1h2ba	histone cluster 1, H2ba	255626		520	0.0008793	0.0127	78.78	165.01	0.48
521	2.69e-05	0.000568	5083.1	1391.55	3.65	A_55_P1981804	Gp1ba	glycoprotein Ib (platelet), alpha polypeptide	2811		521	2e-07	4.56e-06	1037.3	2898.69	0.36	A_51_P289588	Ube2e3	ubiquitin-conjugating enzyme E2E 3	10477		521	< 1e-07	< 1e-07	172.99	64.53	2.68	A_52_P297009	Itpk1	inositol-tetrakisphosphate 1-kinase	3705		521	1.4e-06	3.14e-05	239.82	61.43	3.9	A_52_P515036	Htatip2	HIV-1 Tat interactive protein 2, 30kDa	10553		521	0.0008813	0.0127	7912.38	16210	0.49
522	2.69e-05	0.000568	169.36	50.28	3.37	A_52_P78333	Lrrc29	leucine rich repeat containing 29	26231		522	2e-07	4.56e-06	2691.61	1261.67	2.13	A_55_P2098558	Slc39a1	solute carrier family 39 (zinc transporter), member 1	27173		522	< 1e-07	< 1e-07	1164.33	63396.8	0.018	A_55_P2087281	LOC677388				522	1.4e-06	3.14e-05	217.6	103.32	2.11	A_55_P2090617	Pilra	paired immunoglobin-like type 2 receptor alpha	29992		522	0.0008828	0.0127	7720.78	3667.72	2.11
523	2.69e-05	0.000568	2178.42	822.89	2.65	A_51_P418526	Sfxn1	sideroflexin 1	94081		523	2e-07	4.56e-06	23.78	78.46	0.3	A_55_P2099363	Stac2	SH3 and cysteine rich domain 2	342667		523	< 1e-07	< 1e-07	11299.7	3473.38	3.25	A_55_P2076580	Acaa1a				523	1.4e-06	3.14e-05	5099.35	25468.6	0.2	A_55_P2007673	Lrsam1	leucine rich repeat and sterile alpha motif containing 1	90678		523	0.0008974	0.0128	2201.54	918.1	2.4
524	2.7e-05	0.000568	299780	99545.5	3.01	A_51_P441426	Pf4	platelet factor 4	5196		524	2e-07	4.56e-06	551.56	3656.2	0.15	A_55_P2070940	Krtap20-2	keratin associated protein 20-2	337976		524	< 1e-07	< 1e-07	56180.3	143063	0.39	A_55_P2140076	A_55_P2140076				524	1.4e-06	3.14e-05	96.56	247.77	0.39	A_51_P403636	Smad7	SMAD family member 7	4092		524	0.0009023	0.0128	53.84	171	0.31
525	2.7e-05	0.000568	7034.95	3501.75	2.01	A_55_P2124097	Gm6981				525	2e-07	4.56e-06	43.53	151.63	0.29	A_51_P134030	Oas1e				525	< 1e-07	< 1e-07	19.51	52.72	0.37	A_55_P2146389	ENSMUST00000065124				525	1.4e-06	3.14e-05	2336.07	562.5	4.15	A_51_P329441	Bsg	basigin (Ok blood group)	682		525	0.0009094	0.0129	455.07	225.97	2.01
526	2.71e-05	0.000568	28.29	62.05	0.46	A_52_P513123	Dna2	DNA replication helicase/nuclease 2	1763		526	2e-07	4.56e-06	20871.7	52931.2	0.39	A_55_P2008898	Gm4938				526	< 1e-07	< 1e-07	36.61	446.97	0.082	A_51_P418737	ENSMUST00000030920				526	1.4e-06	3.14e-05	322.3	151.4	2.13	A_52_P408530	St3gal2	ST3 beta-galactoside alpha-2,3-sialyltransferase 2	6483		526	0.0009202	0.013	59.55	154.37	0.39
527	2.71e-05	0.000568	1305.03	616.39	2.12	A_55_P2091494	D16H22S680E				527	2e-07	4.56e-06	52.9	213.65	0.25	A_55_P2066799	Sctr	secretin receptor	6344		527	< 1e-07	< 1e-07	1537.75	445.02	3.46	A_55_P1995012	Plekhm2	pleckstrin homology domain containing, family M (with RUN domain) member 2	23207		527	1.4e-06	3.14e-05	526.26	1514.44	0.35	A_55_P2094574	Rapgef6	Rap guanine nucleotide exchange factor (GEF) 6	51735		527	0.0009217	0.013	11219	4836.26	2.32
528	2.76e-05	0.000576	1357.1	3289.26	0.41	A_55_P1953377	A_55_P1953377				528	2e-07	4.56e-06	343.12	126.21	2.72	A_55_P2336558	Chn2	chimerin 2	1124		528	< 1e-07	< 1e-07	860.6	2213.97	0.39	A_55_P1986225	LOC100048713				528	1.4e-06	3.14e-05	1439.76	622.48	2.31	A_55_P2088385	Tnnt1	troponin T type 1 (skeletal, slow)	7138		528	0.0009251	0.013	171.17	349.06	0.49
529	2.77e-05	0.000576	416.46	106.84	3.9	A_66_P115757	Mthfd2l	methylenetetrahydrofolate dehydrogenase (NADP+ dependent) 2-like	441024		529	2e-07	4.56e-06	50.25	107	0.47	A_55_P2183622	Tmem201	transmembrane protein 201	199953		529	< 1e-07	< 1e-07	57700.1	203471	0.28	A_55_P2168185	Gm5299				529	1.4e-06	3.14e-05	13776.1	93356.9	0.15	A_51_P296866	Msi1	musashi RNA-binding protein 1	4440		529	0.0009276	0.013	208.21	428.71	0.49
530	2.77e-05	0.000576	873.51	183.81	4.75	A_55_P2114133	Garnl3	GTPase activating Rap/RanGAP domain-like 3	84253		530	2e-07	4.56e-06	961.41	3416.13	0.28	A_51_P221337	Ranbp10	RAN binding protein 10	57610		530	< 1e-07	< 1e-07	1254.95	8849.54	0.14	A_51_P343517	Ly6d	lymphocyte antigen 6 complex, locus D	8581		530	1.5e-06	3.29e-05	437.25	985.67	0.44	A_55_P1961320	Tes	testin LIM domain protein	26136		530	0.0009307	0.013	102.35	211.16	0.48
531	2.81e-05	0.000583	189.09	64.61	2.93	A_52_P222350	Flnb	filamin B, beta	2317		531	2e-07	4.56e-06	102.46	337.84	0.3	A_52_P475870	Tmem29				531	< 1e-07	< 1e-07	400.47	12795.6	0.031	A_51_P194628	Tmco7				531	1.5e-06	3.29e-05	184.21	429.45	0.43	A_55_P2082203	Baz1a	bromodomain adjacent to zinc finger domain, 1A	11177		531	0.000931	0.013	50285.6	23998.9	2.1
532	2.82e-05	0.000584	638.81	258.78	2.47	A_51_P248666	Cd274	CD274 molecule	29126		532	2e-07	4.56e-06	27.73	58.65	0.47	A_66_P134991	Ttc19	tetratricopeptide repeat domain 19	54902		532	< 1e-07	< 1e-07	30.59	121.64	0.25	A_55_P2082418	2610206C17Rik				532	1.5e-06	3.29e-05	416.58	1106.94	0.38	A_55_P1981964	ENSMUST00000101104				532	0.0009374	0.0131	325.33	158.56	2.05
533	2.83e-05	0.000585	104.86	285.71	0.37	A_52_P276792	Foxp1	forkhead box P1	27086		533	2e-07	4.56e-06	317.07	124.75	2.54	A_51_P229676	Plscr1	phospholipid scramblase 1	5359		533	< 1e-07	< 1e-07	1427.1	5602.53	0.25	A_55_P2070054	Senp3	SUMO1/sentrin/SMT3 specific peptidase 3	26168		533	1.5e-06	3.29e-05	236.24	87.07	2.71	A_55_P2093784	Pip4k2a	phosphatidylinositol-5-phosphate 4-kinase, type II, alpha	5305		533	0.0009411	0.0131	705.74	258.42	2.73
534	2.88e-05	0.000594	17744.7	5654.37	3.14	A_55_P2168667	Rbpms2	RNA binding protein with multiple splicing 2	348093		534	2e-07	4.56e-06	45.27	172.16	0.26	A_55_P1963454	Cenpq	centromere protein Q	55166		534	< 1e-07	< 1e-07	931.82	231.39	4.03	A_55_P2021908	A_55_P2021908				534	1.5e-06	3.29e-05	377.08	766.37	0.49	A_55_P1999439	Ino80e	INO80 complex subunit E	283899		534	0.000949	0.0132	3242.61	1505.93	2.15
535	2.89e-05	0.000595	255.26	602.85	0.42	A_55_P2054420	Tcf4	transcription factor 4	6925		535	2e-07	4.56e-06	13.57	54.62	0.25	A_66_P135885	Olfr671				535	< 1e-07	< 1e-07	52.37	322.9	0.16	A_52_P166694	Vamp1	vesicle-associated membrane protein 1 (synaptobrevin 1)	6843		535	1.5e-06	3.29e-05	3638.81	1578.04	2.31	A_52_P187132	Ybx1	Y box binding protein 1	4904		535	0.0009563	0.0132	9864.71	24602.1	0.4
536	2.93e-05	0.0006	1429.35	579.29	2.47	A_52_P329917	Prrg2	proline rich Gla (G-carboxyglutamic acid) 2	5639		536	2e-07	4.56e-06	19.86	101.38	0.2	A_55_P1964717	ENSMUST00000100826				536	< 1e-07	< 1e-07	41.93	868.16	0.048	A_55_P2001334	Gpr31c				536	1.5e-06	3.29e-05	3666.77	1745.43	2.1	A_55_P2028576	Gm7057				536	0.0009633	0.0133	143.04	297.95	0.48
537	2.93e-05	0.0006	56.93	134.58	0.42	A_51_P393305	Sidt1	SID1 transmembrane family, member 1	54847		537	2e-07	4.56e-06	254.68	800.7	0.32	A_55_P2250296	6330566A10Rik				537	< 1e-07	< 1e-07	8401.04	3724.04	2.26	A_55_P2074536	Ppm1b	protein phosphatase, Mg2+/Mn2+ dependent, 1B	5495		537	1.5e-06	3.29e-05	77.08	159.77	0.48	A_55_P2028300	Ppm1d	protein phosphatase, Mg2+/Mn2+ dependent, 1D	8493		537	0.0009647	0.0133	606.85	1266.18	0.48
538	2.93e-05	0.0006	230.62	71.28	3.24	A_55_P2024220	Gm2587				538	2e-07	4.56e-06	79.02	180.12	0.44	A_55_P2106891	Kcna5	potassium channel, voltage gated shaker related subfamily A, member 5	3741		538	< 1e-07	< 1e-07	97.22	219.77	0.44	A_55_P1988388	Gm2347				538	1.5e-06	3.29e-05	1267.49	541.09	2.34	A_51_P321150	Lyz2				538	0.0009729	0.0134	222.56	110.08	2.02
539	2.94e-05	0.000601	1196.97	3149.88	0.38	A_51_P205968	Snx15	sorting nexin 15	29907		539	2e-07	4.56e-06	255.86	652.32	0.39	A_55_P2051384	Ccdc88c	coiled-coil domain containing 88C	440193		539	< 1e-07	< 1e-07	40	177.73	0.23	A_55_P2118062	ENSMUST00000117274				539	1.5e-06	3.29e-05	867.56	2094.49	0.41	A_51_P479321	Acss1	acyl-CoA synthetase short-chain family member 1	84532		539	0.0009828	0.0135	5425.52	2156.54	2.52
540	2.95e-05	0.000602	60.82	152.62	0.4	A_55_P2370370	D1Ertd704e				540	2e-07	4.56e-06	326.55	967.56	0.34	A_51_P505823	Endod1	endonuclease domain containing 1	23052		540	< 1e-07	< 1e-07	23.46	157.81	0.15	A_52_P156852	ENSMUST00000100999				540	1.5e-06	3.29e-05	1675.33	819.08	2.05	A_52_P420394	Apeh	acylaminoacyl-peptide hydrolase	327		540	0.0009993	0.0136	5988.1	17359.5	0.34
541	2.96e-05	0.000603	215.5	59.47	3.62	A_55_P2115257	Fert2				541	2e-07	4.56e-06	417.09	867.32	0.48	A_55_P2069885	Rag1ap1				541	< 1e-07	< 1e-07	20.98	116.81	0.18	A_55_P2076998	Csn1s2b				541	1.6e-06	3.47e-05	182.22	518.99	0.35	A_55_P2035315	Rasgef1b	RasGEF domain family, member 1B	153020
542	2.97e-05	0.000604	3604.71	1237.58	2.91	A_51_P458866	F11r	F11 receptor	50848		542	2e-07	4.56e-06	215.83	669.8	0.32	A_51_P476209	Fscn3	fascin actin-bundling protein 3, testicular	29999		542	< 1e-07	< 1e-07	31.15	194.52	0.16	A_55_P2083180	LOC16697				542	1.6e-06	3.47e-05	831.2	2326.04	0.36	A_51_P104897	Itpr3	inositol 1,4,5-trisphosphate receptor, type 3	3710
543	2.99e-05	0.000606	3595.38	1751.17	2.05	A_55_P2185359	Gm7251				543	3e-07	5.98e-06	23.24	80.17	0.29	A_51_P435671	LOC631064				543	< 1e-07	< 1e-07	248.06	74.44	3.33	A_52_P660922	Dock1	dedicator of cytokinesis 1	1793		543	1.6e-06	3.47e-05	271.18	60.27	4.5	A_52_P763938	LOC100047597
544	3e-05	0.000606	2807.14	10653.2	0.26	A_55_P2023542	Ccr7	chemokine (C-C motif) receptor 7	1236		544	3e-07	5.98e-06	11059.1	74198.5	0.15	A_55_P2175451	Gm9791				544	< 1e-07	< 1e-07	66842.3	183235	0.36	A_55_P2152246	LOC100045367				544	1.6e-06	3.47e-05	9820.42	3691.19	2.66	A_55_P2007768	LOC675602
545	3e-05	0.000606	207772	58360.7	3.56	A_51_P320852	Cd9	CD9 molecule	928		545	3e-07	5.98e-06	23	53.02	0.43	A_66_P117534	E030025P04Rik				545	< 1e-07	< 1e-07	513.68	102.22	5.03	A_52_P385606	Ckb	creatine kinase, brain	1152		545	1.6e-06	3.47e-05	6163.99	15223.5	0.4	A_55_P1952882	Cyp4f18
546	3.01e-05	0.000606	603.74	1526.71	0.4	A_65_P20249	Prkcb	protein kinase C, beta	5579		546	3e-07	5.98e-06	1722.28	9460.45	0.18	A_55_P2025008	Hvcn1	hydrogen voltage gated channel 1	84329		546	< 1e-07	< 1e-07	1031.89	5254.38	0.2	A_52_P658034	Tspyl1	TSPY-like 1	7259		546	1.6e-06	3.47e-05	287.15	710.6	0.4	A_51_P469968	H2-M3
547	3.01e-05	0.000606	186.89	543.48	0.34	A_55_P2029106	Bmf	Bcl2 modifying factor	90427		547	3e-07	5.98e-06	1205.88	3948.03	0.31	A_55_P2027136	Hist1h3f	histone cluster 1, H3f	8968		547	< 1e-07	< 1e-07	74300.2	290698	0.26	A_55_P2006340	Gm11808				547	1.6e-06	3.47e-05	55.05	151.93	0.36	A_55_P2068882	Ccng2	cyclin G2	901
548	3.02e-05	0.000606	223.27	720.8	0.31	A_51_P485421	ENSMUST00000103426				548	3e-07	5.98e-06	27.25	103.71	0.26	A_55_P1993106	Gm8212				548	< 1e-07	< 1e-07	15264.9	4388.51	3.48	A_55_P2182077	NAP000003-021				548	1.7e-06	3.66e-05	2296.97	946.54	2.43	A_52_P72237	Actg1	actin gamma 1	71
549	3.02e-05	0.000606	4280.33	1638.14	2.61	A_55_P1960311	Dnase1l1	deoxyribonuclease I-like 1	1774		549	3e-07	5.98e-06	67.84	538.1	0.13	A_52_P584335	Folr1	folate receptor 1 (adult)	2348		549	< 1e-07	< 1e-07	1892.2	5479.3	0.35	A_55_P2039235	Mat2b	methionine adenosyltransferase II, beta	27430		549	1.7e-06	3.66e-05	85.53	315.05	0.27	A_55_P2292608	A930037H05Rik
550	3.04e-05	0.000608	417.49	113.15	3.69	A_55_P2143139	Myadml2	myeloid-associated differentiation marker-like 2	255275		550	3e-07	5.98e-06	30.36	138.88	0.22	A_55_P2150392	Cpne5				550	< 1e-07	< 1e-07	67.78	190.1	0.36	A_55_P1990190	Arhgap28	Rho GTPase activating protein 28	79822		550	1.7e-06	3.66e-05	3784.95	1180.79	3.21	A_55_P2067153	A_55_P2067153
551	3.05e-05	0.000609	187.22	41.19	4.55	A_66_P137374	LOC100045219				551	3e-07	5.98e-06	76.85	31.04	2.48	A_55_P2294184	Tmem2	transmembrane protein 2	23670		551	< 1e-07	< 1e-07	238.39	1216.56	0.2	A_51_P452153	2010001M09Rik				551	1.7e-06	3.66e-05	936.46	2275.98	0.41	A_51_P236267	St8sia4	ST8 alpha-N-acetyl-neuraminide alpha-2,8-sialyltransferase 4	7903
552	3.06e-05	0.00061	13611.7	4575.96	2.97	A_66_P113487	Pacsin2	protein kinase C and casein kinase substrate in neurons 2	11252		552	3e-07	5.98e-06	190.37	80.59	2.36	A_55_P2144512	LOC100047861				552	< 1e-07	< 1e-07	5816.63	23204.5	0.25	A_55_P2131193	NAP060843-1				552	1.8e-06	3.85e-05	3590.26	1621.3	2.21	A_55_P2058494	Gm4416
553	3.09e-05	0.000614	7843.22	2742.91	2.86	A_55_P2471798	ENSMUST00000116437				553	3e-07	5.98e-06	46.58	93.66	0.5	A_52_P68714	Gm5513				553	< 1e-07	< 1e-07	155.99	47.59	3.28	A_51_P140211	Ndufv3	NADH dehydrogenase (ubiquinone) flavoprotein 3, 10kDa	4731		553	1.8e-06	3.85e-05	778.29	236.18	3.3	A_52_P446457	Ly6g6f	lymphocyte antigen 6 complex, locus G6F	259215
554	3.09e-05	0.000614	37.23	92.09	0.4	A_55_P1980308	Stap1	signal transducing adaptor family member 1	26228		554	3e-07	5.98e-06	576.6	216.86	2.66	A_55_P2009121	Agrn				554	< 1e-07	< 1e-07	455.92	168.76	2.7	A_55_P2058359	H2afy	H2A histone family, member Y	9555		554	1.8e-06	3.85e-05	375.44	11180.8	0.034	A_55_P2114427	Creb1	cAMP responsive element binding protein 1	1385
555	3.1e-05	0.000615	1806.54	3730.64	0.48	A_55_P2092661	Nup210	nucleoporin 210kDa	23225		555	3e-07	5.98e-06	53.43	106.88	0.5	A_66_P124674	Ubxn2a	UBX domain protein 2A	165324		555	< 1e-07	< 1e-07	86.97	783.61	0.11	A_55_P2258216	8030425K09Rik				555	1.9e-06	4.01e-05	706.48	214.48	3.29	A_66_P130960	Psmd11	proteasome (prosome, macropain) 26S subunit, non-ATPase, 11	5717
556	3.11e-05	0.000616	394.76	810.85	0.49	A_51_P485594	Map3k7ip3				556	3e-07	5.98e-06	21.76	76.81	0.28	A_55_P2214531	Il9r	interleukin 9 receptor	3581		556	< 1e-07	< 1e-07	130.61	703.52	0.19	A_55_P2140042	Krt31	keratin 31, type I	3881		556	1.9e-06	4.01e-05	44.71	135.91	0.33	A_55_P2052578	A830080D01Rik
557	3.12e-05	0.000616	159.17	360.15	0.44	A_55_P2093543	Snapc4	small nuclear RNA activating complex, polypeptide 4, 190kDa	6621		557	3e-07	5.98e-06	21019.1	53251	0.39	A_55_P2004833	Gm6186				557	< 1e-07	< 1e-07	223.85	841.19	0.27	A_52_P413947	Mthfr	methylenetetrahydrofolate reductase (NAD(P)H)	4524		557	1.9e-06	4.01e-05	6164.8	2188.54	2.82	A_55_P2347384	D430040L24Rik
558	3.12e-05	0.000616	1476.69	418.83	3.53	A_55_P2020378	Ehd4	EH-domain containing 4	30844		558	3e-07	5.98e-06	8718.26	42979.2	0.2	A_55_P2067445	Arf5	ADP-ribosylation factor 5	381		558	< 1e-07	< 1e-07	1484.83	4774.03	0.31	A_55_P2106827	A_55_P2106827				558	1.9e-06	4.01e-05	2795.24	675.6	4.14	A_51_P480982	Glo1	glyoxalase I	2739
559	3.15e-05	0.000621	3629.31	1311.49	2.77	A_55_P2141938	1810058I24Rik				559	3e-07	5.98e-06	196.45	419.05	0.47	A_51_P396983	D630042P16Rik				559	< 1e-07	< 1e-07	47828.8	116934	0.41	A_55_P2158350	Gm15427				559	1.9e-06	4.01e-05	1140.69	10256.5	0.11	A_66_P128839	ENSMUST00000100421
560	3.17e-05	0.000624	414.17	189.89	2.18	A_55_P2037777	BC040756				560	3e-07	5.98e-06	33.75	139.78	0.24	A_55_P2079841	LOC100047092				560	< 1e-07	< 1e-07	1513.92	388.85	3.89	A_55_P1994258	Gapdh	glyceraldehyde-3-phosphate dehydrogenase	2597		560	1.9e-06	4.01e-05	167.18	771.1	0.22	A_52_P390944	Chst3	carbohydrate (chondroitin 6) sulfotransferase 3	9469
561	3.18e-05	0.000625	144.88	478.94	0.3	A_52_P239086	Apol10a				561	3e-07	5.98e-06	22.98	87.43	0.26	A_66_P113599	ENSMUST00000032858				561	< 1e-07	< 1e-07	463.37	151	3.07	A_51_P145415	Lpcat3	lysophosphatidylcholine acyltransferase 3	10162		561	1.9e-06	4.01e-05	5999.45	2247.46	2.67	A_55_P2062733	NAP111347-1
562	3.19e-05	0.000626	2046.1	629.9	3.25	A_52_P126266	Prkab2	protein kinase, AMP-activated, beta 2 non-catalytic subunit	5565		562	3e-07	5.98e-06	52.13	192.61	0.27	A_55_P2117345	Fcer2a				562	< 1e-07	1.53e-06	566.02	138.36	4.09	A_55_P1995151	A_55_P1995151				562	2e-06	4.18e-05	107882	46061.7	2.34	A_55_P2096257	Myl6	myosin, light chain 6, alkali, smooth muscle and non-muscle	4637
563	3.21e-05	0.000628	8514.7	2317.77	3.67	A_52_P354744	Slc2a3	solute carrier family 2 (facilitated glucose transporter), member 3	6515		563	3e-07	5.98e-06	112.61	685.64	0.16	A_51_P483280	Prnp	prion protein	5621		563	< 1e-07	1.53e-06	341.11	4558.72	0.075	A_66_P118368	Gm216				563	2e-06	4.18e-05	406.85	165.81	2.45	A_55_P2001218	Cd80	CD80 molecule	941
564	3.21e-05	0.000628	53309.4	12046.2	4.43	A_51_P341918	Tsc22d1	TSC22 domain family, member 1	8848		564	3e-07	5.98e-06	54.3	316.61	0.17	A_55_P2003333	Gm4641				564	< 1e-07	1.53e-06	17201.6	74188	0.23	A_55_P2037398	Gm10223				564	2e-06	4.18e-05	136.98	373.18	0.37	A_55_P2034175	Usp28
565	3.22e-05	0.000629	34423.3	11080.7	3.11	A_51_P223443	Cd81	CD81 molecule	975		565	3e-07	5.98e-06	52.94	256.15	0.21	A_55_P2081040	Gpr27	G protein-coupled receptor 27	2850		565	< 1e-07	1.53e-06	52.75	828.71	0.064	A_55_P2024909	Dnahc17				565	2e-06	4.18e-05	847.01	407.02	2.08	A_51_P127915	Rnasek	ribonuclease, RNase K	440400
566	3.24e-05	0.000632	5370.85	1970.12	2.73	A_66_P119247	Gatad1	GATA zinc finger domain containing 1	57798		566	3e-07	5.98e-06	108.09	415.71	0.26	A_51_P469902	LOC100045315				566	< 1e-07	1.53e-06	14869.1	58581.2	0.25	A_51_P357744	Jund	jun D proto-oncogene	3727		566	2e-06	4.18e-05	661.02	277.66	2.38	A_52_P253915	Cds2	CDP-diacylglycerol synthase (phosphatidate cytidylyltransferase) 2	8760
567	3.25e-05	0.000632	4428.76	11950	0.37	A_55_P1983448	S100a4	S100 calcium binding protein A4	6275		567	3e-07	5.98e-06	38.89	224	0.17	A_51_P158018	Bend5	BEN domain containing 5	79656		567	< 1e-07	1.53e-06	24.35	123.54	0.2	A_55_P2083351	Hs3st1	heparan sulfate (glucosamine) 3-O-sulfotransferase 1	9957		567	2e-06	4.18e-05	98.92	33.05	2.99	A_55_P2042183	Gm3181
568	3.25e-05	0.000632	997.02	278.74	3.58	A_55_P2133047	Tollip	toll interacting protein	54472		568	3e-07	5.98e-06	543.2	1872.84	0.29	A_55_P2083401	Acp1	acid phosphatase 1, soluble	52		568	< 1e-07	1.53e-06	777.58	351.37	2.21	A_51_P290601	Znhit2	zinc finger, HIT-type containing 2	741		568	2e-06	4.18e-05	214.6	53.92	3.98	A_52_P385606	Ckb	creatine kinase, brain	1152
569	3.26e-05	0.000632	65.56	163.5	0.4	A_55_P2245852	Tspan32	tetraspanin 32	10077		569	3e-07	5.98e-06	355.94	1431.7	0.25	A_52_P70796	Cxcr5	chemokine (C-X-C motif) receptor 5	643		569	< 1e-07	1.53e-06	13.82	83.95	0.16	A_55_P2052360	Olfr1382				569	2.1e-06	4.33e-05	221.87	60.12	3.69	A_55_P2089820	Adk	adenosine kinase	132
570	3.26e-05	0.000632	98.32	44.07	2.23	A_55_P1998374	Ppfibp1	PTPRF interacting protein, binding protein 1 (liprin beta 1)	8496		570	3e-07	5.98e-06	20.74	89.91	0.23	A_55_P2032518	Slc5a4a				570	< 1e-07	1.53e-06	22933.2	7903.46	2.9	A_55_P2035981	Fam63a	family with sequence similarity 63, member A	55793		570	2.1e-06	4.33e-05	186.45	75.12	2.48	A_55_P2074317	Ap2b1	adaptor-related protein complex 2, beta 1 subunit	163
571	3.29e-05	0.000634	3206.3	989.41	3.24	A_55_P2122200	Prkar2b	protein kinase, cAMP-dependent, regulatory, type II, beta	5577		571	3e-07	5.98e-06	28874.2	72418.6	0.4	A_55_P1985464	Gm12271				571	< 1e-07	1.53e-06	33.65	224.69	0.15	A_51_P150489	Gsdmc	gasdermin C	56169		571	2.1e-06	4.33e-05	1613.12	12873.1	0.13	A_52_P496202	Pcsk1n	proprotein convertase subtilisin/kexin type 1 inhibitor	27344
572	3.29e-05	0.000634	402.72	81.3	4.95	A_51_P350817	Cnn1	calponin 1, basic, smooth muscle	1264		572	3e-07	5.98e-06	310.72	774.19	0.4	A_55_P1968129	Tceb1	transcription elongation factor B (SIII), polypeptide 1 (15kDa, elongin C)	6921		572	< 1e-07	1.53e-06	1474.46	331.92	4.44	A_52_P370311	Plbd2	phospholipase B domain containing 2	196463		572	2.1e-06	4.33e-05	93.21	204.65	0.46	A_51_P104125	Fam76b	family with sequence similarity 76, member B	143684
573	3.29e-05	0.000634	3582.59	1628.5	2.2	A_55_P1963144	Mtmr14	myotubularin related protein 14	64419		573	3e-07	5.98e-06	8235.03	80786.2	0.1	A_51_P285446	Lig1	ligase I, DNA, ATP-dependent	3978		573	< 1e-07	1.53e-06	21.39	72.01	0.3	A_55_P2139809	Fgf13	fibroblast growth factor 13	2258		573	2.1e-06	4.33e-05	463.6	138.89	3.34	A_51_P346104	Sgta	small glutamine-rich tetratricopeptide repeat (TPR)-containing, alpha	6449
574	3.3e-05	0.000635	10020.4	4951.73	2.02	A_55_P2071532	NAP058964-1				574	3e-07	5.98e-06	17.69	54.06	0.33	A_55_P2042934	ENSMUST00000113901				574	< 1e-07	1.53e-06	205.39	87.5	2.35	A_55_P2165560	Plekhg5	pleckstrin homology domain containing, family G (with RhoGef domain) member 5	57449		574	2.1e-06	4.33e-05	1350.28	596.7	2.26	A_52_P649332	Sdf4	stromal cell derived factor 4	51150
575	3.32e-05	0.000636	334.95	150.85	2.22	A_51_P272586	Dym	dymeclin	54808		575	3e-07	5.98e-06	39.29	113.55	0.35	A_55_P2064676	Gas2l3	growth arrest-specific 2 like 3	283431		575	< 1e-07	1.53e-06	29031.5	74088.9	0.39	A_55_P2011235	Rpl13	ribosomal protein L13	6137		575	2.1e-06	4.33e-05	23.66	80.07	0.3	A_51_P207412	Ankrd32	ankyrin repeat domain 32	84250
576	3.36e-05	0.000642	1021.29	421.09	2.43	A_55_P2032760	Gm672				576	3e-07	5.98e-06	29.59	59.32	0.5	A_51_P412461	Antxrl	anthrax toxin receptor-like	195977		576	< 1e-07	1.53e-06	41.43	223.48	0.19	A_55_P2123551	EG640142				576	2.2e-06	4.5e-05	195.62	516.92	0.38	A_55_P2032538	Pde3b	phosphodiesterase 3B, cGMP-inhibited	5140
577	3.36e-05	0.000642	329534	103923	3.17	A_51_P136355	Gng11	guanine nucleotide binding protein (G protein), gamma 11	2791		577	3e-07	5.98e-06	969.89	145.22	6.68	A_55_P1972872	I830012O16Rik				577	< 1e-07	1.53e-06	76.28	929.81	0.082	A_52_P522977	Ssbp2	single-stranded DNA binding protein 2	23635		577	2.2e-06	4.5e-05	2240.07	5684.21	0.39	A_52_P282500	Kif21b	kinesin family member 21B	23046
578	3.38e-05	0.000644	3107.14	9422.15	0.33	A_55_P1983450	S100a4	S100 calcium binding protein A4	6275		578	3e-07	5.98e-06	139.13	351.71	0.4	A_55_P2150540	Lalba	lactalbumin, alpha-	3906		578	< 1e-07	1.53e-06	960.03	223.33	4.3	A_51_P392090	Tmem19	transmembrane protein 19	55266		578	2.2e-06	4.5e-05	477.39	7929.04	0.06	A_55_P2024625	Ccl21a
579	3.38e-05	0.000644	16129.7	5262.7	3.06	A_55_P2005680	Ipo11	importin 11	51194		579	3e-07	5.98e-06	35.82	82.98	0.43	A_55_P2056521	Rpl21	ribosomal protein L21	6144		579	< 1e-07	1.53e-06	9.4	44.37	0.21	A_55_P2088940	Olfr1388				579	2.2e-06	4.5e-05	3075.23	1470.98	2.09	A_55_P2116604	NAP059962-1
580	3.4e-05	0.000647	1143.19	465.29	2.46	A_52_P678895	Dynlt3	dynein, light chain, Tctex-type 3	6990		580	3e-07	5.98e-06	212.94	56.66	3.76	A_55_P1979142	LOC100048689				580	< 1e-07	1.53e-06	11.63	34.97	0.33	A_55_P2161903	Oxt	oxytocin/neurophysin I prepropeptide	5020		580	2.3e-06	4.63e-05	204.58	92.78	2.2	A_55_P2066827	Hexim2	hexamethylene bis-acetamide inducible 2	124790
581	3.41e-05	0.000647	128.48	281.31	0.46	A_55_P2255737	D730035F11Rik				581	3e-07	5.98e-06	34833.9	88432.8	0.39	A_52_P37431	NAP114294-1				581	< 1e-07	1.53e-06	104.6	501.01	0.21	A_52_P277104	Bank1	B-cell scaffold protein with ankyrin repeats 1	55024		581	2.3e-06	4.63e-05	587.63	1176.27	0.5	A_51_P347177	Snx2	sorting nexin 2	6643
582	3.44e-05	0.00065	192.11	45.86	4.19	A_55_P2067727	Mxra7				582	3e-07	5.98e-06	15653.6	6404.18	2.44	A_55_P2136957	D19Wsu162e				582	< 1e-07	1.53e-06	129.16	2273.35	0.057	A_51_P266248	ENSMUST00000103424				582	2.3e-06	4.63e-05	29260.3	77478	0.38	A_55_P2163622	Rps27	ribosomal protein S27	6232
583	3.45e-05	0.000651	407.53	129.27	3.15	A_55_P1952628	Dpys	dihydropyrimidinase	1807		583	3e-07	5.98e-06	40.58	257.23	0.16	A_51_P239166	Adam21	ADAM metallopeptidase domain 21	8747		583	< 1e-07	1.53e-06	1062.55	385.24	2.76	A_51_P147373	Dpp3	dipeptidyl-peptidase 3	10072		583	2.3e-06	4.63e-05	271.44	109.19	2.49	A_55_P2088401	H2-T9
584	3.47e-05	0.000654	277.95	138.78	2	A_55_P2125013	Hist1h4j	histone cluster 1, H4j	8363		584	3e-07	5.98e-06	134.11	977.44	0.14	A_52_P104824	Diap3				584	< 1e-07	1.53e-06	33.56	137.9	0.24	A_55_P2028651	E030019B06Rik				584	2.3e-06	4.63e-05	199.06	466.25	0.43	A_55_P1968143	Rbm25	RNA binding motif protein 25	58517
585	3.49e-05	0.000657	858.02	335.67	2.56	A_55_P2055217	A_55_P2055217				585	3e-07	5.98e-06	8736.38	2700.73	3.23	A_55_P1961188	Gm6981				585	< 1e-07	1.53e-06	1184.35	265.48	4.46	A_55_P2160204	NAP060545-1				585	2.3e-06	4.63e-05	846.1	342.65	2.47	A_51_P298843	Pcbd2	pterin-4 alpha-carbinolamine dehydratase/dimerization cofactor of hepatocyte nuclear factor 1 alpha (TCF1) 2	84105
586	3.51e-05	0.000657	62.92	24.6	2.56	A_52_P127130	Msr1	macrophage scavenger receptor 1	4481		586	3e-07	5.98e-06	2088.96	850.45	2.46	A_55_P2122334	Nfic	nuclear factor I/C (CCAAT-binding transcription factor)	4782		586	< 1e-07	1.53e-06	88.06	411.1	0.21	A_51_P469902	LOC100045315				586	2.3e-06	4.63e-05	3332.21	35070.4	0.095	A_55_P1976709	Gm10078
587	3.51e-05	0.000657	581.1	266.51	2.18	A_51_P102860	Herpud2	HERPUD family member 2	64224		587	3e-07	5.98e-06	540.43	3143.47	0.17	A_55_P1973448	Ybx2	Y box binding protein 2	51087		587	< 1e-07	1.53e-06	17424.6	5024.89	3.47	A_55_P1995152	Gm5507				587	2.3e-06	4.63e-05	13157.8	4192.08	3.14	A_55_P2047768	Serpinb6c
588	3.51e-05	0.000657	12253.7	5273.05	2.32	A_51_P236175	Rit1	Ras-like without CAAX 1	6016		588	3e-07	5.98e-06	153.6	59.3	2.59	A_51_P384113	9330129D05Rik				588	< 1e-07	1.53e-06	244.74	115.86	2.11	A_55_P2011887	Kif13a	kinesin family member 13A	63971		588	2.3e-06	4.63e-05	127.89	341.5	0.37	A_55_P1984123	Mll3
589	3.51e-05	0.000657	717.16	198.5	3.61	A_52_P233441	Gata2	GATA binding protein 2	2624		589	3e-07	5.98e-06	2063.18	7203.04	0.29	A_55_P2108850	2017-03-02	membrane-associated ring finger (C3HC4) 2, E3 ubiquitin protein ligase	51257		589	< 1e-07	1.53e-06	10430.5	4717.11	2.21	A_51_P519276	Ndufb7	NADH dehydrogenase (ubiquinone) 1 beta subcomplex, 7, 18kDa	4713		589	2.3e-06	4.63e-05	4592.82	33420.2	0.14	A_51_P131653	1700021C14Rik
590	3.52e-05	0.000657	6713.51	2197.71	3.05	A_55_P1982817	Gm9115				590	3e-07	5.98e-06	179.78	43.42	4.14	A_55_P2004807	Hexim2	hexamethylene bis-acetamide inducible 2	124790		590	< 1e-07	1.53e-06	4110.88	30199.1	0.14	A_55_P2009069	Gm4638				590	2.3e-06	4.63e-05	10948.3	3560.33	3.08	A_55_P2013038	Serpinb6c
591	3.53e-05	0.000657	2922.12	626.24	4.67	A_51_P474169	5430407P10Rik				591	3e-07	5.98e-06	11092.5	26127.6	0.42	A_55_P2065370	A_55_P2065370				591	< 1e-07	1.53e-06	34.85	156.52	0.22	A_55_P2220342	C230094B09Rik				591	2.4e-06	4.77e-05	216.21	459.87	0.47	A_55_P2060642	2310008H04Rik
592	3.53e-05	0.000657	484.92	209.05	2.32	A_52_P601385	Cd99l2	CD99 molecule-like 2	83692		592	3e-07	5.98e-06	1771.74	564.48	3.14	A_51_P333274	Gzmb	granzyme B (granzyme 2, cytotoxic T-lymphocyte-associated serine esterase 1)	3002		592	< 1e-07	1.53e-06	1497.44	5433.35	0.28	A_55_P2084238	Gm3832				592	2.4e-06	4.77e-05	110.75	276.22	0.4	A_55_P1989405	Elf1	E74-like factor 1 (ets domain transcription factor)	1997
593	3.54e-05	0.000658	175.83	391.72	0.45	A_52_P516097	Leng9	leukocyte receptor cluster (LRC) member 9	94059		593	3e-07	5.98e-06	17141.8	57043.8	0.3	A_51_P357744	Jund	jun D proto-oncogene	3727		593	< 1e-07	1.53e-06	101.19	35.41	2.86	A_55_P2127692	Timm50	translocase of inner mitochondrial membrane 50 homolog (S. cerevisiae)	92609		593	2.4e-06	4.77e-05	232	583.28	0.4	A_52_P295067	Snn	stannin	8303
594	3.55e-05	0.000658	594.83	235.18	2.53	A_51_P244824	Dapp1	dual adaptor of phosphotyrosine and 3-phosphoinositides	27071		594	3e-07	5.98e-06	268.57	77.99	3.44	A_51_P160544	Efemp2	EGF containing fibulin-like extracellular matrix protein 2	30008		594	< 1e-07	1.53e-06	140.16	928.14	0.15	A_55_P2076360	A_55_P2076360				594	2.4e-06	4.77e-05	825.06	8383.22	0.098	A_55_P1952071	Npb	neuropeptide B	256933
595	3.56e-05	0.000659	68.18	30.96	2.2	A_55_P2252601	4930481B07Rik				595	3e-07	5.98e-06	344.84	133.86	2.58	A_51_P313483	Dyrk1a	dual-specificity tyrosine-(Y)-phosphorylation regulated kinase 1A	1859		595	< 1e-07	1.53e-06	22.36	226.82	0.099	A_52_P77227	Rnf212	ring finger protein 212	285498		595	2.4e-06	4.77e-05	189.46	49.35	3.84	A_52_P351816	Itgb1	integrin, beta 1 (fibronectin receptor, beta polypeptide, antigen CD29 includes MDF2, MSK12)	3688
596	3.58e-05	0.00066	10122.4	2978.02	3.4	A_55_P2133266	Cxx1c				596	3e-07	5.98e-06	265.84	693.62	0.38	A_55_P2013029	Gm9631				596	< 1e-07	1.53e-06	577.59	222.5	2.6	A_51_P430973	Paqr7	progestin and adipoQ receptor family member VII	164091		596	2.4e-06	4.77e-05	5347.93	2521.04	2.12	A_52_P576442	Dap	death-associated protein	1611
597	3.58e-05	0.00066	93.54	247.81	0.38	A_55_P1958400	LOC100038937				597	3e-07	5.98e-06	37.02	75.69	0.49	A_66_P115080	LOC100044611				597	< 1e-07	1.53e-06	9940.65	2571.4	3.87	A_55_P2088912	Gapdh	glyceraldehyde-3-phosphate dehydrogenase	2597		597	2.4e-06	4.77e-05	4236.33	1531.91	2.77	A_55_P2124096	A_55_P2124096
598	3.58e-05	0.00066	1671.24	484.63	3.45	A_51_P393426	Pros1	protein S (alpha)	5627		598	3e-07	5.98e-06	2599.9	1163.45	2.23	A_55_P1966863	Mad2l2	MAD2 mitotic arrest deficient-like 2 (yeast)	10459		598	< 1e-07	1.53e-06	44	139.67	0.32	A_55_P2057976	Gm6229				598	2.5e-06	4.92e-05	1552.58	8193.75	0.19	A_55_P1959833	AI118078
599	3.61e-05	0.000665	261.9	80.24	3.26	A_52_P336958	9430020K01Rik				599	3e-07	5.98e-06	27.66	120.31	0.23	A_55_P2059947	Gm8094				599	< 1e-07	1.53e-06	7865.42	2175.1	3.62	A_55_P1967332	NAP070959-1				599	2.5e-06	4.92e-05	871.14	13169.8	0.066	A_55_P2370096	D2Ertd612e
600	3.64e-05	0.000669	8433.73	4161.69	2.03	A_55_P2186446	A_55_P2186446				600	3e-07	5.98e-06	20.69	94.16	0.22	A_55_P2032750	Cpt1c	carnitine palmitoyltransferase 1C	126129		600	< 1e-07	1.53e-06	567.01	59.24	9.57	A_55_P2014274	LOC100047416				600	2.5e-06	4.92e-05	2016.6	717.6	2.81	A_55_P2141884	Tagln2	transgelin 2	8407
601	3.69e-05	0.000676	264.73	62.23	4.25	A_52_P383217	Gm3354				601	3e-07	5.98e-06	468.97	210.27	2.23	A_55_P1956097	Cyb5d2	cytochrome b5 domain containing 2	124936		601	< 1e-07	1.53e-06	107.92	43.94	2.46	A_55_P2137314	Kctd21	potassium channel tetramerization domain containing 21	283219		601	2.5e-06	4.92e-05	3332.52	1435.29	2.32	A_55_P2185160	NAP061301-1
602	3.69e-05	0.000676	283.32	622.45	0.46	A_55_P2186615	Acp1	acid phosphatase 1, soluble	52		602	3e-07	5.98e-06	113.89	838.26	0.14	A_55_P2036813	Hist3h2ba	histone cluster 3, H2ba, pseudogene	337872		602	< 1e-07	1.53e-06	3173.04	645.5	4.92	A_51_P282508	Rhoc	ras homolog family member C	389		602	2.5e-06	4.92e-05	524.42	246.87	2.12	A_55_P1989384	Rnf181	ring finger protein 181	51255
603	3.7e-05	0.000676	1337.27	462.02	2.89	A_66_P113059	Itgb1	integrin, beta 1 (fibronectin receptor, beta polypeptide, antigen CD29 includes MDF2, MSK12)	3688		603	3e-07	5.98e-06	82.51	342.27	0.24	A_55_P2131498	ENSMUST00000112975				603	< 1e-07	1.53e-06	158.02	2080.58	0.076	A_55_P2096340	Rnf170	ring finger protein 170	81790		603	2.5e-06	4.92e-05	55.57	245.7	0.23	A_55_P2082319	BC094916
604	3.71e-05	0.000676	507.62	1189.35	0.43	A_52_P586141	Adcy7	adenylate cyclase 7	113		604	3e-07	5.98e-06	572.11	1759.21	0.33	A_55_P2187038	Tpm1	tropomyosin 1 (alpha)	7168		604	< 1e-07	1.53e-06	14738.1	4343.16	3.39	A_55_P1984284	Gapdh	glyceraldehyde-3-phosphate dehydrogenase	2597		604	2.6e-06	5.06e-05	588.99	181.57	3.24	A_55_P2114187	LOC620515
605	3.71e-05	0.000676	8433.08	2423.16	3.48	A_52_P407871	Lsm12	LSM12 homolog (S. cerevisiae)	124801		605	3e-07	5.98e-06	28.57	108.69	0.26	A_55_P2275109	9530034A14Rik				605	< 1e-07	1.53e-06	83.42	33.82	2.47	A_51_P509223	Arfgap1	ADP-ribosylation factor GTPase activating protein 1	55738		605	2.6e-06	5.06e-05	473.71	11712.5	0.04	A_55_P2248330	2700068H02Rik
606	3.73e-05	0.000679	54.24	111.1	0.49	A_51_P493105	Mett5d1				606	3e-07	5.98e-06	64.92	313.34	0.21	A_55_P2085150	Gm4461				606	< 1e-07	1.53e-06	27821.7	6778.95	4.1	A_51_P482711	Dhcr24	24-dehydrocholesterol reductase	1718		606	2.6e-06	5.06e-05	4800.48	1743.02	2.75	A_55_P1967332	NAP070959-1
607	3.76e-05	0.000683	3184.92	939.19	3.39	A_51_P254471	Birc2	baculoviral IAP repeat containing 2	329		607	3e-07	5.98e-06	19.91	60.92	0.33	A_66_P101536	ENSMUST00000094945				607	< 1e-07	1.53e-06	21470.8	5522.49	3.89	A_55_P2037425	Gapdh	glyceraldehyde-3-phosphate dehydrogenase	2597		607	2.7e-06	5.22e-05	317.74	89.29	3.56	A_55_P2159746	Mfsd2b	major facilitator superfamily domain containing 2B	388931
608	3.77e-05	0.000683	499.08	1072.29	0.47	A_55_P2132099	Gm7684				608	3e-07	5.98e-06	2686.64	208.49	12.89	A_55_P2089565	Tbx22	T-box 22	50945		608	< 1e-07	1.53e-06	49216.8	146971	0.33	A_55_P2119721	Gm5244				608	2.7e-06	5.22e-05	3768.67	1236.01	3.05	A_55_P2108483	A_55_P2108483
609	3.78e-05	0.000683	2007.35	613.9	3.27	A_52_P87964	Pla2g12a	phospholipase A2, group XIIA	81579		609	3e-07	5.98e-06	96.99	27.72	3.5	A_51_P290576	Plk2	polo-like kinase 2	10769		609	< 1e-07	1.53e-06	72.76	1711.69	0.043	A_55_P1974587	Vangl1	VANGL planar cell polarity protein 1	81839		609	2.7e-06	5.22e-05	237.39	651.86	0.36	A_51_P199135	Cd83	CD83 molecule	9308
610	3.8e-05	0.000683	574.05	183.27	3.13	A_51_P244531	ENSMUST00000100518				610	3e-07	5.98e-06	63.59	166.23	0.38	A_55_P1954375	Trav7d-3				610	< 1e-07	1.53e-06	680.42	31937.1	0.021	A_55_P2116988	1700024P12Rik				610	2.7e-06	5.22e-05	74.41	205.85	0.36	A_55_P2028853	Gapt	GRB2-binding adaptor protein, transmembrane	202309
611	3.8e-05	0.000683	7962.13	2619.76	3.04	A_55_P2076545	F5	coagulation factor V (proaccelerin, labile factor)	2153		611	3e-07	5.98e-06	24.72	58.27	0.42	A_55_P1994418	2310042E22Rik				611	< 1e-07	1.53e-06	37.62	250.89	0.15	A_55_P2047589	ENSMUST00000103328				611	2.8e-06	5.37e-05	10266.7	3185.91	3.22	A_55_P1993629	NAP062956-1
612	3.8e-05	0.000683	935.24	373.72	2.5	A_51_P120093	Snx10	sorting nexin 10	29887		612	3e-07	5.98e-06	220.25	562.94	0.39	A_52_P50478	Rnf123	ring finger protein 123	63891		612	< 1e-07	1.53e-06	22.24	121.35	0.18	A_55_P2142870	BC016423				612	2.8e-06	5.37e-05	169.36	483.57	0.35	A_55_P1972582	Gm4955
613	3.81e-05	0.000683	51.28	184.25	0.28	A_55_P2156653	Gpr174	G protein-coupled receptor 174	84636		613	3e-07	5.98e-06	417.27	2136.92	0.2	A_55_P2087622	Il4i1	interleukin 4 induced 1	259307		613	< 1e-07	1.53e-06	2283.03	8323.47	0.27	A_66_P123055	Gm10845				613	2.8e-06	5.37e-05	60.73	148.87	0.41	A_51_P246773	Sesn3	sestrin 3	143686
614	3.81e-05	0.000683	71972.6	31512.6	2.28	A_55_P2069306	Ptpn18	protein tyrosine phosphatase, non-receptor type 18 (brain-derived)	26469		614	3e-07	5.98e-06	3798.76	12635.4	0.3	A_55_P2109554	Serinc3	serine incorporator 3	10955		614	< 1e-07	1.53e-06	1560.94	543.17	2.87	A_55_P2127303	Spsb2	splA/ryanodine receptor domain and SOCS box containing 2	84727		614	2.8e-06	5.37e-05	453.09	8498.15	0.053	A_55_P1973930	Krt79	keratin 79, type II	338785
615	3.81e-05	0.000683	22335.3	5576.63	4.01	A_55_P2066727	Serpinb6a				615	3e-07	5.98e-06	338.05	1893.07	0.18	A_55_P2011395	Bcorl1	BCL6 corepressor-like 1	63035		615	< 1e-07	1.53e-06	259.69	62.97	4.12	A_51_P487678	Dtnbp1	dystrobrevin binding protein 1	84062		615	2.8e-06	5.37e-05	40937.5	97515.4	0.42	A_55_P2158112	Gm9846
616	3.81e-05	0.000683	884.58	2021.11	0.44	A_51_P176377	Usp25	ubiquitin specific peptidase 25	29761		616	3e-07	5.98e-06	89.71	219.15	0.41	A_55_P2118734	Rnmt	RNA (guanine-7-) methyltransferase	8731		616	< 1e-07	1.53e-06	963.68	331.64	2.91	A_55_P1990092	Snrpa	small nuclear ribonucleoprotein polypeptide A	6626		616	2.8e-06	5.37e-05	14665	44354.2	0.33	A_55_P2156731	H2-Eb1
617	3.83e-05	0.000684	903.89	427.05	2.12	A_55_P1959606	Tom1l1	target of myb1 (chicken)-like 1	10040		617	3e-07	5.98e-06	503.44	66.11	7.62	A_55_P1965363	Serpinb6e				617	< 1e-07	1.53e-06	752.93	19092.2	0.039	A_55_P2037454	Etv5	ets variant 5	2119		617	2.9e-06	5.5e-05	2284.24	1042.56	2.19	A_51_P426754	Anxa5	annexin A5	308
618	3.85e-05	0.000687	190.05	79.05	2.4	A_55_P2334112	1700096K18Rik				618	3e-07	5.98e-06	9340.94	67354.4	0.14	A_51_P161929	Tspo2	translocator protein 2	222642		618	< 1e-07	1.53e-06	345.95	2212.03	0.16	A_55_P2111322	ENSMUST00000103741				618	2.9e-06	5.5e-05	97.2	201.4	0.48	A_55_P2234744	Ccdc52
619	3.89e-05	0.000691	89058.9	30957.6	2.88	A_55_P1966194	Plek	pleckstrin	5341		619	4e-07	7.38e-06	219.97	641.39	0.34	A_55_P2007575	ENSMUST00000107104				619	< 1e-07	1.53e-06	139.84	56.03	2.5	A_52_P485007	Abca2	ATP-binding cassette, sub-family A (ABC1), member 2	20		619	2.9e-06	5.5e-05	483.31	121.6	3.97	A_55_P2112701	NAP111311-1
620	3.9e-05	0.000692	1639.15	3824.53	0.43	A_52_P116006	Gda	guanine deaminase	9615		620	4e-07	7.38e-06	7429.42	16175	0.46	A_55_P2121437	NAP093099-001				620	< 1e-07	1.53e-06	45.63	136.22	0.33	A_55_P1987665	ENSMUST00000050885				620	2.9e-06	5.5e-05	623.49	214.43	2.91	A_55_P1988424	Tpi1	triosephosphate isomerase 1	7167
621	3.95e-05	0.0007	3968.97	7959.81	0.5	A_55_P2135331	Evl	Enah/Vasp-like	51466		621	4e-07	7.38e-06	328.93	1844.63	0.18	A_66_P121583	Gm7120				621	< 1e-07	1.53e-06	3975.4	960.5	4.14	A_51_P394788	Actn4	actinin, alpha 4	81		621	2.9e-06	5.5e-05	127.42	62.64	2.03	A_52_P408657	Mycbp	MYC binding protein	26292
622	3.96e-05	0.000701	125.7	307.4	0.41	A_55_P2156186	BC028528				622	4e-07	7.38e-06	965.08	5666.62	0.17	A_55_P1970154	Rnf10	ring finger protein 10	9921		622	< 1e-07	1.53e-06	799.12	87384.7	0.0091	A_55_P2006792	Ntrk2	neurotrophic tyrosine kinase, receptor, type 2	4915		622	2.9e-06	5.5e-05	525.99	202.4	2.6	A_55_P2148504	Krt2	keratin 2, type II	3849
623	3.97e-05	0.000701	693.94	312.93	2.22	A_55_P2431118	Itsn1	intersectin 1 (SH3 domain protein)	6453		623	4e-07	7.38e-06	398.09	96.46	4.13	A_55_P2115364	Gm4429				623	< 1e-07	1.53e-06	20.32	83.33	0.24	A_55_P2006366	NAP106421-1				623	3e-06	5.65e-05	29764.7	75464.9	0.39	A_55_P2024322	Gm15531
624	3.99e-05	0.000702	4242.97	1349.08	3.15	A_55_P2030638	Dusp23	dual specificity phosphatase 23	54935		624	4e-07	7.38e-06	14.1	42.41	0.33	A_55_P1969977	Myo15	myosin XV	4652		624	< 1e-07	1.53e-06	206.9	76.82	2.69	A_52_P362981	ENSMUST00000068960				624	3e-06	5.65e-05	3883.37	818.67	4.74	A_51_P142896	Cd59a
625	4.02e-05	0.000705	1034.94	322.75	3.21	A_55_P2173224	Kif2a	kinesin heavy chain member 2A	3796		625	4e-07	7.38e-06	23049.2	55481.6	0.42	A_55_P2069392	LOC640877				625	< 1e-07	1.53e-06	19.62	70.2	0.28	A_55_P2112552	A_55_P2112552				625	3e-06	5.65e-05	646.41	6724.94	0.096	A_55_P2086329	Krt85	keratin 85, type II	3891
626	4.07e-05	0.000711	6086.89	2677.53	2.27	A_52_P187132	Ybx1	Y box binding protein 1	4904		626	4e-07	7.38e-06	73.04	333.59	0.22	A_55_P2142430	Bank1	B-cell scaffold protein with ankyrin repeats 1	55024		626	< 1e-07	1.53e-06	851.63	2561.89	0.33	A_55_P1976709	Gm10078				626	3e-06	5.65e-05	615.92	301.93	2.04	A_52_P15008	Mapkapk2	mitogen-activated protein kinase-activated protein kinase 2	9261
627	4.07e-05	0.000711	761.75	167.18	4.56	A_55_P2040170	Pmp22	peripheral myelin protein 22	5376		627	4e-07	7.38e-06	160.55	340.37	0.47	A_66_P125437	Rpl30	ribosomal protein L30	6156		627	< 1e-07	1.53e-06	39361.8	14171.8	2.78	A_55_P2081133	Gapdh	glyceraldehyde-3-phosphate dehydrogenase	2597		627	3.1e-06	5.78e-05	35160.4	16990.7	2.07	A_55_P2081313	Gnas	GNAS complex locus	2778
628	4.08e-05	0.000711	47.02	135.55	0.35	A_51_P303620	Whrn				628	4e-07	7.38e-06	21.84	111.31	0.2	A_55_P2018412	Sycp2	synaptonemal complex protein 2	10388		628	< 1e-07	1.53e-06	555.69	3623.14	0.15	A_55_P2137496	LOC100047815				628	3.1e-06	5.78e-05	6020.11	1977	3.05	A_55_P2112379	NAP111311-1
629	4.08e-05	0.000711	4131.25	1178.75	3.5	A_55_P2010116	Rab27b	RAB27B, member RAS oncogene family	5874		629	4e-07	7.38e-06	64.43	191.8	0.34	A_66_P123804	Fbxo30	F-box protein 30	84085		629	< 1e-07	1.53e-06	240.78	86.93	2.77	A_55_P2125841	Cog1	component of oligomeric golgi complex 1	9382		629	3.1e-06	5.78e-05	9633.04	3511.84	2.74	A_55_P2106426	Gm10313
630	4.08e-05	0.000711	589.19	223.72	2.63	A_52_P655948	BC030336				630	4e-07	7.38e-06	2941.25	1083.3	2.72	A_51_P501364	Tbx21	T-box 21	30009		630	< 1e-07	1.53e-06	110.1	1099.51	0.1	A_55_P1971729	Cr2	complement component (3d/Epstein Barr virus) receptor 2	1380		630	3.1e-06	5.78e-05	43.06	91.9	0.47	A_55_P2296088	Sp3	Sp3 transcription factor	6670
631	4.1e-05	0.000713	270.72	87.62	3.09	A_55_P2128511	Ociad2	OCIA domain containing 2	132299		631	4e-07	7.38e-06	103.82	607.76	0.17	A_55_P1997167	Kdm5c	lysine (K)-specific demethylase 5C	8242		631	< 1e-07	1.53e-06	344.54	78.05	4.41	A_55_P2086885	Slc45a4	solute carrier family 45, member 4	57210		631	3.1e-06	5.78e-05	37158.4	14029.7	2.65	A_52_P553890	Itgb3	integrin, beta 3 (platelet glycoprotein IIIa, antigen CD61)	3690
632	4.14e-05	0.000719	5461.67	1595.27	3.42	A_55_P2069850	Plp1	proteolipid protein 1	5354		632	4e-07	7.38e-06	382.94	787.74	0.49	A_51_P363791	Ap3m1	adaptor-related protein complex 3, mu 1 subunit	26985		632	< 1e-07	1.53e-06	524.7	183.36	2.86	A_55_P2035717	Pgap2	post-GPI attachment to proteins 2	27315		632	3.1e-06	5.78e-05	470.62	163.77	2.87	A_51_P182303	Col1a2	collagen, type I, alpha 2	1278
633	4.23e-05	0.000733	139.11	43.08	3.23	A_52_P371063	Iqcc	IQ motif containing C	55721		633	4e-07	7.38e-06	99.06	255.12	0.39	A_51_P286826	2017-03-10	membrane-associated ring finger (C3HC4) 10, E3 ubiquitin protein ligase	162333		633	< 1e-07	1.53e-06	13014.6	47812.1	0.27	A_55_P2060415	NAP114248-1				633	3.2e-06	5.94e-05	267.62	91.55	2.92	A_51_P265806	Clca2	chloride channel accessory 2	9635
634	4.25e-05	0.000735	344.19	65.74	5.24	A_51_P252565	Alox15	arachidonate 15-lipoxygenase	246		634	4e-07	7.38e-06	24.42	50.17	0.49	A_51_P420236	Srrt	serrate, RNA effector molecule	51593		634	< 1e-07	1.53e-06	216.21	33.33	6.49	A_52_P562593	Gm16517				634	3.2e-06	5.94e-05	48.87	116.87	0.42	A_55_P2068172	Nufip2	nuclear fragile X mental retardation protein interacting protein 2	57532
635	4.27e-05	0.000736	452.37	138.63	3.26	A_55_P2122605	Cbr2				635	4e-07	7.38e-06	943.22	409.6	2.3	A_51_P346104	Sgta	small glutamine-rich tetratricopeptide repeat (TPR)-containing, alpha	6449		635	< 1e-07	1.53e-06	181.47	58.53	3.1	A_55_P2092384	Pik3r2	phosphoinositide-3-kinase, regulatory subunit 2 (beta)	5296		635	3.2e-06	5.94e-05	106.35	247.11	0.43	A_55_P2044104	Fgfr1op	FGFR1 oncogene partner	11116
636	4.27e-05	0.000736	2800.19	1176.5	2.38	A_51_P359262	Sec11c	SEC11 homolog C (S. cerevisiae)	90701		636	4e-07	7.38e-06	29.96	99.38	0.3	A_55_P2075278	Zfp689				636	< 1e-07	1.53e-06	146.17	663.91	0.22	A_51_P133097	Gm4013				636	3.3e-06	6.06e-05	138.13	55.09	2.51	A_55_P1982494	1700012L04Rik
637	4.28e-05	0.000736	11863	3904.79	3.04	A_55_P2021266	Hpse	heparanase	10855		637	4e-07	7.38e-06	30.56	84.26	0.36	A_55_P2046519	Rps6kl1	ribosomal protein S6 kinase-like 1	83694		637	< 1e-07	1.53e-06	26746.7	96881.3	0.28	A_55_P2047571	Rps9	ribosomal protein S9	6203		637	3.3e-06	6.06e-05	2901.38	9292.21	0.31	A_52_P220783	Tmem229b	transmembrane protein 229B	161145
638	4.28e-05	0.000736	2288.55	604.76	3.78	A_55_P2305010	A730089K16Rik				638	4e-07	7.38e-06	166.54	461.31	0.36	A_51_P346453	Noc4l	nucleolar complex associated 4 homolog (S. cerevisiae)	79050		638	< 1e-07	1.53e-06	13804.6	62602.1	0.22	A_55_P2061134	A_55_P2061134				638	3.3e-06	6.06e-05	4415.16	25156.7	0.18	A_55_P2094292	Erp27	endoplasmic reticulum protein 27	121506
639	4.37e-05	0.000747	7001.15	2487	2.82	A_51_P405606	Ndrg1	N-myc downstream regulated 1	10397		639	4e-07	7.38e-06	891.64	2968.98	0.3	A_55_P2117630	Snrnp25	small nuclear ribonucleoprotein 25kDa (U11/U12)	79622		639	< 1e-07	1.53e-06	459.23	2384.62	0.19	A_55_P1975090	Gm12623				639	3.3e-06	6.06e-05	371.68	100.71	3.69	A_51_P308590	Ppif	peptidylprolyl isomerase F	10105
640	4.38e-05	0.000747	8282.45	2375.05	3.49	A_52_P317393	Gpr56				640	4e-07	7.38e-06	39.37	87.26	0.45	A_66_P108965	Smpdl3b	sphingomyelin phosphodiesterase, acid-like 3B	27293		640	< 1e-07	1.53e-06	40.64	165.44	0.25	A_55_P2002351	Lats2	large tumor suppressor kinase 2	26524		640	3.3e-06	6.06e-05	6937.2	58633.8	0.12	A_55_P2162855	Nipa2	non imprinted in Prader-Willi/Angelman syndrome 2	81614
641	4.38e-05	0.000747	3750.61	680.6	5.51	A_52_P518808	LOC676546				641	4e-07	7.38e-06	4611.66	12218.5	0.38	A_66_P138780	Tceb2	transcription elongation factor B (SIII), polypeptide 2 (18kDa, elongin B)	6923		641	< 1e-07	1.53e-06	984.93	403.18	2.44	A_51_P332799	Clptm1	cleft lip and palate associated transmembrane protein 1	1209		641	3.4e-06	6.2e-05	1413.64	13855.8	0.1	A_52_P981697	Zfp874
642	4.38e-05	0.000747	1019.26	2377.39	0.43	A_55_P1988202	Ifi203				642	4e-07	7.38e-06	19.42	90.83	0.21	A_51_P475628	Paqr6	progestin and adipoQ receptor family member VI	79957		642	< 1e-07	1.53e-06	2807.44	557.38	5.04	A_55_P2106666	Adcy9	adenylate cyclase 9	115		642	3.4e-06	6.2e-05	3263.65	37706.7	0.087	A_51_P389664	Scrt2	scratch family zinc finger 2	85508
643	4.39e-05	0.000747	20008	7271.18	2.75	A_55_P1964628	NAP094532-001				643	4e-07	7.38e-06	1206.94	418.1	2.89	A_52_P424826	Txnl4b	thioredoxin-like 4B	54957		643	< 1e-07	1.53e-06	74.04	436.64	0.17	A_55_P2173452	Gm4704				643	3.4e-06	6.2e-05	35884.4	92011.8	0.39	A_55_P2161818	A_55_P2161818
644	4.43e-05	0.000752	129.48	55.13	2.35	A_55_P2096395	Cdc42bpa				644	4e-07	7.38e-06	177.45	2255.35	0.079	A_55_P2136906	Vpreb3	pre-B lymphocyte 3	29802		644	< 1e-07	1.53e-06	1170.35	6386.47	0.18	A_52_P483336	Ms4a1	membrane-spanning 4-domains, subfamily A, member 1	931		644	3.5e-06	6.29e-05	766.15	229.74	3.33	A_51_P424338	Nqo1	NAD(P)H dehydrogenase, quinone 1	1728
645	4.48e-05	0.000759	361.12	112.96	3.2	A_65_P19250	Ap2m1	adaptor-related protein complex 2, mu 1 subunit	1173		645	4e-07	7.38e-06	20.92	89.43	0.23	A_52_P586928	Pdyn	prodynorphin	5173		645	< 1e-07	1.53e-06	256.47	62.16	4.13	A_51_P160544	Efemp2	EGF containing fibulin-like extracellular matrix protein 2	30008		645	3.5e-06	6.29e-05	391.01	3501.87	0.11	A_55_P2092776	Apoo	apolipoprotein O	79135
646	4.49e-05	0.000759	450.68	1180.77	0.38	A_66_P132446	Usp15	ubiquitin specific peptidase 15	9958		646	4e-07	7.38e-06	6956.69	2333.62	2.98	A_55_P1962602	Gm2690				646	< 1e-07	1.53e-06	85.14	662.45	0.13	A_55_P2139014	Lcn6				646	3.5e-06	6.29e-05	190.14	487.67	0.39	A_51_P221949	Csnk1g3	casein kinase 1, gamma 3	1456
647	4.51e-05	0.000761	2161.86	789.53	2.74	A_55_P2417224	AI447881				647	4e-07	7.38e-06	6831.69	1043.2	6.55	A_51_P124535	Mest	mesoderm specific transcript	4232		647	< 1e-07	1.53e-06	3328.26	16014.5	0.21	A_55_P2011672	NAP030482-1				647	3.5e-06	6.29e-05	7976.1	3184.31	2.5	A_51_P127681	Clic4	chloride intracellular channel 4	25932
648	4.51e-05	0.000761	92.46	189.69	0.49	A_55_P2020463	Rufy2	RUN and FYVE domain containing 2	55680		648	4e-07	7.38e-06	179.35	774.04	0.23	A_55_P2145034	1200016B10Rik				648	< 1e-07	1.53e-06	1027.64	252.59	4.07	A_55_P2081137	NAP060031-1				648	3.5e-06	6.29e-05	5561.93	2725.73	2.04	A_51_P125205	Aqp1	aquaporin 1 (Colton blood group)	358
649	4.52e-05	0.000761	167.55	58.37	2.87	A_66_P110343	Snx10	sorting nexin 10	29887		649	4e-07	7.38e-06	2654.02	895.15	2.96	A_55_P1989813	Gcm1	glial cells missing homolog 1 (Drosophila)	8521		649	< 1e-07	1.53e-06	7149.33	1789.07	4	A_55_P2091247	EG545741				649	3.5e-06	6.29e-05	76.42	152.96	0.5	A_55_P2329973	6430548G04
650	4.55e-05	0.000764	299.79	832.42	0.36	A_52_P73126	Epb4.2				650	4e-07	7.38e-06	292.76	79.49	3.68	A_55_P2305525	C81189				650	< 1e-07	1.53e-06	1830.48	645.2	2.84	A_55_P2068228	A_55_P2068228				650	3.5e-06	6.29e-05	139.57	385.02	0.36	A_55_P1968738	Nfkb1	nuclear factor of kappa light polypeptide gene enhancer in B-cells 1	4790
651	4.61e-05	0.00077	94.28	195.81	0.48	A_51_P406165	Fam55b				651	4e-07	7.38e-06	15.6	46.63	0.33	A_51_P201174	Lipf	lipase, gastric	8513		651	< 1e-07	1.53e-06	2778.79	827.07	3.36	A_51_P109171	Os9	osteosarcoma amplified 9, endoplasmic reticulum lectin	10956		651	3.5e-06	6.29e-05	8372.43	4154.39	2.02	A_51_P128876	Ifitm3	interferon induced transmembrane protein 3	10410
652	4.62e-05	0.00077	1291.81	400.68	3.22	A_55_P2121252	Amd2				652	4e-07	7.38e-06	725.65	56.55	12.83	A_55_P2370250	Syn3	synapsin III	8224		652	< 1e-07	1.53e-06	10842.6	2923.81	3.71	A_55_P2124097	Gm6981				652	3.6e-06	6.42e-05	9402.43	100142	0.094	A_55_P2113733	Gm7353
653	4.62e-05	0.00077	36143.6	10143.8	3.56	A_55_P2172470	Nrgn	neurogranin (protein kinase C substrate, RC3)	4900		653	4e-07	7.38e-06	19.19	46.84	0.41	A_55_P2181938	LOC100048271				653	< 1e-07	1.53e-06	1677.77	6233.69	0.27	A_55_P1973360	LOC100044346				653	3.6e-06	6.42e-05	10478.8	4423.16	2.37	A_51_P173100	Pttg1ip	pituitary tumor-transforming 1 interacting protein	754
654	4.62e-05	0.00077	15527.2	4432.04	3.5	A_51_P127681	Clic4	chloride intracellular channel 4	25932		654	4e-07	7.38e-06	490.6	1428.81	0.34	A_55_P1959550	Rltpr	RGD motif, leucine rich repeats, tropomodulin domain and proline-rich containing	146206		654	< 1e-07	1.53e-06	45377.4	256117	0.18	A_55_P2160716	LOC100046958				654	3.6e-06	6.42e-05	2557.71	61183.5	0.042	A_55_P1961152	Pou3f1	POU class 3 homeobox 1	5453
655	4.63e-05	0.00077	1075.27	398.64	2.7	A_52_P671769	Arhgap18	Rho GTPase activating protein 18	93663		655	4e-07	7.38e-06	7173.48	1578.25	4.55	A_51_P408363	Cfp	complement factor properdin	5199		655	< 1e-07	1.53e-06	207.09	1285.03	0.16	A_55_P2101585	Cd55	CD55 molecule, decay accelerating factor for complement (Cromer blood group)	1604		655	3.6e-06	6.42e-05	125.35	269.17	0.47	A_51_P113403	Slc26a11
656	4.63e-05	0.00077	116.6	266.05	0.44	A_55_P2053497	Poli	polymerase (DNA directed) iota	11201		656	4e-07	7.38e-06	253.04	784.74	0.32	A_52_P202029	Trak2	trafficking protein, kinesin binding 2	66008		656	< 1e-07	1.53e-06	3496.1	15364.3	0.23	A_55_P2043466	Eif5	eukaryotic translation initiation factor 5	1983		656	3.6e-06	6.42e-05	3360.07	1545.76	2.17	A_55_P2171185	Gm12113
657	4.64e-05	0.00077	6259.7	1078.34	5.8	A_51_P205779	Cd5l	CD5 molecule-like	922		657	4e-07	7.38e-06	34122.5	8111.78	4.21	A_55_P2146185	Rs1	retinoschisin 1	6247		657	< 1e-07	1.53e-06	2289.66	5897.92	0.39	A_55_P2049025	Gm5670				657	3.7e-06	6.53e-05	121.11	49.16	2.46	A_55_P2156062	ENSMUST00000053926
658	4.64e-05	0.00077	1883.07	423.1	4.45	A_55_P2057777	Fgfr1	fibroblast growth factor receptor 1	2260		658	4e-07	7.38e-06	12199.7	29410.2	0.41	A_66_P114463	Gm6128				658	< 1e-07	1.53e-06	19.84	157.81	0.13	A_55_P2168014	Prmt7	protein arginine methyltransferase 7	54496		658	3.7e-06	6.53e-05	4608.34	1603.23	2.87	A_55_P2098802	Uqcrq	ubiquinol-cytochrome c reductase, complex III subunit VII, 9.5kDa	27089
659	4.65e-05	0.00077	1114.41	458.02	2.43	A_51_P152040	Zfp385a				659	4e-07	7.38e-06	28.82	95.64	0.3	A_55_P1978994	LOC100045791				659	< 1e-07	1.53e-06	107.95	470.11	0.23	A_51_P259879	Fkrp	fukutin related protein	79147		659	3.7e-06	6.53e-05	1549.62	3251.98	0.48	A_55_P1954633	ENSMUST00000068342
660	4.65e-05	0.00077	875.32	347.05	2.52	A_51_P429276	Tmod3	tropomodulin 3 (ubiquitous)	29766		660	4e-07	7.38e-06	1235.66	287.8	4.29	A_52_P529360	Rab11fip5	RAB11 family interacting protein 5 (class I)	26056		660	< 1e-07	1.53e-06	21.96	149.46	0.15	A_55_P2067881	Gm3337				660	3.7e-06	6.53e-05	286.05	104.16	2.75	A_55_P2163928	Cxx1c
661	4.68e-05	0.000772	421.85	946.74	0.45	A_52_P77245	Snx8	sorting nexin 8	29886		661	4e-07	7.38e-06	116.13	26.3	4.42	A_55_P1992834	Socs2	suppressor of cytokine signaling 2	8835		661	< 1e-07	1.53e-06	262.18	1234.19	0.21	A_55_P2024061	Gtpbp10	GTP-binding protein 10 (putative)	85865		661	3.7e-06	6.53e-05	516.16	163.31	3.16	A_55_P2045916	Gm6571
662	4.71e-05	0.000776	73.05	217.39	0.34	A_51_P495581	Tlr1	toll-like receptor 1	7096		662	4e-07	7.38e-06	35.23	82.25	0.43	A_66_P134171	ENSMUST00000103384				662	< 1e-07	1.53e-06	199.78	86.13	2.32	A_52_P429749	Tmem115	transmembrane protein 115	11070		662	3.7e-06	6.53e-05	3755.27	1345.93	2.79	A_51_P405606	Ndrg1	N-myc downstream regulated 1	10397
663	4.75e-05	0.000781	23464.9	7444.9	3.15	A_55_P2052330	NAP111386-1				663	4e-07	7.38e-06	160.44	59.62	2.69	A_51_P125135	Cdca5				663	< 1e-07	1.53e-06	93650.6	340332	0.28	A_55_P2069917	Uba52	ubiquitin A-52 residue ribosomal protein fusion product 1	7311		663	3.7e-06	6.53e-05	408.59	187.23	2.18	A_55_P2032128	Dnase1l1	deoxyribonuclease I-like 1	1774
664	4.78e-05	0.000782	2903.68	1421.66	2.04	A_55_P2107192	NAP111445-1				664	4e-07	7.38e-06	134.89	551.41	0.24	A_55_P2175502	D6Mm5e				664	< 1e-07	1.53e-06	25543.4	95790	0.27	A_55_P2079041	LOC640343				664	3.7e-06	6.53e-05	13770.8	1415.49	9.73	A_51_P453736	Apol11b
665	4.78e-05	0.000782	12425.4	3310.72	3.75	A_51_P349192	2210013O21Rik				665	4e-07	7.38e-06	17.59	83.41	0.21	A_51_P304125	Slc29a2	solute carrier family 29 (equilibrative nucleoside transporter), member 2	3177		665	< 1e-07	1.53e-06	385.78	145.58	2.65	A_55_P2062262	Aspscr1	alveolar soft part sarcoma chromosome region, candidate 1	79058		665	3.8e-06	6.65e-05	2418.37	6748.81	0.36	A_55_P2159026	Rpl22l1
666	4.78e-05	0.000782	32752.3	11037.9	2.97	A_55_P2073308	Bin1	bridging integrator 1	274		666	5e-07	8.56e-06	50.62	156.25	0.32	A_55_P2110738	Pttg1	pituitary tumor-transforming 1	9232		666	< 1e-07	1.53e-06	447.03	141.98	3.15	A_52_P56634	Map3k11	mitogen-activated protein kinase kinase kinase 11	4296		666	3.8e-06	6.65e-05	1939.59	26036.2	0.074	A_55_P2417212	AU024581
667	4.81e-05	0.000785	1482.96	525.48	2.82	A_55_P2055334	LOC100047735				667	5e-07	8.56e-06	32.33	77.91	0.41	A_55_P2017699	Lpar5	lysophosphatidic acid receptor 5	57121		667	< 1e-07	1.53e-06	2748.16	826.14	3.33	A_55_P2061690	Atp5d	ATP synthase, H+ transporting, mitochondrial F1 complex, delta subunit	513		667	3.8e-06	6.65e-05	8445.27	3324.84	2.54	A_51_P237752	Ptrf
668	4.81e-05	0.000785	187266	81570.3	2.3	A_55_P2096257	Myl6	myosin, light chain 6, alkali, smooth muscle and non-muscle	4637		668	5e-07	8.56e-06	43.83	156.82	0.28	A_55_P2114363	D130037M23Rik				668	< 1e-07	1.53e-06	92.98	350.6	0.27	A_55_P2182586	Esrp1	epithelial splicing regulatory protein 1	54845		668	3.8e-06	6.65e-05	128.98	262.65	0.49	A_55_P2001188	Phf6
669	4.83e-05	0.000787	1033.81	322	3.21	A_52_P354682	Elovl7	ELOVL fatty acid elongase 7	79993		669	5e-07	8.56e-06	231.29	601.48	0.38	A_55_P2095926	NAP111581-1				669	< 1e-07	1.53e-06	18.5	45.69	0.4	A_55_P2107711	Col25a1	collagen, type XXV, alpha 1	84570		669	3.8e-06	6.65e-05	10488.3	37643.3	0.28	A_55_P2067453	Tspan17	tetraspanin 17	26262
670	4.86e-05	0.000789	914.08	269.7	3.39	A_55_P2060303	Mras	muscle RAS oncogene homolog	22808		670	5e-07	8.56e-06	34.57	532.27	0.065	A_55_P2294134	4930557K07Rik				670	< 1e-07	1.53e-06	13.59	84.93	0.16	A_55_P2053309	Rgs21	regulator of G-protein signaling 21	431704		670	3.9e-06	6.77e-05	5061.96	1666.51	3.04	A_55_P1961188	Gm6981
671	4.89e-05	0.000792	319.43	695.28	0.46	A_55_P2368355	2610319H10Rik				671	5e-07	8.56e-06	401.48	172.5	2.33	A_55_P2035872	Mical3	microtubule associated monooxygenase, calponin and LIM domain containing 3	57553		671	< 1e-07	1.53e-06	24.06	72.15	0.33	A_55_P1952901	Gm833				671	3.9e-06	6.77e-05	42.39	129.67	0.33	A_55_P1992592	Il5ra	interleukin 5 receptor, alpha	3568
672	4.94e-05	0.000799	412.44	1018.33	0.41	A_55_P2401403	C030046G05				672	5e-07	8.56e-06	21.47	55.94	0.38	A_52_P506250	Olfr441				672	< 1e-07	1.53e-06	11270	3156.31	3.57	A_55_P2186446	A_55_P2186446				672	3.9e-06	6.77e-05	541.81	245.25	2.21	A_52_P245766	NAP103766-1
673	4.96e-05	0.000801	583.71	1310.09	0.45	A_55_P2025463	Brpf3	bromodomain and PHD finger containing, 3	27154		673	5e-07	8.56e-06	217.54	89.46	2.43	A_55_P2084408	Uba1	ubiquitin-like modifier activating enzyme 1	7317		673	< 1e-07	1.53e-06	15.68	44.84	0.35	A_51_P113026	Cryba1	crystallin, beta A1	1411		673	3.9e-06	6.77e-05	383.18	9577.38	0.04	A_55_P2242089	Cog5	component of oligomeric golgi complex 5	10466
674	4.98e-05	0.000802	4166.52	1480.35	2.81	A_55_P2160331	Bicd2	bicaudal D homolog 2 (Drosophila)	23299		674	5e-07	8.56e-06	211.37	57.93	3.65	A_52_P577384	Il18bp	interleukin 18 binding protein	10068		674	< 1e-07	1.53e-06	16082.5	57664.3	0.28	A_55_P2185461	Rpl9	ribosomal protein L9	6133		674	3.9e-06	6.77e-05	3057.3	355.13	8.61	A_52_P239086	Apol10a
675	4.99e-05	0.000803	74.9	212.17	0.35	A_55_P2058040	ENSMUST00000103345				675	5e-07	8.56e-06	1215.14	108.44	11.21	A_55_P2052380	Mpa2l				675	< 1e-07	1.53e-06	129.32	47.24	2.74	A_52_P179238	H2afy	H2A histone family, member Y	9555		675	4e-06	6.86e-05	614.43	241.48	2.54	A_51_P208240	Tnfsf14	tumor necrosis factor (ligand) superfamily, member 14	8740
676	5.01e-05	0.000805	4285.33	1248.26	3.43	A_55_P1957700	Ttll11	tubulin tyrosine ligase-like family member 11	158135		676	5e-07	8.56e-06	54.51	131.87	0.41	A_55_P2440651	Gabpb2	GA binding protein transcription factor, beta subunit 2	126626		676	< 1e-07	1.53e-06	9946.03	682.42	14.57	A_55_P2024841	Gstt1	glutathione S-transferase theta 1	2952		676	4e-06	6.86e-05	124.31	360.84	0.34	A_55_P2283310	5830428M24Rik
677	5.03e-05	0.000806	47.01	95.9	0.49	A_55_P1989976	Ly9	lymphocyte antigen 9	4063		677	5e-07	8.56e-06	103.25	30.83	3.35	A_55_P2241663	5830432E09Rik				677	< 1e-07	1.53e-06	80.53	858.5	0.094	A_55_P1957989	A_55_P1957989				677	4e-06	6.86e-05	895.66	239.97	3.73	A_55_P2115704	Aip	aryl hydrocarbon receptor interacting protein	9049
678	5.03e-05	0.000806	392.92	935.97	0.42	A_55_P2067226	Arpc5l	actin related protein 2/3 complex, subunit 5-like	81873		678	5e-07	8.56e-06	150.65	422.83	0.36	A_51_P286357	Emr4	EGF-TM7 receptor EMR4	347749		678	< 1e-07	1.53e-06	20.59	129.49	0.16	A_55_P1974567	Plch2	phospholipase C, eta 2	9651		678	4e-06	6.86e-05	102.8	243.91	0.42	A_55_P2310898	2810454L23Rik
679	5.05e-05	0.000806	347.56	989.19	0.35	A_51_P138044	Foxo1	forkhead box O1	2308		679	5e-07	8.56e-06	211.7	99.93	2.12	A_52_P362981	ENSMUST00000068960				679	< 1e-07	1.53e-06	147.63	446.41	0.33	A_51_P230624	2010109K11Rik				679	4e-06	6.86e-05	192.37	454.94	0.42	A_51_P288891	Tbc1d15	TBC1 domain family, member 15	64786
680	5.05e-05	0.000806	4233.62	2104.99	2.01	A_55_P2067153	A_55_P2067153				680	5e-07	8.56e-06	32.29	83	0.39	A_55_P2060996	NAP113007-1				680	< 1e-07	1.53e-06	41541.5	137117	0.3	A_55_P2006392	Gm6259				680	4.1e-06	7.02e-05	8570.52	3368.92	2.54	A_55_P1984284	Gapdh	glyceraldehyde-3-phosphate dehydrogenase	2597
681	5.05e-05	0.000806	1134.93	335.74	3.38	A_55_P2124543	Gnptg	N-acetylglucosamine-1-phosphate transferase, gamma subunit	84572		681	5e-07	8.56e-06	188.04	62.16	3.03	A_55_P2410106	9130230N09Rik				681	< 1e-07	1.53e-06	842.9	172.3	4.89	A_66_P111562	Ccnd1				681	4.1e-06	7.02e-05	900.06	2443.88	0.37	A_55_P2116235	A_55_P2116235
682	5.07e-05	0.000809	15803.7	7735.26	2.04	A_55_P1961160	NAP092352-001				682	5e-07	8.56e-06	136.25	391.29	0.35	A_55_P2147897	C2cd4a	C2 calcium-dependent domain containing 4A	145741		682	< 1e-07	1.53e-06	12.78	68.23	0.19	A_55_P2296310	4833420D23Rik				682	4.2e-06	7.17e-05	1091.08	455.23	2.4	A_51_P353386	2410015M20Rik
683	5.1e-05	0.00081	3414.71	915.6	3.73	A_51_P448664	Tbxas1	thromboxane A synthase 1 (platelet)	6916		683	5e-07	8.56e-06	820.33	172.31	4.76	A_55_P1989076	Slc22a23	solute carrier family 22, member 23	63027		683	< 1e-07	1.53e-06	1201.31	178.59	6.73	A_55_P2014326	LOC100047416				683	4.3e-06	7.27e-05	211.69	39.44	5.37	A_55_P2241299	Otud7b	OTU deubiquitinase 7B	56957
684	5.13e-05	0.000813	1240.98	276.33	4.49	A_55_P2004867	Serpinb2	serpin peptidase inhibitor, clade B (ovalbumin), member 2	5055		684	5e-07	8.56e-06	38.65	128.25	0.3	A_55_P2142870	BC016423				684	< 1e-07	1.53e-06	24186.3	83323.9	0.29	A_55_P2024322	Gm15531				684	4.3e-06	7.27e-05	21954	9615.99	2.28	A_55_P1961983	Uqcr
685	5.15e-05	0.000815	209.26	499.84	0.42	A_55_P2082203	Baz1a	bromodomain adjacent to zinc finger domain, 1A	11177		685	5e-07	8.56e-06	202.05	901.11	0.22	A_51_P147034	Ica1l	islet cell autoantigen 1,69kDa-like	130026		685	< 1e-07	1.53e-06	116.73	573.84	0.2	A_51_P253527	Rffl	ring finger and FYVE-like domain containing E3 ubiquitin protein ligase	117584		685	4.3e-06	7.27e-05	317.6	120.48	2.64	A_55_P2072041	LOC100038980
686	5.18e-05	0.000819	588.03	280.18	2.1	A_51_P275514	Mprip	myosin phosphatase Rho interacting protein	23164		686	5e-07	8.56e-06	34300.4	7165.31	4.79	A_52_P463977	Tmem140	transmembrane protein 140	55281		686	< 1e-07	1.53e-06	27.05	206.21	0.13	A_55_P2007234	ENSMUST00000066005				686	4.3e-06	7.27e-05	817.74	327.15	2.5	A_52_P543430	NAP095541-001
687	5.21e-05	0.000822	7080.84	2549.24	2.78	A_51_P440399	Bcap31	B-cell receptor-associated protein 31	10134		687	5e-07	8.56e-06	11641.1	44625.1	0.26	A_55_P2156731	H2-Eb1				687	< 1e-07	1.53e-06	31301.7	90628.1	0.35	A_55_P2024376	A_55_P2024376				687	4.3e-06	7.27e-05	590.59	154.69	3.82	A_52_P654437	NAP061234-1
688	5.22e-05	0.000822	133.71	49.01	2.73	A_55_P2208463	6820426E19Rik				688	5e-07	8.56e-06	36.22	140.25	0.26	A_55_P2109608	Tmem61	transmembrane protein 61	199964		688	< 1e-07	1.53e-06	20.42	79.28	0.26	A_55_P2054989	Fam70b				688	4.3e-06	7.27e-05	1255.21	13119.8	0.096	A_55_P2000521	Lonrf1	LON peptidase N-terminal domain and ring finger 1	91694
689	5.22e-05	0.000822	66.86	277.81	0.24	A_51_P486121	Aff3	AF4/FMR2 family, member 3	3899		689	5e-07	8.56e-06	1826.89	826.76	2.21	A_52_P75384	B230219D22Rik				689	< 1e-07	1.53e-06	75.35	20	3.77	A_55_P2026487	ENSMUST00000099390				689	4.3e-06	7.27e-05	255.94	551.75	0.46	A_51_P121031	2017-03-01	membrane-associated ring finger (C3HC4) 1, E3 ubiquitin protein ligase	55016
690	5.25e-05	0.000826	502.43	169.84	2.96	A_51_P308590	Ppif	peptidylprolyl isomerase F	10105		690	5e-07	8.56e-06	171.75	504.82	0.34	A_52_P53470	ENSMUST00000074862				690	< 1e-07	1.53e-06	36.32	235.91	0.15	A_55_P2096797	Nlrp1b				690	4.4e-06	7.41e-05	1333.47	545.34	2.45	A_55_P2417224	AI447881
691	5.27e-05	0.000826	33541.9	12482.1	2.69	A_55_P2018091	A_55_P2018091				691	5e-07	8.56e-06	768.9	278.63	2.76	A_55_P1956267	Syt11	synaptotagmin XI	23208		691	< 1e-07	1.53e-06	182.77	2191.54	0.083	A_66_P121583	Gm7120				691	4.4e-06	7.41e-05	1652.18	15746.4	0.1	A_51_P136521	Lypd2	LY6/PLAUR domain containing 2	137797
692	5.27e-05	0.000826	54693.9	15831.5	3.45	A_55_P2027278	Gas2l1	growth arrest-specific 2 like 1	10634		692	5e-07	8.56e-06	17.02	59.89	0.28	A_51_P410516	ENSMUST00000021520				692	< 1e-07	1.53e-06	38.39	338.81	0.11	A_55_P1977303	ENSMUST00000111947				692	4.5e-06	7.57e-05	999.88	7651.85	0.13	A_55_P2159807	Rfc4	replication factor C (activator 1) 4, 37kDa	5984
693	5.27e-05	0.000826	979.76	315.91	3.1	A_55_P1982818	Odc1				693	5e-07	8.56e-06	116.6	426.51	0.27	A_55_P1982239	Ctrb1	chymotrypsinogen B1	1504		693	< 1e-07	1.53e-06	3554.56	1138.05	3.12	A_55_P2386236	Ceacam2				693	4.6e-06	7.7e-05	261.67	100.94	2.59	A_51_P258620	Rab4b
694	5.28e-05	0.000826	84.22	181	0.47	A_55_P2129047	Tlr7	toll-like receptor 7	51284		694	5e-07	8.56e-06	391.79	929.71	0.42	A_55_P2323913	2900041H08Rik				694	< 1e-07	1.53e-06	2338.45	515.98	4.53	A_55_P2031466	Lrrc32	leucine rich repeat containing 32	2615		694	4.6e-06	7.7e-05	40345.4	97551	0.41	A_55_P2155438	Rps27	ribosomal protein S27	6232
695	5.29e-05	0.000827	154.89	391.23	0.4	A_55_P2227355	Ptpro	protein tyrosine phosphatase, receptor type, O	5800		695	5e-07	8.56e-06	1103.44	2716.33	0.41	A_52_P276935	Dnajb6	DnaJ (Hsp40) homolog, subfamily B, member 6	10049		695	< 1e-07	1.53e-06	57.66	148.07	0.39	A_55_P2066399	Fcho2	FCH domain only 2	115548		695	4.7e-06	7.82e-05	137.77	47.85	2.88	A_52_P478729	Atg2a	autophagy related 2A	23130
696	5.31e-05	0.000829	1547.72	496.06	3.12	A_66_P119518	Tuba8	tubulin, alpha 8	51807		696	5e-07	8.56e-06	6374.23	1953.47	3.26	A_55_P2067153	A_55_P2067153				696	< 1e-07	1.53e-06	453.13	4945.27	0.092	A_55_P2043833	Srgap2	SLIT-ROBO Rho GTPase activating protein 2	23380		696	4.7e-06	7.82e-05	543.16	13240	0.041	A_55_P2173506	Nhsl2	NHS-like 2	340527
697	5.32e-05	0.00083	4427.85	1451.16	3.05	A_55_P2083997	Zfp664				697	5e-07	8.56e-06	13.68	58.62	0.23	A_55_P2031584	LOC100045438				697	< 1e-07	1.53e-06	84627.5	258486	0.33	(+)E1A_r60_n11	E1A_r60_n11				697	4.8e-06	7.87e-05	155.83	348.26	0.45	A_55_P2017789	Il4ra
698	5.36e-05	0.000835	1930.46	635.46	3.04	A_55_P2149363	6430548M08Rik				698	5e-07	8.56e-06	2756.02	1368.57	2.01	A_55_P2137406	Bax	BCL2-associated X protein	581		698	< 1e-07	1.53e-06	29485.1	103525	0.28	A_55_P1967144	Gm13229				698	4.8e-06	7.87e-05	4608.9	1638.52	2.81	A_55_P1967330	Gm5069
699	5.38e-05	0.000837	191.7	75.41	2.54	A_52_P90289	Oaz2	ornithine decarboxylase antizyme 2	4947		699	5e-07	8.56e-06	362.59	1590.68	0.23	A_55_P2073329	A_55_P2073329				699	< 1e-07	1.53e-06	116.27	1369.28	0.085	A_55_P1975903	Dnmt3b	DNA (cytosine-5-)-methyltransferase 3 beta	1789		699	4.8e-06	7.87e-05	404.31	141.74	2.85	A_55_P1982451	Hmgn5	high mobility group nucleosome binding domain 5	79366
700	5.4e-05	0.000838	1621.44	684.07	2.37	A_55_P2007088	Rnf128	ring finger protein 128, E3 ubiquitin protein ligase	79589		700	5e-07	8.56e-06	2972.98	454.08	6.55	A_55_P2153620	Ahnak				700	< 1e-07	1.53e-06	91.73	211.03	0.43	A_55_P1962094	C030048H21Rik				700	4.8e-06	7.87e-05	705.82	333.81	2.11	A_51_P235984	Il10ra	interleukin 10 receptor, alpha	3587
701	5.47e-05	0.000845	1481.42	427.97	3.46	A_52_P436238	Odc1				701	5e-07	8.56e-06	2570.45	8760.47	0.29	A_55_P2060897	LOC100047628				701	< 1e-07	1.53e-06	133.93	7360.77	0.018	A_51_P139678	Sprr1a	small proline-rich protein 1A	6698		701	4.8e-06	7.87e-05	12522.9	6224.52	2.01	A_55_P2156905	EG667601
702	5.47e-05	0.000845	154.87	57.73	2.68	A_66_P105319	Gm15706				702	5e-07	8.56e-06	38.76	111.3	0.35	A_52_P67643	ENSMUST00000057580				702	< 1e-07	1.53e-06	1471.39	3359.05	0.44	A_66_P134809	Gas5	growth arrest-specific 5 (non-protein coding)	60674		702	4.8e-06	7.87e-05	167.41	1189.26	0.14	A_51_P403834	Syngr3	synaptogyrin 3	9143
703	5.55e-05	0.000854	257.85	120.24	2.14	A_51_P463440	Elovl6	ELOVL fatty acid elongase 6	79071		703	5e-07	8.56e-06	12231.2	1891.59	6.47	A_55_P2118609	St6galnac1	ST6 (alpha-N-acetyl-neuraminyl-2,3-beta-galactosyl-1,3)-N-acetylgalactosaminide alpha-2,6-sialyltransferase 1	55808		703	< 1e-07	1.53e-06	127.04	1215.94	0.1	A_55_P2113439	Caln1	calneuron 1	83698		703	4.8e-06	7.87e-05	5358.58	1859.1	2.88	A_66_P111217	NAP114407-1
704	5.56e-05	0.000854	6599.88	3196.64	2.06	A_55_P2103682	A_55_P2103682				704	5e-07	8.56e-06	1817.58	151.45	12	A_55_P2039354	LOC100047464				704	< 1e-07	1.53e-06	4978.38	2249.8	2.21	A_55_P1958374	A_55_P1958374				704	4.8e-06	7.87e-05	860.64	1756.09	0.49	A_55_P2042356	Rftn1	raftlin, lipid raft linker 1	23180
705	5.78e-05	0.000886	250.93	534.27	0.47	A_55_P1967978	Nfatc2	nuclear factor of activated T-cells, cytoplasmic, calcineurin-dependent 2	4773		705	5e-07	8.56e-06	30.38	74.32	0.41	A_51_P426347	Tssk1				705	< 1e-07	1.53e-06	101.68	29.23	3.48	A_51_P368591	Tle6	transducin-like enhancer of split 6	79816		705	4.8e-06	7.87e-05	254.36	117.31	2.17	A_52_P116628	8430419L09Rik
706	5.8e-05	0.000886	56.95	135.57	0.42	A_55_P2182467	Slamf6	SLAM family member 6	114836		706	5e-07	8.56e-06	1108.78	361.26	3.07	A_52_P42245	Klrb1a				706	< 1e-07	1.53e-06	49.68	312.16	0.16	A_51_P298802	Bfsp2	beaded filament structural protein 2, phakinin	8419		706	4.8e-06	7.87e-05	1074.58	7677.06	0.14	A_55_P2037797	1700019O17Rik
707	5.8e-05	0.000886	90.71	207.54	0.44	A_55_P2006250	Myo5a	myosin VA (heavy chain 12, myoxin)	4644		707	5e-07	8.56e-06	158.78	366.8	0.43	A_51_P314153	Nr2c2ap	nuclear receptor 2C2-associated protein	126382		707	< 1e-07	1.53e-06	23.48	160.95	0.15	A_55_P2060343	Zfp352				707	4.9e-06	8.03e-05	548.28	6687.43	0.082	A_55_P2060021	Otub2	OTU deubiquitinase, ubiquitin aldehyde binding 2	78990
708	5.83e-05	0.000889	550.03	269.71	2.04	A_52_P272054	NAP000003-013				708	5e-07	8.56e-06	608.39	1389.77	0.44	A_55_P2002376	Srm	spermidine synthase	6723		708	< 1e-07	1.53e-06	35.39	605.97	0.058	A_66_P118316	ENSMUST00000065508				708	5.1e-06	8.31e-05	1389.12	19962.5	0.07	A_51_P365378	Best2	bestrophin 2	54831
709	5.86e-05	0.00089	7370.79	2314.13	3.19	A_55_P2016049	Gp6	glycoprotein VI (platelet)	51206		709	5e-07	8.56e-06	65.38	179.49	0.36	A_55_P2152962	Mtr	5-methyltetrahydrofolate-homocysteine methyltransferase	4548		709	< 1e-07	1.53e-06	1384.83	5606.79	0.25	A_55_P2047778	Krtap4-8				709	5.1e-06	8.31e-05	189.05	446.35	0.42	A_55_P2102390	Spag9	sperm associated antigen 9	9043
710	5.86e-05	0.00089	57319.3	115328	0.5	A_55_P2158112	Gm9846				710	5e-07	8.56e-06	20.11	62.73	0.32	A_55_P2032887	Pip5k1c	phosphatidylinositol-4-phosphate 5-kinase, type I, gamma	23396		710	< 1e-07	1.53e-06	39.62	151.57	0.26	A_55_P1966977	Sntb1	syntrophin, beta 1 (dystrophin-associated protein A1, 59kDa, basic component 1)	6641		710	5.2e-06	8.43e-05	1748.63	36449	0.048	A_55_P2094881	Fgfr2	fibroblast growth factor receptor 2	2263
711	5.87e-05	0.00089	123.58	36.96	3.34	A_51_P505868	Lhfp	lipoma HMGIC fusion partner	10186		711	5e-07	8.56e-06	62.5	159.16	0.39	A_55_P2087118	Ly6i				711	< 1e-07	1.53e-06	88.92	663.56	0.13	A_55_P2160726	ENSMUST00000100199				711	5.2e-06	8.43e-05	308.89	731.52	0.42	A_51_P110395	Setd2	SET domain containing 2	29072
712	5.87e-05	0.00089	433.64	868.72	0.5	A_55_P1955078	Tmem149				712	5e-07	8.56e-06	31.04	118.55	0.26	A_66_P113008	Pla2g2e	phospholipase A2, group IIE	30814		712	< 1e-07	1.53e-06	1353.75	5924.79	0.23	A_66_P103092	Gm12211				712	5.3e-06	8.55e-05	8978.3	3418.89	2.63	A_55_P2182077	NAP000003-021
713	5.87e-05	0.00089	396.09	114.64	3.46	A_55_P2042783	Gm2170				713	5e-07	8.56e-06	336.46	52.99	6.35	A_55_P2067727	Mxra7				713	< 1e-07	1.53e-06	158.11	1305.5	0.12	A_55_P2101503	Stxbp3b				713	5.3e-06	8.55e-05	13459.9	6601.56	2.04	A_51_P219789	H2-Q2
714	5.93e-05	0.000897	328.27	783.94	0.42	A_51_P121031	2017-03-01	membrane-associated ring finger (C3HC4) 1, E3 ubiquitin protein ligase	55016		714	5e-07	8.56e-06	7386.86	3609.48	2.05	A_55_P1975011	Ufc1	ubiquitin-fold modifier conjugating enzyme 1	51506		714	< 1e-07	1.53e-06	63.27	347.33	0.18	A_55_P1973930	Krt79	keratin 79, type II	338785		714	5.3e-06	8.55e-05	3621.51	35847.8	0.1	A_55_P2388197	1010001B22Rik
715	5.96e-05	0.000899	930.46	2083.09	0.45	A_51_P453111	Hexb	hexosaminidase B (beta polypeptide)	3074		715	5e-07	8.56e-06	1336.58	5556.55	0.24	A_55_P2134387	Olfr544				715	< 1e-07	1.53e-06	365.25	132.23	2.76	A_55_P1957957	Dhx34	DEAH (Asp-Glu-Ala-His) box polypeptide 34	9704		715	5.3e-06	8.55e-05	1027.61	7112.98	0.14	A_55_P2050353	Prpmp5
716	5.96e-05	0.000899	215.45	54.55	3.95	A_66_P101427	ENSMUST00000105828				716	6e-07	9.68e-06	46.66	146.69	0.32	A_55_P2065592	LOC100045504				716	< 1e-07	1.53e-06	23.79	67.91	0.35	A_55_P2255399	F630048H11Rik				716	5.4e-06	8.66e-05	1743.51	26694.9	0.065	A_55_P2025746	Adam5
717	5.99e-05	0.000902	1063.07	344.81	3.08	A_51_P323180	Gbp9				717	6e-07	9.68e-06	9688.7	34849.4	0.28	A_52_P370443	Riok3	RIO kinase 3	8780		717	< 1e-07	1.53e-06	420.08	95.73	4.39	A_66_P111021	Nlrp6	NLR family, pyrin domain containing 6	171389		717	5.4e-06	8.66e-05	25.32	76.91	0.33	A_55_P2322104	4930565O14
718	6.01e-05	0.000904	3694.57	1259.41	2.93	A_55_P2000658	Gm15645				718	6e-07	9.68e-06	313.08	137.2	2.28	A_55_P2269254	5730419F03Rik				718	< 1e-07	1.53e-06	32.03	104.32	0.31	A_55_P2034630	ENSMUST00000119304				718	5.4e-06	8.66e-05	802.18	247.42	3.24	A_55_P2060938	Gm7189
719	6.02e-05	0.000904	2688.43	421.65	6.38	A_55_P2012899	Vsig4	V-set and immunoglobulin domain containing 4	11326		719	6e-07	9.68e-06	281.07	119.53	2.35	A_51_P211968	Lcmt1	leucine carboxyl methyltransferase 1	51451		719	< 1e-07	1.53e-06	74.81	241.33	0.31	A_55_P1967025	LOC100044696				719	5.4e-06	8.66e-05	2461.89	1178.86	2.09	A_55_P2107192	NAP111445-1
720	6.03e-05	0.000905	2096.07	457.64	4.58	A_55_P2022211	Plxdc2	plexin domain containing 2	84898		720	6e-07	9.68e-06	617.06	129.11	4.78	A_52_P129443	AV249152				720	< 1e-07	1.53e-06	3737.34	14623	0.26	A_55_P2045085	Gm10086				720	5.4e-06	8.66e-05	637.17	203.22	3.14	A_66_P126159	Tubb1	tubulin, beta 1 class VI	81027
721	6.05e-05	0.000906	12945.7	4339.11	2.98	A_55_P2143233	Rasgrp2	RAS guanyl releasing protein 2 (calcium and DAG-regulated)	10235		721	6e-07	9.68e-06	2094.35	253.12	8.27	A_55_P2161923	Rabgap1	RAB GTPase activating protein 1	23637		721	1e-07	1.53e-06	38.32	501.2	0.076	A_55_P2172822	ENSMUST00000108962				721	5.5e-06	8.77e-05	286.08	586.59	0.49	A_55_P2059055	4930432O21Rik
722	6.08e-05	0.00091	5184.23	15957.4	0.32	A_51_P302358	Ltb	lymphotoxin beta (TNF superfamily, member 3)	4050		722	6e-07	9.68e-06	1777.61	4077.95	0.44	A_55_P2027323	Golga7	golgin A7	51125		722	1e-07	1.53e-06	27.43	164.16	0.17	A_55_P2152791	Tom1l2				722	5.5e-06	8.77e-05	179.11	381.06	0.47	A_51_P511949	Setd7	SET domain containing (lysine methyltransferase) 7	80854
723	6.14e-05	0.000918	1690.48	663.64	2.55	A_51_P458218	Wdr13	WD repeat domain 13	64743		723	6e-07	9.68e-06	297.31	116.07	2.56	A_51_P196844	Osbpl3	oxysterol binding protein-like 3	26031		723	1e-07	1.53e-06	1958.4	625.19	3.13	A_55_P1984009	Rsph3b				723	5.5e-06	8.77e-05	3103.06	930.6	3.33	A_55_P2026475	NAP061035-1
724	6.15e-05	0.000918	8082.18	3104.77	2.6	A_55_P2047842	Clcn3	chloride channel, voltage-sensitive 3	1182		724	6e-07	9.68e-06	171.39	449.15	0.38	A_52_P578436	ENSMUST00000103347				724	1e-07	1.53e-06	6656.52	2638.47	2.52	A_66_P139493	C330006A16Rik				724	5.6e-06	8.85e-05	385.79	1050.03	0.37	A_55_P1968464	Myst3
725	6.18e-05	0.000919	88.55	35.39	2.5	A_51_P280401	Tcta	T-cell leukemia translocation altered	6988		725	6e-07	9.68e-06	13479.8	4128.14	3.27	A_51_P256202	Ctsz	cathepsin Z	1522		725	1e-07	1.53e-06	146.28	53.85	2.72	A_52_P491569	1700017B05Rik				725	5.6e-06	8.85e-05	3810.36	1551.76	2.46	A_55_P2060107	Pkm2
726	6.18e-05	0.000919	817.6	1827.3	0.45	A_52_P399934	Dusp2	dual specificity phosphatase 2	1844		726	6e-07	9.68e-06	1140.99	517.06	2.21	A_55_P2165719	Pcyt1a	phosphate cytidylyltransferase 1, choline, alpha	5130		726	1e-07	1.53e-06	22.65	268.97	0.084	A_55_P2168140	Gm5958				726	5.6e-06	8.85e-05	658.51	320.44	2.06	A_51_P152040	Zfp385a
727	6.21e-05	0.000921	617.57	290.44	2.13	A_55_P2181288	Ppp1r2	protein phosphatase 1, regulatory (inhibitor) subunit 2	5504		727	6e-07	9.68e-06	71614.5	16886.6	4.24	A_52_P472324	Slpi	secretory leukocyte peptidase inhibitor	6590		727	1e-07	1.53e-06	17.52	133.04	0.13	A_55_P2058340	ENSMUST00000038776				727	5.6e-06	8.85e-05	314.92	3548.53	0.089	A_55_P1958039	Klra16
728	6.21e-05	0.000921	94108.5	35008.7	2.69	A_55_P2006467	Serf2	small EDRK-rich factor 2	10169		728	6e-07	9.68e-06	586.15	187.87	3.12	A_55_P2133943	Gm6508				728	1e-07	1.53e-06	8660.95	2536.62	3.41	A_55_P2175272	A_55_P2175272				728	5.6e-06	8.85e-05	154.02	59.49	2.59	A_52_P88808	Vps37a	vacuolar protein sorting 37 homolog A (S. cerevisiae)	137492
729	6.21e-05	0.000921	2698.47	595.49	4.53	A_55_P2023637	Prg4				729	6e-07	9.68e-06	1201.99	341.56	3.52	A_51_P248666	Cd274	CD274 molecule	29126		729	1e-07	1.53e-06	43.33	402.41	0.11	A_66_P134441	Pcnxl3				729	5.6e-06	8.85e-05	771.73	1874.74	0.41	A_51_P470448	Setx	senataxin	23064
730	6.25e-05	0.000925	225.02	66.67	3.38	A_55_P2001518	Pde6h	phosphodiesterase 6H, cGMP-specific, cone, gamma	5149		730	6e-07	9.68e-06	54.61	230.7	0.24	A_55_P2047589	ENSMUST00000103328				730	1e-07	1.53e-06	93.67	613.74	0.15	A_55_P2157914	A_55_P2157914				730	5.6e-06	8.85e-05	8468.79	3719.06	2.28	A_51_P343252	Cd151	CD151 molecule (Raph blood group)	977
731	6.26e-05	0.000926	1284.73	371.16	3.46	A_52_P66371	Nlrx1	NLR family member X1	79671		731	6e-07	9.68e-06	9477.22	22347.7	0.42	A_55_P2008896	Gm4938				731	1e-07	1.53e-06	24.15	205.6	0.12	A_55_P1984133	ENSMUST00000118002				731	5.7e-06	8.98e-05	442.69	995.21	0.44	A_55_P2092968	Traf3	TNF receptor-associated factor 3	7187
732	6.36e-05	0.000937	47.58	148.94	0.32	A_55_P2409088	BB163080				732	6e-07	9.68e-06	675.45	87.39	7.73	A_55_P2038358	Acot1	acyl-CoA thioesterase 1	641371		732	1e-07	1.53e-06	250.39	58.07	4.31	A_52_P506344	B3gat3	beta-1,3-glucuronyltransferase 3	26229		732	5.7e-06	8.98e-05	312.55	141.98	2.2	A_55_P2076639	Vps25	vacuolar protein sorting 25 homolog (S. cerevisiae)	84313
733	6.43e-05	0.000945	12843	3614.57	3.55	A_51_P146044	Ccdc92	coiled-coil domain containing 92	80212		733	6e-07	9.68e-06	175.13	78.01	2.25	A_52_P408690	Sft2d2	SFT2 domain containing 2	375035		733	1e-07	1.53e-06	3204.98	16646.5	0.19	A_55_P2018949	Fbxo7	F-box protein 7	25793		733	5.7e-06	8.98e-05	132.38	65.9	2.01	A_51_P365578	Ppp2r1a	protein phosphatase 2, regulatory subunit A, alpha	5518
734	6.45e-05	0.000947	289.29	110.11	2.63	A_51_P340829	AA986860				734	6e-07	9.68e-06	106.19	36.74	2.89	A_55_P2088131	Gm5595				734	1e-07	1.53e-06	49.24	187.72	0.26	A_55_P1992592	Il5ra	interleukin 5 receptor, alpha	3568		734	5.8e-06	9.1e-05	1510.4	4343.02	0.35	A_55_P2073084	Gtf3c2	general transcription factor IIIC, polypeptide 2, beta 110kDa	2976
735	6.46e-05	0.000948	2657.16	1253.43	2.12	A_51_P103650	Trim8	tripartite motif containing 8	81603		735	6e-07	9.68e-06	423.21	121.9	3.47	A_55_P2066827	Hexim2	hexamethylene bis-acetamide inducible 2	124790		735	1e-07	1.53e-06	123.98	865.87	0.14	A_55_P2314229	C920021A13				735	5.8e-06	9.1e-05	3269.26	85712.9	0.038	A_55_P1997554	Kcnn3	potassium channel, calcium activated intermediate/small conductance subfamily N alpha, member 3	3782
736	6.48e-05	0.000948	7573.88	2352.02	3.22	A_66_P106113	Rhoj	ras homolog family member J	57381		736	6e-07	9.68e-06	123.48	492.03	0.25	A_55_P2016367	Rhox3f				736	1e-07	1.53e-06	19.89	109.56	0.18	A_51_P483877	Crygd	crystallin, gamma D	1421		736	5.8e-06	9.1e-05	8110.11	3361.72	2.41	A_55_P2071532	NAP058964-1
737	6.49e-05	0.000948	2747.78	1071.85	2.56	A_66_P136801	Peg13	paternally expressed 13	359809		737	6e-07	9.68e-06	70.03	182.1	0.38	A_51_P390937	LOC675735				737	1e-07	1.53e-06	52.64	191.22	0.28	A_55_P2106891	Kcna5	potassium channel, voltage gated shaker related subfamily A, member 5	3741		737	5.9e-06	9.19e-05	207.8	83.22	2.5	A_51_P518926	2310047M10Rik
738	6.52e-05	0.00095	4935.27	2318.18	2.13	A_55_P2007510	Pef1	penta-EF-hand domain containing 1	553115		738	6e-07	9.68e-06	25.47	89.85	0.28	A_55_P1972568	Gm1153				738	1e-07	1.53e-06	429.34	2749.5	0.16	A_55_P1959985	Alas1	5'-aminolevulinate synthase 1	211		738	5.9e-06	9.19e-05	4197.97	38362.9	0.11	A_52_P676798	Gigyf1	GRB10 interacting GYF protein 1	64599
739	6.54e-05	0.00095	372.36	1182.25	0.31	A_52_P598835	2010109K11Rik				739	6e-07	9.68e-06	58.36	196.69	0.3	A_55_P1989947	Gm7098				739	1e-07	1.53e-06	279.26	594.57	0.47	A_51_P267544	Frg1	FSHD region gene 1	2483		739	5.9e-06	9.19e-05	690	310.73	2.22	A_55_P2166501	Cd44	CD44 molecule (Indian blood group)	960
740	6.55e-05	0.00095	856.67	1775.71	0.48	A_51_P405668	2017-03-05	membrane-associated ring finger (C3HC4) 5	54708		740	6e-07	9.68e-06	16.58	35.63	0.47	A_52_P195798	Atp5s	ATP synthase, H+ transporting, mitochondrial Fo complex, subunit s (factor B)	27109		740	1e-07	1.53e-06	1495.58	5346.15	0.28	A_55_P1997895	Rpl35a	ribosomal protein L35a	6165		740	5.9e-06	9.19e-05	442.31	915.03	0.48	A_51_P356762	Mcm4	minichromosome maintenance complex component 4	4173
741	6.55e-05	0.00095	1007.67	479.48	2.1	A_66_P120770	Ywhaz	tyrosine 3-monooxygenase/tryptophan 5-monooxygenase activation protein, zeta	7534		741	6e-07	9.68e-06	681.86	4350.78	0.16	A_55_P2167123	Gm12839				741	1e-07	1.53e-06	19.83	178.52	0.11	A_55_P2126394	Pax5	paired box 5	5079		741	5.9e-06	9.19e-05	3661.93	1289.38	2.84	A_55_P2093013	NAP059413-1
742	6.55e-05	0.00095	466.84	150.78	3.1	A_52_P623058	C030046I01Rik				742	6e-07	9.68e-06	20.78	46.63	0.45	A_51_P245102	ENSMUST00000041998				742	1e-07	1.53e-06	7110.78	67060.6	0.11	A_55_P2066958	Sh3glb1	SH3-domain GRB2-like endophilin B1	51100		742	5.9e-06	9.19e-05	161.2	67.96	2.37	A_55_P2043892	Srd5a3	steroid 5 alpha-reductase 3	79644
743	6.66e-05	0.000964	154.14	388.47	0.4	A_55_P1958464	NAP112102-1				743	6e-07	9.68e-06	19.86	70.58	0.28	A_55_P2058340	ENSMUST00000038776				743	1e-07	1.53e-06	214.94	83.58	2.57	A_55_P2121856	Ier5l				743	6e-06	9.3e-05	2649.8	12507.7	0.21	A_55_P2163493	Tgm3	transglutaminase 3	7053
744	6.67e-05	0.000964	992.81	384.57	2.58	A_55_P1994309	Ptgir	prostaglandin I2 (prostacyclin) receptor (IP)	5739		744	6e-07	9.68e-06	24.19	71.65	0.34	A_55_P2176310	Rffl	ring finger and FYVE-like domain containing E3 ubiquitin protein ligase	117584		744	1e-07	1.53e-06	20.12	104.63	0.19	A_55_P2171196	Gm3411				744	6e-06	9.3e-05	107.36	215.56	0.5	A_55_P2012498	Cdca7	cell division cycle associated 7	83879
745	6.72e-05	0.00097	1148.06	2820.64	0.41	A_55_P1997126	Ctse	cathepsin E	1510		745	6e-07	9.68e-06	17.73	61.69	0.29	A_52_P149577	Rab25	RAB25, member RAS oncogene family	57111		745	1e-07	1.53e-06	781.37	3708.95	0.21	A_55_P2041634	1110014N23Rik				745	6e-06	9.3e-05	27.32	104.55	0.26	A_55_P2065726	ENSMUST00000122168
746	6.73e-05	0.00097	3483.36	7984.45	0.44	A_55_P2077901	Cd2	CD2 molecule	914		746	6e-07	9.68e-06	1746.12	5177.77	0.34	A_51_P403273	Tax1bp1	Tax1 (human T-cell leukemia virus type I) binding protein 1	8887		746	1e-07	1.53e-06	7183.53	26939.5	0.27	A_55_P2029021	A_55_P2029021				746	6.1e-06	9.41e-05	105.07	42.65	2.46	A_52_P157880	Gm1947
747	6.74e-05	0.000971	8300.75	2548.13	3.26	A_55_P2125811	Esam	endothelial cell adhesion molecule	90952		747	6e-07	9.68e-06	273.1	52.52	5.2	A_66_P101427	ENSMUST00000105828				747	1e-07	1.53e-06	271.47	1703.85	0.16	A_55_P2010539	Gm3384				747	6.1e-06	9.41e-05	788.77	6801.66	0.12	A_66_P114543	Jmjd6	jumonji domain containing 6	23210
748	6.78e-05	0.000974	3539.43	1338.1	2.65	A_51_P476579	LOC100048397				748	6e-07	9.68e-06	105.93	39.83	2.66	A_55_P2136121	9030617O03Rik				748	1e-07	1.53e-06	82.73	701.99	0.12	A_55_P1959091	Ren2				748	6.1e-06	9.41e-05	523.79	4875.01	0.11	A_51_P506961	Cldn9	claudin 9	9080
749	6.79e-05	0.000975	37.11	94.65	0.39	A_52_P30312	Ccr9	chemokine (C-C motif) receptor 9	10803		749	6e-07	9.68e-06	95320.6	244913	0.39	A_55_P2171047	Oaz1	ornithine decarboxylase antizyme 1	4946		749	1e-07	1.53e-06	21.15	100.41	0.21	A_55_P2048388	Gm6648				749	6.1e-06	9.41e-05	3149.66	17709.2	0.18	A_55_P2065754	Krtap8-2
750	6.82e-05	0.000978	462.37	135.73	3.41	A_52_P545831	Tssc1	tumor suppressing subtransferable candidate 1	7260		750	6e-07	9.68e-06	109.79	401.86	0.27	A_55_P2030299	LOC544904				750	1e-07	1.53e-06	531.91	1643.6	0.32	(+)E1A_r60_a135	E1A_r60_a135				750	6.2e-06	9.52e-05	384.42	166.76	2.31	A_52_P479500	Npepps	aminopeptidase puromycin sensitive	9520
751	6.9e-05	0.000988	4563.99	1690.82	2.7	A_55_P2056973	Treml2	triggering receptor expressed on myeloid cells-like 2	79865		751	6e-07	9.68e-06	14826.9	5098.89	2.91	A_55_P1981099	NAP061423-1				751	1e-07	1.53e-06	2591.06	788.53	3.29	A_51_P103209	Ttc7				751	6.2e-06	9.52e-05	627.87	255.25	2.46	A_52_P155708	Creg1	cellular repressor of E1A-stimulated genes 1	8804
752	6.91e-05	0.000988	243.05	57.68	4.21	A_51_P149562	Apbb2	amyloid beta (A4) precursor protein-binding, family B, member 2	323		752	6e-07	9.68e-06	75.82	20.62	3.68	A_55_P2174726	Gm1631				752	1e-07	1.53e-06	141.55	1907.67	0.074	A_55_P1970062	Igsf9b	immunoglobulin superfamily, member 9B	22997		752	6.2e-06	9.52e-05	8375.02	56808.7	0.15	A_55_P1957173	Gm2295
753	7.1e-05	0.00101	65.59	151.8	0.43	A_55_P2403325	AI451458				753	6e-07	9.68e-06	85.59	30.38	2.82	A_55_P2037787	Gm3798				753	1e-07	1.53e-06	151.04	1659.96	0.091	A_55_P2010672	Kif17	kinesin family member 17	57576		753	6.3e-06	9.61e-05	279.47	689.89	0.41	A_52_P418665	Ttpal	tocopherol (alpha) transfer protein-like	79183
754	7.16e-05	0.00102	764.42	242.98	3.15	A_55_P1985559	ENSMUST00000119783				754	6e-07	9.68e-06	19.74	40.9	0.48	A_55_P2091889	2210015D19Rik				754	1e-07	1.53e-06	161.17	1293.13	0.12	A_55_P2094378	Gm6513				754	6.3e-06	9.61e-05	3337.53	7681.02	0.43	A_55_P2077901	Cd2	CD2 molecule	914
755	7.19e-05	0.00102	3260.69	948.11	3.44	A_52_P38639	Fermt3	fermitin family member 3	83706		755	6e-07	9.68e-06	16.82	42.44	0.4	A_66_P134481	Skp2	S-phase kinase-associated protein 2, E3 ubiquitin protein ligase	6502		755	1e-07	1.53e-06	6473.89	1564.29	4.14	A_55_P2185359	Gm7251				755	6.3e-06	9.61e-05	937.4	15889.1	0.059	A_55_P1957989	A_55_P1957989
756	7.28e-05	0.00103	6934.88	2169.34	3.2	A_55_P2074942	Slc6a4	solute carrier family 6 (neurotransmitter transporter), member 4	6532		756	6e-07	9.68e-06	106.59	431.75	0.25	A_55_P1955276	Cytsb				756	1e-07	1.53e-06	20.41	278.23	0.073	A_55_P2129866	Sh3pxd2a	SH3 and PX domains 2A	9644		756	6.3e-06	9.61e-05	263.68	99.79	2.64	A_55_P1999364	Krt85	keratin 85, type II	3891
757	7.32e-05	0.00104	259.76	65.79	3.95	A_66_P120277	9330182L06Rik				757	6e-07	9.68e-06	46.89	177.53	0.26	A_55_P1970335	Teddm1	transmembrane epididymal protein 1	127670		757	1e-07	1.53e-06	3666.08	1434.69	2.56	A_55_P2098558	Slc39a1	solute carrier family 39 (zinc transporter), member 1	27173		757	6.3e-06	9.61e-05	308.85	114.92	2.69	A_66_P129852	Fxn	frataxin	2395
758	7.33e-05	0.00104	5242.22	2018.55	2.6	A_55_P2079251	Ap2m1	adaptor-related protein complex 2, mu 1 subunit	1173		758	6e-07	9.68e-06	74.66	205.1	0.36	A_52_P101487	Ddn	dendrin	23109		758	1e-07	1.53e-06	27.29	325.38	0.084	A_55_P1996826	Cilp2	cartilage intermediate layer protein 2	148113		758	6.4e-06	9.74e-05	5196.61	1943.83	2.67	A_55_P2144003	NAP060554-1
759	7.35e-05	0.00104	447.8	151.55	2.95	A_52_P351816	Itgb1	integrin, beta 1 (fibronectin receptor, beta polypeptide, antigen CD29 includes MDF2, MSK12)	3688		759	7e-07	1.08e-05	312.98	922.5	0.34	A_51_P126198	Dapk2	death-associated protein kinase 2	23604		759	1e-07	1.53e-06	321.96	38.68	8.32	A_51_P462192	Olr1	oxidized low density lipoprotein (lectin-like) receptor 1	4973		759	6.4e-06	9.74e-05	2475.03	32787.9	0.075	A_55_P1999108	Defa1	defensin, alpha 1	1667
760	7.37e-05	0.00104	533.37	1220.9	0.44	A_55_P2059090	Tagap				760	7e-07	1.08e-05	1984.21	772.61	2.57	A_55_P2004541	Klra7				760	1e-07	1.53e-06	39.12	355.18	0.11	A_55_P2117425	Syt5	synaptotagmin V	6861		760	6.5e-06	9.83e-05	3470.15	18306.1	0.19	A_51_P500424	Dnttip1	deoxynucleotidyltransferase, terminal, interacting protein 1	116092
761	7.42e-05	0.00104	2831.18	1149.2	2.46	A_55_P1960049	2810408A11Rik				761	7e-07	1.08e-05	280.85	757.94	0.37	A_51_P452153	2010001M09Rik				761	1e-07	1.53e-06	127.23	354.77	0.36	A_55_P1994751	LOC100046073				761	6.5e-06	9.83e-05	2640.42	23092.5	0.11	A_55_P2085806	BC029214
762	7.42e-05	0.00104	107.42	285.87	0.38	A_52_P443334	Cd8a	CD8a molecule	925		762	7e-07	1.08e-05	27.78	93.92	0.3	A_55_P2018862	Defa-rs7				762	1e-07	1.53e-06	46.58	686.82	0.068	A_55_P2171608	EG545802				762	6.5e-06	9.83e-05	122.21	43.54	2.81	A_52_P126055	Pon2	paraoxonase 2	5445
763	7.42e-05	0.00104	409.78	977.96	0.42	A_51_P490305	Ifi30	interferon, gamma-inducible protein 30	10437		763	7e-07	1.08e-05	16.98	76.66	0.22	A_55_P2044659	ENSMUST00000097524				763	1e-07	1.53e-06	399.55	2619.64	0.15	A_55_P2027212	LOC100048568				763	6.5e-06	9.83e-05	2283.78	1079.43	2.12	A_51_P158876	Dctpp1	dCTP pyrophosphatase 1	79077
764	7.42e-05	0.00104	127.38	41.41	3.08	A_51_P241843	Tmem202	transmembrane protein 202	338949		764	7e-07	1.08e-05	17.29	62.55	0.28	A_55_P2339601	AW060742				764	1e-07	1.53e-06	41.43	187.42	0.22	A_55_P2055147	Mast1	microtubule associated serine/threonine kinase 1	22983		764	6.6e-06	9.96e-05	257.55	112.76	2.28	A_55_P2130877	Parl	presenilin associated, rhomboid-like	55486
765	7.43e-05	0.00104	2773.99	1006	2.76	A_52_P59579	Tmbim6	transmembrane BAX inhibitor motif containing 6	7009		765	7e-07	1.08e-05	31.23	66.41	0.47	A_55_P2169559	Tnfrsf13b	tumor necrosis factor receptor superfamily, member 13B	23495		765	1e-07	1.53e-06	37.26	230.97	0.16	A_55_P2133412	Gm9340				765	6.6e-06	9.96e-05	4146.19	19441	0.21	A_55_P1976934	ENSMUST00000106449
766	7.58e-05	0.00106	15486.9	5975.99	2.59	A_51_P173622	Ptpn11	protein tyrosine phosphatase, non-receptor type 11	5781		766	7e-07	1.08e-05	14.21	156.04	0.091	A_55_P2063376	Add2	adducin 2 (beta)	119		766	1e-07	1.53e-06	942.73	379.15	2.49	A_51_P498403	Cnpy3	canopy FGF signaling regulator 3	10695		766	6.7e-06	0.000101	2227.15	20480.7	0.11	A_55_P2062926	D430041D05Rik
767	7.63e-05	0.00106	208.4	60.51	3.44	A_55_P2137979	Crb3	crumbs family member 3	92359		767	7e-07	1.08e-05	15900	39906.5	0.4	A_55_P2153904	Gm6132				767	1e-07	1.53e-06	96.88	227.57	0.43	A_52_P582261	Ikzf5	IKAROS family zinc finger 5 (Pegasus)	64376		767	6.8e-06	0.000102	6188.36	2634.73	2.35	A_55_P2186446	A_55_P2186446
768	7.65e-05	0.00107	213.28	88.16	2.42	A_52_P358860	Gss	glutathione synthetase	2937		768	7e-07	1.08e-05	93.8	864.35	0.11	A_55_P2009111	LOC100047367				768	1e-07	1.53e-06	1783.72	405.61	4.4	A_55_P1981494	H2-Bl				768	6.8e-06	0.000102	196.28	80.05	2.45	A_66_P122559	Myct1	myc target 1	80177
769	7.65e-05	0.00107	2194.46	4485.34	0.49	A_55_P2003221	Gimap3				769	7e-07	1.08e-05	400.14	132.97	3.01	A_55_P2077956	Gm4696				769	1e-07	1.53e-06	21.18	69.2	0.31	A_55_P2146279	2610027L16Rik				769	6.8e-06	0.000102	6054.9	2055.05	2.95	A_66_P131205	Gm9034
770	7.68e-05	0.00107	192.57	94.45	2.04	A_52_P385606	Ckb	creatine kinase, brain	1152		770	7e-07	1.08e-05	36.26	173.26	0.21	A_55_P1963980	Lrrc16a	leucine rich repeat containing 16A	55604		770	1e-07	1.53e-06	323.37	113.15	2.86	A_55_P2336558	Chn2	chimerin 2	1124		770	6.8e-06	0.000102	1548.47	10073.9	0.15	A_51_P443508	Ppa1	pyrophosphatase (inorganic) 1	5464
771	7.71e-05	0.00107	906.07	1821.14	0.5	A_55_P1955548	Ezr	ezrin	7430		771	7e-07	1.08e-05	122.34	644.94	0.19	A_52_P449417	Vangl1	VANGL planar cell polarity protein 1	81839		771	1e-07	1.53e-06	84.31	747.55	0.11	A_51_P131216	Usp54	ubiquitin specific peptidase 54	159195		771	6.9e-06	0.000103	354.85	5231.49	0.068	A_55_P1972449	Sh3bp1	SH3-domain binding protein 1	23616
772	7.73e-05	0.00107	1980.22	709.26	2.79	A_51_P464023	Chst12	carbohydrate (chondroitin 4) sulfotransferase 12	55501		772	7e-07	1.08e-05	163.36	383.58	0.43	A_52_P484081	Ube2v1	ubiquitin-conjugating enzyme E2 variant 1	7335		772	1e-07	1.53e-06	102.56	861.78	0.12	A_51_P457664	Cyp46a1	cytochrome P450, family 46, subfamily A, polypeptide 1	10858		772	6.9e-06	0.000103	54	119.6	0.45	A_55_P2093439	Mex3d	mex-3 RNA binding family member D	399664
773	7.79e-05	0.00108	518.22	207.78	2.49	A_55_P2159830	Yaf2	YY1 associated factor 2	10138		773	7e-07	1.08e-05	33.92	88.25	0.38	A_55_P2055727	V1ra7				773	1e-07	1.53e-06	175.64	53.87	3.26	A_55_P1993708	Lrp12	low density lipoprotein receptor-related protein 12	29967		773	7e-06	0.000104	3517.21	1479.89	2.38	A_51_P425048	H2-Q2
774	7.85e-05	0.00108	892.29	2262.25	0.39	A_55_P2074085	Gimap8	GTPase, IMAP family member 8	155038		774	7e-07	1.08e-05	23.8	83.89	0.28	A_52_P256322	Wdsub1	WD repeat, sterile alpha motif and U-box domain containing 1	151525		774	1e-07	1.53e-06	391.59	89.38	4.38	A_51_P464981	Map1lc3a				774	7e-06	0.000104	2037.45	4682.4	0.44	A_55_P2060897	LOC100047628
775	7.9e-05	0.00109	38.97	88.73	0.44	A_55_P2206461	A930006K02Rik				775	7e-07	1.08e-05	54.38	132.76	0.41	A_55_P2109445	Irf4	interferon regulatory factor 4	3662		775	1e-07	1.53e-06	38.25	157.23	0.24	A_55_P1996046	2810021G02Rik				775	7.1e-06	0.000105	337.04	7505.18	0.045	A_55_P2039404	D930007P13Rik
776	7.91e-05	0.00109	206.72	705.76	0.29	A_55_P1987406	ENSMUST00000103746				776	7e-07	1.08e-05	288.41	137.3	2.1	A_55_P2080895	Rab7				776	1e-07	1.53e-06	7997.46	23141.3	0.35	A_55_P2147291	Gm6438				776	7.1e-06	0.000105	2102.05	13169.8	0.16	A_55_P2087567	Olfr373
777	7.93e-05	0.00109	114.89	34.41	3.34	A_55_P1952235	Spry1	sprouty homolog 1, antagonist of FGF signaling (Drosophila)	10252		777	7e-07	1.08e-05	2308.23	6276.01	0.37	A_55_P2125496	Gm10731				777	1e-07	1.53e-06	833.89	368.3	2.26	A_55_P1991124	Tom1l2				777	7.1e-06	0.000105	122.06	245.6	0.5	A_55_P2006250	Myo5a	myosin VA (heavy chain 12, myoxin)	4644
778	8.04e-05	0.0011	1199.63	395.68	3.03	A_65_P18433	Ankrd28	ankyrin repeat domain 28	23243		778	7e-07	1.08e-05	153.29	468.9	0.33	A_52_P615247	ENSMUST00000111365				778	1e-07	1.53e-06	1377.81	460.48	2.99	A_55_P1989013	Eif6	eukaryotic translation initiation factor 6	3692		778	7.3e-06	0.000107	43.16	157.44	0.27	A_66_P101538	Lrrk2
779	8.05e-05	0.0011	1213.07	474.16	2.56	A_55_P2135035	Gm11275				779	7e-07	1.08e-05	38.77	158.21	0.25	A_55_P2080880	Clcnkb	chloride channel, voltage-sensitive Kb	1188		779	1e-07	1.53e-06	1431.19	540.14	2.65	A_51_P260658	Amdhd2	amidohydrolase domain containing 2	51005		779	7.3e-06	0.000107	234.46	97.32	2.41	A_55_P2091506	Srp54c
780	8.1e-05	0.00111	479.37	150.93	3.18	A_52_P574945	1500026H17Rik				780	7e-07	1.08e-05	2989.24	1069.9	2.79	A_51_P248122	Bbc3	BCL2 binding component 3	27113		780	1e-07	1.53e-06	19686.2	6727.51	2.93	A_55_P2139385	Gm12070				780	7.3e-06	0.000107	45231.1	22228	2.03	A_51_P279062	Treml1	triggering receptor expressed on myeloid cells-like 1	340205
781	8.11e-05	0.00111	125.85	341.1	0.37	A_55_P2034175	Usp28				781	7e-07	1.08e-05	201.22	630.53	0.32	A_55_P2088690	Gm3652				781	1e-07	1.53e-06	19056.9	6857.88	2.78	A_55_P2153292	Tubb2c				781	7.3e-06	0.000107	38.62	101.46	0.38	A_66_P132777	Cep68	centrosomal protein 68kDa	23177
782	8.12e-05	0.00111	48.41	115.26	0.42	A_55_P1974178	Pyhin1	pyrin and HIN domain family, member 1	149628		782	7e-07	1.08e-05	89.09	309.2	0.29	A_55_P2076994	Defa-rs10				782	1e-07	1.53e-06	49.6	327.5	0.15	A_55_P2144975	Ccdc90b	coiled-coil domain containing 90B	60492		782	7.3e-06	0.000107	1872.75	19386	0.097	A_55_P1996171	Pcgf5	polycomb group ring finger 5	84333
783	8.18e-05	0.00111	84512.4	32275.1	2.62	A_55_P1962084	Hist2h2aa1				783	7e-07	1.08e-05	15.97	36.92	0.43	A_55_P2163795	LOC100047973				783	1e-07	1.53e-06	3155.92	35987.8	0.088	A_51_P485240	Adipor1	adiponectin receptor 1	51094		783	7.3e-06	0.000107	2248.58	12762.8	0.18	A_51_P518893	Ccin	calicin	881
784	8.19e-05	0.00111	84648.2	27557.5	3.07	A_55_P2015670	Itga6	integrin, alpha 6	3655		784	7e-07	1.08e-05	43.92	180.44	0.24	A_55_P2123491	B3gnt5	UDP-GlcNAc:betaGal beta-1,3-N-acetylglucosaminyltransferase 5	84002		784	1e-07	1.53e-06	16077.4	5842.86	2.75	A_55_P1955747	Gm12070				784	7.4e-06	0.000109	134.48	419.71	0.32	A_52_P615247	ENSMUST00000111365
785	8.2e-05	0.00111	1294.14	549.68	2.35	A_51_P478895	Saps1				785	7e-07	1.08e-05	1648.31	5590.73	0.29	A_55_P1984297	4732418C07Rik				785	1e-07	1.53e-06	13023.9	3468.41	3.75	A_55_P1992470	NAP115054-1				785	7.4e-06	0.000109	57.22	124.31	0.46	A_51_P312310	Mtbp	MDM2 binding protein	27085
786	8.24e-05	0.00112	43.05	121	0.36	A_55_P2045136	I830127L07Rik				786	7e-07	1.08e-05	17752.3	39358.3	0.45	A_55_P2102897	Gm12657				786	1e-07	1.53e-06	105.71	1074.31	0.098	A_55_P2094881	Fgfr2	fibroblast growth factor receptor 2	2263		786	7.4e-06	0.000109	655.15	1375.44	0.48	A_55_P2103011	Sema4d	sema domain, immunoglobulin domain (Ig), transmembrane domain (TM) and short cytoplasmic domain, (semaphorin) 4D	10507
787	8.32e-05	0.00113	368.31	1279.12	0.29	A_55_P1981964	ENSMUST00000101104				787	7e-07	1.08e-05	187.58	869.04	0.22	A_66_P118989	Gm8350				787	1e-07	1.53e-06	7613.69	19235.3	0.4	A_55_P2072032	Gm5437				787	7.5e-06	0.00011	1038.04	477.42	2.17	A_52_P197666	Med12	mediator complex subunit 12	9968
[truncated: 4,163 more rows]
[truncated: 4 more columns]

## Sheet: 6 Gy
6 Gy
Day 1											Day 2											Day 3											Day 5											Day 7
[truncated: 7,519 more rows]
[truncated: 4 more columns]

## Sheet: 10 Gy
10 Gy
Day 1											Day 2											Day 3											Day 5											Day 7
[truncated: 8,884 more rows]
[truncated: 4 more columns]

## Sheet: Cibersort Deconvolution
Cibersort output deconvoluting gene expression to estimate the proportion of different cell types contributing to the observed gene expression.
[truncated: 29 more rows]

[truncated: 1 more sheets: Human vs Mouse]
