# Supplementary material for: Transcriptomic responses in mouse blood during the first week after in vivo gamma irradiation
Source: Sci Rep. 2019 Dec 4;9:18364. doi: 10.1038/s41598-019-54780-0 (PMC6893039; doi:10.1038/s41598-019-54780-0)
Supplement: Supplementary file 2 [file 41598_2019_54780_MOESM2_ESM.xlsx]

## Sheet: Figure 1 annotation
	Transcriptomic responses in mouse blood during the first week after in vivo gamma irradiation. S. Paul, N.J. Kleiman, and S.A. Amundson
Clustered order of genes illustrated in the heat map in Figure 1									Gene Ontology analysis of Figure 1 genes using PANTHER
UniqueID	Symbol	EntrezID	Name
A_55_P2021216	Crlf3	51379	cytokine receptor-like factor 3						Displaying only results for Bonferroni-corrected for P < 0.05
A_52_P306396	Ppp3cb	5532	protein phosphatase 3, catalytic subunit, beta isozyme
A_55_P1996653	D030056L22Rik									Mus musculus (REF)	Client Text Box Input				Bonferroni
A_51_P225832	2700097O09Rik								Reactome pathways	#	#	expected	Fold Enrichment	+/-	P value
A_55_P1958419	NAP094762-001								MHC class II antigen presentation	120	9	1.3	6.9	+	0.0174
A_51_P475076	Vbp1	7411	von Hippel-Lindau binding protein 1						Adaptive Immune System	751	23	8.16	2.82	+	0.0181
A_52_P598835	2010109K11Rik								Immune System	1769	44	19.23	2.29	+	0.00047
A_51_P113003	Cenpq	55166	centromere protein Q						Innate Immune System	1039	28	11.29	2.48	+	0.0316
A_55_P2104662	Ttc33	23548	tetratricopeptide repeat domain 33						Unclassified	12881	99	140.02	0.71	-	0
A_55_P2039235	Mat2b	27430	methionine adenosyltransferase II, beta
A_52_P417654	Tcea1	6917	transcription elongation factor A (SII), 1
A_55_P1956017	Usp45	85015	ubiquitin specific peptidase 45
A_51_P261107	Ogt	8473	O-linked N-acetylglucosamine (GlcNAc) transferase							Mus musculus (REF)	Client Text Box Input				Bonferroni
A_65_P11425	ENSMUST00000112974								GO biological process complete	#	#	expected	Fold Enrichment	+/-	P value
A_55_P1999294	Gpbp1	65056	GC-rich promoter binding protein 1						intrinsic apoptotic signaling pathway in response to DNA damage by p53 class mediator	31	6	0.34	17.8	+	0.0219
A_55_P2167123	Gm12839								intrinsic apoptotic signaling pathway in response to DNA damage	81	8	0.88	9.09	+	0.0456
A_55_P1968969	Gm11575								response to stress	3023	61	32.86	1.86	+	0.0155
A_51_P445562	Chst10	9486	carbohydrate sulfotransferase 10						intrinsic apoptotic signaling pathway by p53 class mediator	51	7	0.55	12.63	+	0.0247
A_55_P2045976	ENSMUST00000103274								signal transduction by p53 class mediator	74	8	0.8	9.95	+	0.0245
A_55_P2079732	Myo1h								B cell activation	164	14	1.78	7.85	+	7.43e-05
A_55_P2147791	Fam129c	199786	family with sequence similarity 129, member C						lymphocyte activation	409	18	4.45	4.05	+	0.00828
A_51_P305052	Siglecg								immune system process	2217	62	24.1	2.57	+	3.3e-08
A_66_P120987	Cd79a	973	CD79a molecule, immunoglobulin-associated alpha						negative regulation of protein transport	193	12	2.1	5.72	+	0.0208
A_55_P1971729	Cr2	1380	complement component (3d/Epstein Barr virus) receptor 2						regulation of protein transport	678	23	7.37	3.12	+	0.0196
A_51_P266248	ENSMUST00000103424								regulation of peptide transport	718	23	7.81	2.95	+	0.049
A_55_P1971724	Cr2	1380	complement component (3d/Epstein Barr virus) receptor 2						regulation of establishment of protein localization	708	23	7.7	2.99	+	0.0392
A_51_P165098	Gga2	23062	golgi-associated, gamma adaptin ear containing, ARF binding protein 2						negative regulation of establishment of protein localization	197	12	2.14	5.6	+	0.0254
A_55_P2047589	ENSMUST00000103328								leukocyte differentiation	356	17	3.87	4.39	+	0.00575
A_55_P2030299	LOC544904								hemopoiesis	627	24	6.82	3.52	+	0.00146
A_55_P2129334	ENSMUST00000103499								hematopoietic or lymphoid organ development	686	25	7.46	3.35	+	0.00194
A_55_P2187030	LOC636441								immune system development	718	27	7.81	3.46	+	0.000333
A_55_P2117959	Cyp4b1	1580	cytochrome P450, family 4, subfamily B, polypeptide 1						regulation of immune response	904	28	9.83	2.85	+	0.00843
A_55_P1964368	Kctd14	65987	potassium channel tetramerization domain containing 14						regulation of immune system process	1443	46	15.69	2.93	+	6.23e-07
A_51_P128667	Lynx1	66004	Ly6/neurotoxin 1						positive regulation of immune system process	1038	32	11.28	2.84	+	0.00146
A_55_P1970785	LOC100044252								positive regulation of biological process	5862	98	63.72	1.54	+	0.0192
A_55_P2353004	4930568K20Rik								immune response	1360	41	14.78	2.77	+	3.86e-05
A_55_P2214625	4930519A11Rik								regulation of cell proliferation	1612	43	17.52	2.45	+	0.000563
A_52_P462350	Dr1	1810	down-regulator of transcription 1, TBP-binding (negative cofactor 2)						response to organic substance	2371	51	25.77	1.98	+	0.025
A_55_P2022773	Glcci1	113263	glucocorticoid induced 1						Unclassified	1842	8	20.02	0.4	-	0
A_55_P2105963	P2ry10	27334	purinergic receptor P2Y, G-protein coupled, 10
A_55_P2035509	Pyhin1	149628	pyrin and HIN domain family, member 1
A_55_P2082319	BC094916
A_55_P2033600	Stap1	26228	signal transducing adaptor family member 1
A_55_P2401403	C030046G05
A_51_P520966	Icosl
A_55_P2039541	Arhgap15	55843	Rho GTPase activating protein 15
A_55_P2077068	Malt1	10892	MALT1 paracaspase
A_51_P296448	Casp2	835	caspase 2, apoptosis-related cysteine peptidase
A_55_P2037712	Smc4	10051	structural maintenance of chromosomes 4
A_55_P2091846	Zcchc11	23318	zinc finger, CCHC domain containing 11
A_55_P2024689	Rsbn1	54665	round spermatid basic protein 1
A_55_P2030428	Sirt1	23411	sirtuin 1
A_55_P2000515	Peli1	57162	pellino E3 ubiquitin protein ligase 1
A_51_P261001	Mtf2	22823	metal response element binding transcription factor 2
A_66_P105689	Trim34	53840	tripartite motif containing 34
A_66_P101538	Lrrk2
A_55_P2157195	LOC100047308
A_52_P108850	St8sia1	6489	ST8 alpha-N-acetyl-neuraminide alpha-2,8-sialyltransferase 1
A_55_P2108943	Ccr6	1235	chemokine (C-C motif) receptor 6
A_51_P391955	Dapl1
A_51_P163953	Nsg2
A_55_P2023542	Ccr7	1236	chemokine (C-C motif) receptor 7
A_52_P244702	Tcf7	6932	transcription factor 7 (T-cell specific, HMG-box)
A_52_P443334	Cd8a	925	CD8a molecule
A_55_P1958400	LOC100038937
A_55_P2081432	A_55_P2081432
A_55_P2034928	LOC625360
A_52_P203691	Arl5c	390790	ADP-ribosylation factor-like 5C
A_51_P104608	Rnase6	6039	ribonuclease, RNase A family, k6
A_66_P106388	Ms4a4c	64228	membrane-spanning 4-domains, subfamily A, member 4C
A_51_P239654	Nr4a1	3164	nuclear receptor subfamily 4, group A, member 1
A_55_P1964648	Btla	151888	B and T lymphocyte associated
A_55_P2004746	Xkrx	402415	XK, Kell blood group complex subunit-related, X-linked
A_51_P154485	Fcrla	84824	Fc receptor-like A
A_55_P2117614	Tnfrsf13c	115650	tumor necrosis factor receptor superfamily, member 13C
A_55_P2082929	H2-Ob
A_55_P2123491	B3gnt5	84002	UDP-GlcNAc:betaGal beta-1,3-N-acetylglucosaminyltransferase 5
A_52_P390944	Chst3	9469	carbohydrate (chondroitin 6) sulfotransferase 3
A_51_P449325	H2-Oa
A_55_P1958275	Bcl11a	53335	B-cell CLL/lymphoma 11A (zinc finger protein)
A_55_P1988872	ENSMUST00000109514
A_55_P2116385	Gpr183	1880	G protein-coupled receptor 183
A_51_P278994	Swap70	23075	SWAP switching B-cell complex 70kDa subunit
A_55_P2087622	Il4i1	259307	interleukin 4 induced 1
A_66_P114768	Bach2	60468	BTB and CNC homology 1, basic leucine zipper transcription factor 2
A_55_P2136906	Vpreb3	29802	pre-B lymphocyte 3
A_51_P199135	Cd83	9308	CD83 molecule
A_66_P130916	H2-Ob
A_51_P298802	Bfsp2	8419	beaded filament structural protein 2, phakinin
A_55_P2079076	Cacna1i	8911	calcium channel, voltage-dependent, T type, alpha 1I subunit
A_51_P342652	Cd79b	974	CD79b molecule, immunoglobulin-associated beta
A_55_P2113703	Spib	6689	Spi-B transcription factor (Spi-1/PU.1 related)
A_55_P2137496	LOC100047815
A_51_P378298	Faim3
A_55_P2089233	Pou2af1	5450	POU class 2 associating factor 1
A_55_P2145224	ENSMUST00000103743
A_51_P483576	ENSMUST00000103743
A_55_P2057283	ENSMUST00000103749
A_52_P483336	Ms4a1	931	membrane-spanning 4-domains, subfamily A, member 1
A_55_P2079079	Cd19	930	CD19 molecule
A_55_P2002757	Blnk	29760	B-cell linker
A_55_P2111322	ENSMUST00000103741
A_52_P615247	ENSMUST00000111365
A_51_P452153	2010001M09Rik
A_55_P1960053	Hvcn1	84329	hydrogen voltage gated channel 1
A_55_P2196027	6330509M05Rik
A_55_P1981964	ENSMUST00000101104
A_51_P375862	Srpk3	26576	SRSF protein kinase 3
A_51_P158018	Bend5	79656	BEN domain containing 5
A_52_P186262	ENSMUST00000103383
A_55_P2026258	LOC100046973
A_55_P2156731	H2-Eb1
A_55_P2179074	Ciita	4261	class II, major histocompatibility complex, transactivator
A_52_P70796	Cxcr5	643	chemokine (C-X-C motif) receptor 5
A_52_P277104	Bank1	55024	B-cell scaffold protein with ankyrin repeats 1
A_66_P128997	Pml	5371	promyelocytic leukemia
A_51_P304397	Cpm	1368	carboxypeptidase M
A_52_P503730	Fchsd2	9873	FCH and double SH3 domains 2
A_55_P2220342	C230094B09Rik
A_55_P2065726	ENSMUST00000122168
A_55_P2061268	Rnpc3
A_55_P2161818	A_55_P2161818
A_55_P2163622	Rps27	6232	ribosomal protein S27
A_55_P2024322	Gm15531
A_55_P2158112	Gm9846
A_55_P2131193	NAP060843-1
A_55_P2332731	D130062J21Rik
A_55_P1961270	Cd72	971	CD72 molecule
A_55_P2057212	Tpr	7175	translocated promoter region, nuclear basket protein
A_55_P2170210	Ap1s3	130340	adaptor-related protein complex 1, sigma 3 subunit
DCP_20_3	DCP_20_3
(+)E1A_r60_a20	E1A_r60_a20
DCP_20_0	DCP_20_0
DCP_20_1	DCP_20_1
DCP_20_5	DCP_20_5
(+)E1A_r60_n11	E1A_r60_n11
(+)E1A_r60_a97	E1A_r60_a97
A_55_P1977096	Elk4	2005	ELK4, ETS-domain protein (SRF accessory protein 1)
DCP_20_7	DCP_20_7
A_51_P366770	Rims1	22999	regulating synaptic membrane exocytosis 1
(+)E1A_r60_a107	E1A_r60_a107
DCP_1_1	DCP_1_1
(+)E1A_r60_1	E1A_r60_1
DCP_1_0	DCP_1_0
(+)E1A_r60_n9	E1A_r60_n9
A_51_P282092	Urod	7389	uroporphyrinogen decarboxylase
A_51_P506045	Pgcp
A_55_P2020128	Dhrs3	9249	dehydrogenase/reductase (SDR family) member 3
A_51_P371174	Bag3	9531	BCL2-associated athanogene 3
A_52_P647906	LOC100048021
A_51_P433824	Tpi1	7167	triosephosphate isomerase 1
A_52_P329917	Prrg2	5639	proline rich Gla (G-carboxyglutamic acid) 2
A_55_P1988424	Tpi1	7167	triosephosphate isomerase 1
A_66_P130960	Psmd11	5717	proteasome (prosome, macropain) 26S subunit, non-ATPase, 11
A_65_P03442	Pgk1	5230	phosphoglycerate kinase 1
A_52_P59579	Tmbim6	7009	transmembrane BAX inhibitor motif containing 6
A_52_P69707	Ergic1	57222	endoplasmic reticulum-golgi intermediate compartment (ERGIC) 1
A_52_P515036	Htatip2	10553	HIV-1 Tat interactive protein 2, 30kDa
A_55_P2205156	1810020D17Rik
A_51_P109144	Grtp1	79774	growth hormone regulated TBC protein 1
A_55_P2033864	Plekha8	84725	pleckstrin homology domain containing, family A (phosphoinositide binding specific) member 8
A_51_P482711	Dhcr24	1718	24-dehydrocholesterol reductase
A_55_P2071858	Mgmt	4255	O-6-methylguanine-DNA methyltransferase
A_55_P1989076	Slc22a23	63027	solute carrier family 22, member 23
A_55_P2134790	Qsox1	5768	quiescin Q6 sulfhydryl oxidase 1
A_51_P473219	Siae	54414	sialic acid acetylesterase
A_55_P1977653	Palld	23022	palladin, cytoskeletal associated protein
A_66_P138976	Lpin2	9663	lipin 2
A_66_P111021	Nlrp6	171389	NLR family, pyrin domain containing 6
A_51_P418526	Sfxn1	94081	sideroflexin 1
A_51_P384629	Ctsd	1509	cathepsin D
A_51_P256202	Ctsz	1522	cathepsin Z
A_52_P116134	Aldh2	217	aldehyde dehydrogenase 2 family (mitochondrial)
A_55_P2076635	Vps25	84313	vacuolar protein sorting 25 homolog (S. cerevisiae)
A_55_P2156625	A_55_P2156625
A_55_P2153292	Tubb2c
A_51_P329928	Phlda3	23612	pleckstrin homology-like domain, family A, member 3
A_51_P359636	Lgals3bp	3959	lectin, galactoside-binding, soluble, 3 binding protein
A_51_P407323	F5	2153	coagulation factor V (proaccelerin, labile factor)
A_51_P272586	Dym	54808	dymeclin
A_55_P1993268	Ap1s1	1174	adaptor-related protein complex 1, sigma 1 subunit
A_55_P1992257	Ap1s1	1174	adaptor-related protein complex 1, sigma 1 subunit
A_51_P160544	Efemp2	30008	EGF containing fibulin-like extracellular matrix protein 2
A_51_P384113	9330129D05Rik
A_55_P1973208	Tax1bp3	30851	Tax1 (human T-cell leukemia virus type I) binding protein 3
A_55_P2272007	Lrrfip2	9209	leucine rich repeat (in FLII) interacting protein 2
A_51_P292116	Ica1	3382	islet cell autoantigen 1, 69kDa
A_65_P13209	Ctsd	1509	cathepsin D
A_66_P104815	Ecm1	1893	extracellular matrix protein 1
A_55_P2179413	Lgals3bp	3959	lectin, galactoside-binding, soluble, 3 binding protein
A_52_P552550	Agtrap	57085	angiotensin II receptor-associated protein
A_55_P1984070	Gm10290
A_52_P229210	NAP061773-1
A_55_P2185359	Gm7251
A_55_P2007768	LOC675602
A_55_P1984284	Gapdh	2597	glyceraldehyde-3-phosphate dehydrogenase
A_55_P2071532	NAP058964-1
A_55_P2182077	NAP000003-021
A_55_P2012406	Gm10290
A_55_P2015337	NAP063231-1
A_55_P1967332	NAP070959-1
A_55_P2124096	A_55_P2124096
A_55_P1995152	Gm5507
A_55_P2062733	NAP111347-1
A_55_P2175272	A_55_P2175272
A_55_P2124097	Gm6981
A_55_P2037424	Gm16470
A_55_P1984069	NAP000003-031
A_55_P2108689	Gm4795
A_55_P2001072	NAP071120-1
A_55_P2054128	NAP059626-1
A_55_P2156504	A_55_P2156504
A_55_P1961414	A_55_P1961414
A_55_P2103682	A_55_P2103682
A_55_P1981099	NAP061423-1
A_55_P2087872	LOC634088
A_55_P2186446	A_55_P2186446
A_55_P1992470	NAP115054-1
A_55_P2157992	EG545741
A_55_P2037425	Gapdh	2597	glyceraldehyde-3-phosphate dehydrogenase
A_52_P221024	NAP000003-007
A_55_P2001068	A_55_P2001068
A_66_P118307	A_66_P118307
A_55_P2135023	A_55_P2135023
A_52_P272054	NAP000003-013
A_55_P2108690	Gm4795
A_55_P2133679	NAP102340-1
A_55_P2160204	NAP060545-1
A_66_P102046	A_66_P102046
A_55_P1993629	NAP062956-1
A_55_P1961188	Gm6981
A_55_P1998389	LOC100045932
A_55_P1970399	NAP030204-1
A_55_P2167005	NAP063054-1
A_55_P1979694	A_55_P1979694
A_66_P140307	NAP058906-1
A_66_P131205	Gm9034
A_55_P2112379	NAP111311-1
A_52_P200925	NAP061138-1
A_55_P1967330	Gm5069
A_55_P2093013	NAP059413-1
A_55_P1968108	A_55_P1968108
A_55_P2026325	Gm3534
A_55_P1997628	LOC436420
A_55_P2060938	Gm7189
A_55_P2033530	Gm6981
A_55_P1965725	Gapdh	2597	glyceraldehyde-3-phosphate dehydrogenase
A_55_P2112701	NAP111311-1
A_52_P654437	NAP061234-1
A_55_P1994258	Gapdh	2597	glyceraldehyde-3-phosphate dehydrogenase
A_55_P2081137	NAP060031-1
A_55_P2067153	A_55_P2067153
A_55_P2135049	Gm5327
A_55_P2091247	EG545741
A_55_P1957393	A_55_P1957393
A_52_P354298	Ap2a2	161	adaptor-related protein complex 2, alpha 2 subunit
A_51_P392861	Med25	81857	mediator complex subunit 25
A_51_P369628	Ptov1	53635	prostate tumor overexpressed 1
A_51_P464981	Map1lc3a
A_55_P1995092	H2-Q10
A_55_P1981494	H2-Bl
A_51_P400752	H2-Q5
A_55_P1982524	Cyhr1	50626	cysteine/histidine-rich 1
A_55_P2055369	LOC100045699
A_55_P2107192	NAP111445-1
A_55_P1976224	Ckb	1152	creatine kinase, brain
A_55_P2112302	A_55_P2112302
A_52_P385606	Ckb	1152	creatine kinase, brain
A_51_P495077	Rabl5
A_55_P2091858	Hipk2
A_51_P433733	Nucb1	4924	nucleobindin 1
A_55_P2142146	Glul	2752	glutamate-ammonia ligase
A_55_P2336558	Chn2	1124	chimerin 2
A_51_P266774	Mfn2	9927	mitofusin 2
A_55_P2031999	9030617O03Rik
A_51_P293901	Dhrs1	115817	dehydrogenase/reductase (SDR family) member 1
A_51_P101573	Klc4	89953	kinesin light chain 4
A_51_P314285	Tmem86a	144110	transmembrane protein 86A
A_51_P282508	Rhoc	389	ras homolog family member C
A_51_P363947	Cdkn1a	1026	cyclin-dependent kinase inhibitor 1A (p21, Cip1)
A_52_P587738	P2ry2	5029	purinergic receptor P2Y, G-protein coupled, 2
A_55_P2071691	Kank3	256949	KN motif and ankyrin repeat domains 3
A_55_P2153621	Ahnak
A_55_P2145804	Aen	64782	apoptosis enhancing nuclease
A_55_P2141860	Aen	64782	apoptosis enhancing nuclease
A_55_P2137406	Bax	581	BCL2-associated X protein
A_55_P1979457	Prdx4	10549	peroxiredoxin 4
A_55_P2028798	Nqo2	4835	NAD(P)H dehydrogenase, quinone 2
A_51_P256665	Pon3	5446	paraoxonase 3
A_55_P1975415	Cpped1	55313	calcineurin-like phosphoesterase domain containing 1
A_55_P2055442	Pafah2	5051	platelet-activating factor acetylhydrolase 2, 40kDa
A_51_P413866	Cfb	629	complement factor B
A_55_P2038525	C3	718	complement component 3
A_51_P171999	Apoe	348	apolipoprotein E
A_51_P321341	Sult1a1	6817	sulfotransferase family, cytosolic, 1A, phenol-preferring, member 1
A_55_P2017944	Etfb	2109	electron-transfer-flavoprotein, beta polypeptide
A_51_P161342	Abcb6	10058	ATP-binding cassette, sub-family B (MDR/TAP), member 6 (Langereis blood group)
A_51_P181319	Dcxr	51181	dicarbonyl/L-xylulose reductase
A_55_P2077628	ENSMUST00000106148
A_51_P188795	Akr7a5
A_51_P428134	Lrig3	121227	leucine-rich repeats and immunoglobulin-like domains 3
A_65_P19780	Klf9	687	Kruppel-like factor 9
A_51_P203878	Dynll2	140735	dynein, light chain, LC8-type 2
A_51_P421846	Ech1	1891	enoyl CoA hydratase 1, peroxisomal
A_51_P153170	Cyb5r3	1727	cytochrome b5 reductase 3
A_51_P174961	F10	2159	coagulation factor X
A_51_P205545	Creld1	78987	cysteine-rich with EGF-like domains 1
A_55_P2130373	Dcaf11	80344	DDB1 and CUL4 associated factor 11
A_55_P2055217	A_55_P2055217
A_55_P2070079	Lgals9	3965	lectin, galactoside-binding, soluble, 9
A_52_P358860	Gss	2937	glutathione synthetase
A_52_P168567	Cebpa	1050	CCAAT/enhancer binding protein (C/EBP), alpha
A_52_P193029	Hadha	3030	hydroxyacyl-CoA dehydrogenase/3-ketoacyl-CoA thiolase/enoyl-CoA hydratase (trifunctional protein), alpha subunit
A_51_P416585	Hdlbp	3069	high density lipoprotein binding protein
A_51_P193794	Lrp1	4035	low density lipoprotein receptor-related protein 1
A_55_P2024841	Gstt1	2952	glutathione S-transferase theta 1
A_51_P484054	F7	2155	coagulation factor VII (serum prothrombin conversion accelerator)
A_55_P2085574	Nfix	4784	nuclear factor I/X (CCAAT-binding transcription factor)
A_51_P117865	Fam20c	56975	family with sequence similarity 20, member C
A_55_P2096883	Steap3	55240	STEAP family member 3, metalloreductase
A_55_P2008936	Slc2a9	56606	solute carrier family 2 (facilitated glucose transporter), member 9
A_51_P201338	Mtss1	9788	metastasis suppressor 1
A_51_P515623	Qpctl	54814	glutaminyl-peptide cyclotransferase-like
A_51_P109171	Os9	10956	osteosarcoma amplified 9, endoplasmic reticulum lectin
A_52_P577384	Il18bp	10068	interleukin 18 binding protein
A_52_P362981	ENSMUST00000068960
A_51_P376789	Athl1	80162	ATH1, acid trehalase-like 1 (yeast)
A_52_P504361	Naglu	4669	N-acetylglucosaminidase, alpha
A_51_P265374	Vnn3	55350	vanin 3
A_55_P2386236	Ceacam2
A_55_P2014326	LOC100047416
A_55_P1993483	Gm7462
A_55_P2042487	Dpysl3	1809	dihydropyrimidinase-like 3
A_55_P2130178	Fn1	2335	fibronectin 1
A_66_P111562	Ccnd1
A_55_P2105256	ENSMUST00000021120
A_55_P2172440	Scarf2	91179	scavenger receptor class F, member 2
A_55_P2114133	Garnl3	84253	GTPase activating Rap/RanGAP domain-like 3
A_55_P2022211	Plxdc2	84898	plexin domain containing 2
A_55_P2023637	Prg4
A_51_P181451	C1qa	712	complement component 1, q subcomponent, A chain
A_51_P137604	Fcna
A_51_P322640	Ccl24	6369	chemokine (C-C motif) ligand 24
A_52_P222350	Flnb	2317	filamin B, beta
A_51_P371750	Marco	8685	macrophage receptor with collagenous structure
A_52_P282741	Sdc3
A_51_P252565	Alox15	246	arachidonate 15-lipoxygenase
A_55_P2181251	A430105I19Rik
A_55_P1953169	Saa3
A_55_P2122605	Cbr2
A_55_P2094520	Fam171a1	221061	family with sequence similarity 171, member A1
A_52_P518997	Epha2	1969	EPH receptor A2
A_55_P2145833	ENSMUST00000108472
A_52_P529360	Rab11fip5	26056	RAB11 family interacting protein 5 (class I)
A_55_P2055819	Adam15	8751	ADAM metallopeptidase domain 15
A_65_P12392	Timp2	7077	TIMP metallopeptidase inhibitor 2
A_55_P2018934	Emr1
A_55_P2067362	ENSMUST00000034373
A_51_P327564	Glb1	2720	galactosidase, beta 1
A_51_P192800	Grn	2896	granulin
A_52_P58145	Aldh1a2	8854	aldehyde dehydrogenase 1 family, member A2
A_55_P2236382	D8Ertd158e
A_55_P2192397	A330023F24Rik
A_55_P2106459	Zfhx3	463	zinc finger homeobox 3
A_52_P686785	Lyve1	10894	lymphatic vessel endothelial hyaluronan receptor 1
A_55_P2151546	Adarb1	104	adenosine deaminase, RNA-specific, B1
A_55_P2120469	Armc2	84071	armadillo repeat containing 2
A_52_P612803	Ccng1	900	cyclin G1
A_55_P2054942	Iffo2	126917	intermediate filament family orphan 2
A_51_P414653	Plvap	83483	plasmalemma vesicle associated protein
A_51_P239766	Plcd1	5333	phospholipase C, delta 1
A_55_P2004777	Micall2	79778	MICAL-like 2
A_52_P552879	Efcab4a
A_51_P323521	Snx21	90203	sorting nexin family member 21
A_51_P492087	Pole3	54107	polymerase (DNA directed), epsilon 3, accessory subunit
A_55_P2130890	Parva	55742	parvin, alpha
A_51_P314397	Crip2	1397	cysteine-rich protein 2
A_55_P2115467	Tmem63b	55362	transmembrane protein 63B
A_55_P2043367	Apol9a
A_51_P307370	Rxra	6256	retinoid X receptor, alpha
A_55_P2045258	Ehd1	10938	EH-domain containing 1

## Sheet: FIgure 2 annotation
Figure 2A) Significantly over-represented Biological Processes among up-regulated genes.
	3 Gy					6 Gy					10 Gy
PANTHER GO-Slim Biological Process	Day 1	Day 2	Day 3	Day 5	Day 7	Day 1	Day 2	Day 3	Day 5	Day 7	Day 1	Day 2	Day 3	Day 5	Day 7
lipid metabolic process			3.93e-21				0.000908	9.16e-39		1.73e-12		0.00681	9.3e-34	1.48e-20	6.15e-17
cellular amino acid metabolic process			1.1e-12					3.5e-23	0.00686	4.93e-16			4.15e-24	9.38e-22	6.46e-24
carbohydrate metabolic process			3.38e-12				1.14e-06	2.91e-14	0.000263	5.72e-08			7.3e-15	3.72e-12	2.16e-12
fatty acid metabolic process			4.5e-12					6.35e-20		9.82e-06			2.72e-14	1.39e-06	6.52e-08
coenzyme metabolic process			3.8e-10					3.7e-12		2.78e-07			3.05e-12	8.13e-10	7.26e-11
metabolic process			9.24e-10					4.74e-24	6.71e-08	5.64e-10			1.23e-22	3.17e-25	6.16e-25
primary metabolic process			1.15e-07					2.11e-17	0.000775	2.63e-06			1.1e-16	6.54e-18	1.79e-19
fatty acid beta-oxidation			2.5e-05					1.58e-07		8.14e-08			1.09e-06	3.44e-05	6.76e-07
cellular amino acid catabolic process			7.24e-05					1.05e-11		3.01e-09			9.26e-12	1.31e-09	1.12e-10
monosaccharide metabolic process			0.00023				0.00707	3.19e-07		0.00125			8.18e-07	2.89e-07	3.57e-07
steroid metabolic process			0.000363					2.39e-15		0.000918			2.3e-12	2.19e-06	7.3e-05
cholesterol metabolic process			0.000775					3.9e-08		0.0041			7.41e-07	0.000294	0.0014
fatty acid biosynthetic process			0.00233					5.9e-05					0.00457
phosphate-containing compound metabolic process			0.00428					2.94e-06	0.000178				3.13e-06	4.18e-05	0.000143
generation of precursor metabolites and energy			0.0281	0.0056				2.76e-18	0.00184	2.6e-11			9.71e-15	1.05e-13	1.56e-13
catabolic process		0.00692	1.35e-06				0.00228	6.89e-06	0.000381	0.000875			1.45e-05	1.63e-06	1.42e-05
cellular amino acid biosynthetic process								5.8e-07					7.67e-06	2.83e-05	4.96e-05
phospholipid metabolic process								0.000753					0.00309
tRNA aminoacylation for protein translation								0.02	0.0135	0.0167			2.96e-05	3.12e-05	1.76e-07
glycolysis									0.00284			0.0191
protein complex assembly									9.99e-07					0.000914	0.00986
protein complex biogenesis									1.18e-06					0.00106	0.0112
protein folding									0.0141					0.00478	0.00039
protein metabolic process									0.0422					0.00212	7.92e-07
regulation of phosphate metabolic process		0.000713
cellular amino acid biosynthetic process			0.000137
proteolysis			0.00345
nitrogen compound metabolic process													0.0157	0.00106	0.00215
sulfur compound metabolic process													0.0345	0.0162
biosynthetic process														0.02
tRNA metabolic process															0.000124
translation															0.00255
tricarboxylic acid cycle															0.00756
localization		0.000592	0.0295				0.000846		0.00829			0.000987	8.18e-05	0.0135	0.00749
protein transport		0.00013					0.000136		2.29e-06			0.0054	0.0242	0.0281	0.00605
intracellular protein transport		0.000288					4.39e-05		5.71e-06			0.00855			0.0171
transport		0.038					0.01		0.00832			0.0207	0.000511		0.0473
lysosomal transport									0.0168
muscle contraction	0.00652			0.036							0.0204
biological adhesion	0.00382	0.00223				0.00524	0.0231
cell adhesion	0.00382	0.00223				0.00524	0.0231
cellular component movement		0.000488					0.00537
locomotion		0.005
respiratory electron transport chain								1.33e-12		2.52e-06			1.63e-09	1.32e-07	9.55e-07
oxidative phosphorylation								1.88e-06		0.000366			1.61e-05	6.79e-05	0.000576
mitochondrion organization								0.00363					0.00263	0.000302	1.44e-05
response to external stimulus		0.000536					0.0118					0.00649
cell communication		0.00198
intracellular signal transduction		0.00537
MAPK cascade		0.0145
signal transduction		0.0374
cellular component organization or biogenesis									0.00125
cellular component biogenesis									0.00185
cellular component organization				0.0373					0.0262
cellular component morphogenesis	0.000435	0.00513		0.0115
natural killer cell activation		4.07e-05
Figure 2B) Significantly over-represented Biological Processes among down-regulated genes.
	3 Gy					6 Gy					10 Gy
PANTHER GO-Slim Biological Process	Day 1	Day 2	Day 3	Day 5	Day 7	Day 1	Day 2	Day 3	Day 5	Day 7	Day 1	Day 2	Day 3	Day 5	Day 7
signal transduction		0.00462	0.00576			0.000707	0.000224	3.2e-05	0.000216	0.00116	0.000192	0.00139	3.83e-06	3.03e-06	5.64e-07
cell communication		0.00123	0.00142			0.00775	0.000222	4.67e-05	0.000161	1.05e-05	0.00546	0.00114	2.47e-06	1.03e-06	5.21e-09
cell surface receptor signaling pathway		0.0312								0.000108					0.0351
intracellular signal transduction								0.000573	0.0039		0.00911		0.00271	0.00184	0.00382
cell-cell signaling										0.0463					0.0172
response to stress								0.00176
transmembrane receptor protein tyrosine kinase signaling pathway										0.00318
cellular defense response	4.95e-09			0.0429		4.06e-08	0.0369	0.000364			2.65e-06	0.00384	0.0058
immune system process	0.000242					0.0124	0.0215	6.86e-06	0.0185		0.000404	0.00205	0.00319	0.00717
immune response	0.00658					0.00304					0.000128		0.0373
antigen processing and presentation of peptide or polysaccharide antigen via MHC class II	0.00903					0.00488
antigen processing and presentation	0.0287					0.0184
natural killer cell activation													0.00565
cytokine-mediated signaling pathway													0.0086
defense response to bacterium (GO:0042742)															0.013
cell cycle	0.00201			0.000191		0.000105		0.0129			2.8e-07	0.00305	0.00661	0.0178
cell proliferation		0.0166						0.000871	0.0246	0.024		0.0141	0.0482	0.0123
mitosis				0.0159							0.00269
regulation of cell cycle	0.0384
DNA replication						0.0289
cell death								0.00709			0.0228		0.00831	0.00371
death								0.00709			0.0228		0.00831	0.00371
apoptotic process								0.0143			0.0371		0.00506	0.01
cellular process	0.0236		0.00361			0.000403	0.000135	8.06e-06	0.000885		1.71e-06	5.44e-06	7.53e-10	5.9e-06	4.57e-06
cell differentiation			0.012			0.0459	0.00237	0.0248	0.00202	0.0219	0.01	0.000332		0.00775
developmental process			0.0264				0.000434	0.000106	1.12e-06	2.58e-06	0.0126	4.39e-05	0.00124	4.58e-09	4.92e-08
hemopoiesis						0.00899		0.0058		0.0203	0.000958		0.0199
system development							0.0085	0.0202	0.000265	2.56e-06		0.00272		3.42e-05	1.26e-07
nervous system development							0.0467		0.0218	0.000649				0.0122	7.66e-06
DNA metabolic process						0.00944
single-multicellular organism process										0.00961
multicellular organismal process										0.0136
sensory perception											2.36e-06
nucleobase-containing compound metabolic process											0.0122
response to pheromone													0.0166	0.0179
cellular component morphogenesis (GO:0032989)															0.00126
cell recognition (GO:0008037)															0.0315

## Sheet: ToppFun 1.5Gy
Gene Ontology analysis of 1.5 Gy data using ToppFun, which allows less stringent FDR multiple comparison testing. Biological processes with FDR<0.05 considered significant
D1 Down
Category	ID	Name	p-value	q-value FDR B&H	Hit Count in Query List	Hit Count in Genome	Hit in Query List
GO: Biological Process	GO:0006360	transcription by RNA polymerase I	4.58e-05	0.0241	3	71	HEATR1,PHF8,TCOF1
GO: Biological Process	GO:0002377	immunoglobulin production	4.61e-05	0.0241	4	207	POU2F2,FOXP1,SAMHD1,VPREB3
GO: Biological Process	GO:0006310	DNA recombination	0.000204	0.048	4	304	FOXP1,SAMHD1,HDAC10,SMCHD1
GO: Biological Process	GO:0002440	production of molecular mediator of immune response	0.000222	0.048	4	311	POU2F2,FOXP1,SAMHD1,VPREB3
GO: Biological Process	GO:0045943	positive regulation of transcription by RNA polymerase I	0.000234	0.048	2	23	HEATR1,PHF8
GO: Biological Process	GO:0048305	immunoglobulin secretion	0.0003	0.048	2	26	POU2F2,VPREB3
GO: Biological Process	GO:0002335	mature B cell differentiation	0.000349	0.048	2	28	POU2F2,CD19
GO: Biological Process	GO:0050855	regulation of B cell receptor signaling pathway	0.000374	0.048	2	29	FOXP1,CD19
GO: Biological Process	GO:0030183	B cell differentiation	0.000412	0.048	3	149	POU2F2,FOXP1,CD19
D1 Up
Category	ID	Name	p-value	q-value FDR B&H	Hit Count in Query List	Hit Count in Genome	Hit in Query List
GO: Biological Process	GO:0032459	regulation of protein oligomerization	3.949e-06	0.005325	4	47	CLU,BAX,LAMP2,BBC3
GO: Biological Process	GO:0090199	regulation of release of cytochrome c from mitochondria	5.074e-06	0.005325	4	50	CLU,BAX,BBC3,PPIF
GO: Biological Process	GO:0001836	release of cytochrome c from mitochondria	1.367e-05	0.006415	4	64	CLU,BAX,BBC3,PPIF
GO: Biological Process	GO:0061740	protein targeting to lysosome involved in chaperone-mediated autophagy	1.528e-05	0.006415	2	3	CLU,LAMP2
GO: Biological Process	GO:1902445	regulation of mitochondrial membrane permeability involved in programmed necrotic cell death	1.528e-05	0.006415	2	3	BAX,PPIF
GO: Biological Process	GO:0032462	regulation of protein homooligomerization	2.181e-05	0.007315	3	24	CLU,LAMP2,BBC3
GO: Biological Process	GO:2001234	negative regulation of apoptotic signaling pathway	2.827e-05	0.007315	6	263	CLU,YAP1,BAX,CTTN,TMBIM1,PPIF
GO: Biological Process	GO:0071211	protein targeting to vacuole involved in autophagy	3.052e-05	0.007315	2	4	CLU,LAMP2
GO: Biological Process	GO:0032461	positive regulation of protein oligomerization	3.136e-05	0.007315	3	27	CLU,BAX,BBC3
GO: Biological Process	GO:0090200	positive regulation of release of cytochrome c from mitochondria	4.789e-05	0.01005	3	31	BAX,BBC3,PPIF
GO: Biological Process	GO:0010821	regulation of mitochondrion organization	6.25e-05	0.01193	5	185	CLU,BAX,CTTN,BBC3,PPIF
GO: Biological Process	GO:2001233	regulation of apoptotic signaling pathway	7.768e-05	0.01359	7	461	CLU,YAP1,BAX,CTTN,BBC3,TMBIM1,PPIF
GO: Biological Process	GO:0043066	negative regulation of apoptotic process	0.0001022	0.01604	10	1048	CCNG1,CLU,YAP1,DHCR24,HTATIP2,SERPINB2,BAX,CTTN,TMBIM1,PPIF
GO: Biological Process	GO:0042981	regulation of apoptotic process	0.0001202	0.01604	13	1779	CCNG1,BMP2,CLU,YAP1,DHCR24,HTATIP2,PHLDA3,SERPINB2,BAX,CTTN,BBC3,TMBIM1,PPIF
GO: Biological Process	GO:0097190	apoptotic signaling pathway	0.0001212	0.01604	8	669	CLU,YAP1,PHLDA3,BAX,CTTN,BBC3,TMBIM1,PPIF
GO: Biological Process	GO:0043069	negative regulation of programmed cell death	0.0001223	0.01604	10	1071	CCNG1,CLU,YAP1,DHCR24,HTATIP2,SERPINB2,BAX,CTTN,TMBIM1,PPIF
GO: Biological Process	GO:0008630	intrinsic apoptotic signaling pathway in response to DNA damage	0.0001367	0.01679	4	115	CLU,PHLDA3,BAX,BBC3
GO: Biological Process	GO:0043067	regulation of programmed cell death	0.000144	0.01679	13	1811	CCNG1,BMP2,CLU,YAP1,DHCR24,HTATIP2,PHLDA3,SERPINB2,BAX,CTTN,BBC3,TMBIM1,PPIF
GO: Biological Process	GO:0035722	interleukin-12-mediated signaling pathway	0.0001684	0.0182	3	47	SERPINB2,PLCB1,GSTA2
GO: Biological Process	GO:0032471	negative regulation of endoplasmic reticulum calcium ion concentration	0.0001818	0.0182	2	9	BAX,BBC3
GO: Biological Process	GO:0071349	cellular response to interleukin-12	0.0001907	0.0182	3	49	SERPINB2,PLCB1,GSTA2
GO: Biological Process	GO:0072666	establishment of protein localization to vacuole	0.0001907	0.0182	3	49	CLU,LAMP2,VPS25
GO: Biological Process	GO:0002576	platelet degranulation	0.0002064	0.01879	4	128	MAGED2,CLU,LAMP2,F5
GO: Biological Process	GO:0070671	response to interleukin-12	0.0002149	0.01879	3	51	SERPINB2,PLCB1,GSTA2
GO: Biological Process	GO:0009611	response to wounding	0.0002793	0.02321	8	756	YAP1,PVT1,SERPINB2,CLEC1B,BAX,NINJ1,F5,ITGB4
GO: Biological Process	GO:0060548	negative regulation of cell death	0.0002922	0.02321	10	1192	CCNG1,CLU,YAP1,DHCR24,HTATIP2,SERPINB2,BAX,CTTN,TMBIM1,PPIF
GO: Biological Process	GO:0008637	apoptotic mitochondrial changes	0.0003069	0.02321	4	142	CLU,BAX,BBC3,PPIF
GO: Biological Process	GO:0010941	regulation of cell death	0.0003312	0.02321	13	1969	CCNG1,BMP2,CLU,YAP1,DHCR24,HTATIP2,PHLDA3,SERPINB2,BAX,CTTN,BBC3,TMBIM1,PPIF
GO: Biological Process	GO:0032463	negative regulation of protein homooligomerization	0.0003318	0.02321	2	12	CLU,LAMP2
GO: Biological Process	GO:0032464	positive regulation of protein homooligomerization	0.0003318	0.02321	2	12	CLU,BBC3
GO: Biological Process	GO:0072665	protein localization to vacuole	0.000461	0.03024	3	66	CLU,LAMP2,VPS25
GO: Biological Process	GO:1902686	mitochondrial outer membrane permeabilization involved in programmed cell death	0.000461	0.03024	3	66	BAX,BBC3,PPIF
GO: Biological Process	GO:0035794	positive regulation of mitochondrial membrane permeability	0.0005033	0.03201	3	68	BAX,BBC3,PPIF
GO: Biological Process	GO:1905710	positive regulation of membrane permeability	0.0005712	0.03527	3	71	BAX,BBC3,PPIF
GO: Biological Process	GO:0061684	chaperone-mediated autophagy	0.0005998	0.03597	2	16	CLU,LAMP2
GO: Biological Process	GO:2001244	positive regulation of intrinsic apoptotic signaling pathway	0.0006197	0.03613	3	73	CLU,BAX,BBC3
GO: Biological Process	GO:2001236	regulation of extrinsic apoptotic signaling pathway	0.0007199	0.04084	4	178	YAP1,BAX,CTTN,TMBIM1
GO: Biological Process	GO:0097193	intrinsic apoptotic signaling pathway	0.0007553	0.04172	5	317	CLU,PHLDA3,BAX,BBC3,PPIF
GO: Biological Process	GO:2001242	regulation of intrinsic apoptotic signaling pathway	0.0008313	0.04363	4	185	CLU,BAX,BBC3,PPIF
GO: Biological Process	GO:0032460	negative regulation of protein oligomerization	0.000851	0.04363	2	19	CLU,LAMP2
GO: Biological Process	GO:0010648	negative regulation of cell communication	0.0008962	0.04363	11	1632	SLC6A4,BMP2,CLU,YAP1,PHLDA3,BAX,VPS25,CTTN,TMBIM1,PPM1B,PPIF
GO: Biological Process	GO:0046902	regulation of mitochondrial membrane permeability	0.0009009	0.04363	3	83	BAX,BBC3,PPIF
GO: Biological Process	GO:0072332	intrinsic apoptotic signaling pathway by p53 class mediator	0.0009009	0.04363	3	83	PHLDA3,BAX,BBC3
GO: Biological Process	GO:0023057	negative regulation of signaling	0.0009146	0.04363	11	1636	SLC6A4,BMP2,CLU,YAP1,PHLDA3,BAX,VPS25,CTTN,TMBIM1,PPM1B,PPIF
GO: Biological Process	GO:0090201	negative regulation of release of cytochrome c from mitochondria	0.0009441	0.04404	2	20	CLU,PPIF
GO: Biological Process	GO:0048585	negative regulation of response to stimulus	0.00101	0.0461	12	1928	CD84,BMP2,CLU,YAP1,PHLDA3,SERPINB2,BAX,VPS25,CTTN,TMBIM1,PPM1B,PPIF
D2 Down
Category	ID	Name	p-value	q-value FDR B&H	Hit Count in Query List	Hit Count in Genome	Hit in Query List
GO: Biological Process	GO:0042113	B cell activation	4.548e-08	0.000124	13	338	SWAP70,BCL11A,LAX1,BANK1,ICOSLG,BTLA,ZBTB1,CD19,MS4A1,CD38,CD40,CD79A,TP53BP1
GO: Biological Process	GO:0097484	dendrite extension	3.354e-06	0.004573	5	42	BCL11A,RNF157,WASF1,CPNE5,TMEM108
GO: Biological Process	GO:0046649	lymphocyte activation	1.044e-05	0.007758	16	818	SWAP70,CD55,IL20RB,BCL11A,CD83,LAX1,BANK1,ICOSLG,BTLA,ZBTB1,CD19,MS4A1,CD38,CD40,CD79A,TP53BP1
GO: Biological Process	GO:0002694	regulation of leukocyte activation	1.138e-05	0.007758	14	640	CD55,IL20RB,CD83,STAP1,LAX1,BANK1,ICOSLG,BTLA,TSPAN32,ZBTB1,CD19,CD38,CD40,TP53BP1
GO: Biological Process	GO:0042100	B cell proliferation	2.263e-05	0.01166	6	103	BTLA,CD19,MS4A1,CD38,CD40,CD79A
GO: Biological Process	GO:0050865	regulation of cell activation	2.623e-05	0.01166	14	690	CD55,IL20RB,CD83,STAP1,LAX1,BANK1,ICOSLG,BTLA,TSPAN32,ZBTB1,CD19,CD38,CD40,TP53BP1
GO: Biological Process	GO:0002682	regulation of immune system process	2.992e-05	0.01166	24	1776	SWAP70,CD55,IL20RB,CD83,VPREB3,STAP1,STAT1,LAX1,TREML4,BANK1,ICOSLG,SFPQ,RBBP5,BTLA,TSPAN32,CREB1,ZBTB1,CD19,MS4A1,CD38,CD40,CD79A,PAX5,TP53BP1
GO: Biological Process	GO:0051249	regulation of lymphocyte activation	4.165e-05	0.0142	12	538	CD55,IL20RB,CD83,LAX1,BANK1,ICOSLG,BTLA,ZBTB1,CD19,CD38,CD40,TP53BP1
GO: Biological Process	GO:0002684	positive regulation of immune system process	6.019e-05	0.01684	19	1268	SWAP70,CD55,CD83,STAP1,STAT1,LAX1,TREML4,ICOSLG,SFPQ,BTLA,CREB1,ZBTB1,CD19,MS4A1,CD38,CD40,CD79A,PAX5,TP53BP1
GO: Biological Process	GO:0046651	lymphocyte proliferation	6.868e-05	0.01684	9	319	CD55,IL20RB,ICOSLG,BTLA,CD19,MS4A1,CD38,CD40,CD79A
GO: Biological Process	GO:0032943	mononuclear cell proliferation	7.378e-05	0.01684	9	322	CD55,IL20RB,ICOSLG,BTLA,CD19,MS4A1,CD38,CD40,CD79A
GO: Biological Process	GO:0050853	B cell receptor signaling pathway	8.018e-05	0.01684	6	129	STAP1,CD19,MS4A1,CD38,CD79A,PAX5
GO: Biological Process	GO:0002312	B cell activation involved in immune response	8.027e-05	0.01684	5	80	SWAP70,ICOSLG,CD19,CD40,TP53BP1
GO: Biological Process	GO:0070661	leukocyte proliferation	0.0001329	0.0259	9	348	CD55,IL20RB,ICOSLG,BTLA,CD19,MS4A1,CD38,CD40,CD79A
GO: Biological Process	GO:0002250	adaptive immune response	0.0001559	0.02774	13	715	SWAP70,CD55,IL20RB,LAX1,MCOLN2,ICOSLG,BTLA,ZBTB1,CD19,CD40,CD79A,EMP2,TP53BP1
GO: Biological Process	GO:0045190	isotype switching	0.0001928	0.02774	4	52	SWAP70,ICOSLG,CD40,TP53BP1
GO: Biological Process	GO:0002204	somatic recombination of immunoglobulin genes involved in immune response	0.0001928	0.02774	4	52	SWAP70,ICOSLG,CD40,TP53BP1
GO: Biological Process	GO:0002208	somatic diversification of immunoglobulins involved in immune response	0.0001928	0.02774	4	52	SWAP70,ICOSLG,CD40,TP53BP1
GO: Biological Process	GO:0045321	leukocyte activation	0.0001933	0.02774	19	1386	SWAP70,CD55,IL20RB,BCL11A,CD83,STAP1,LAX1,BANK1,ICOSLG,BTLA,TSPAN32,HVCN1,ZBTB1,CD19,MS4A1,CD38,CD40,CD79A,TP53BP1
GO: Biological Process	GO:0050776	regulation of immune response	0.0002222	0.0303	17	1170	CD55,IL20RB,STAP1,STAT1,LAX1,TREML4,ICOSLG,SFPQ,BTLA,ZBTB1,CD19,MS4A1,CD38,CD40,CD79A,PAX5,TP53BP1
GO: Biological Process	GO:0016447	somatic recombination of immunoglobulin gene segments	0.0002754	0.03508	4	57	SWAP70,ICOSLG,CD40,TP53BP1
GO: Biological Process	GO:0002449	lymphocyte mediated immunity	0.0002926	0.03508	9	387	SWAP70,CD55,IL20RB,ICOSLG,ZBTB1,CD19,CD40,EMP2,TP53BP1
GO: Biological Process	GO:0045892	negative regulation of transcription, DNA-templated	0.000299	0.03508	18	1316	KDM5B,ZNF219,ETV3,HMGA1,BCL11A,STAT1,NFX1,NKX6-1,SFPQ,TCF7L2,BEND5,HAT1,CREB1,ZBTB1,SIRT4,CBX6,CD38,PAX5
GO: Biological Process	GO:0001775	cell activation	0.0003088	0.03508	20	1559	SWAP70,CD55,IL20RB,BCL11A,CD83,STAP1,LAX1,BANK1,ICOSLG,BTLA,TSPAN32,HVCN1,ZBTB1,GNA14,CD19,MS4A1,CD38,CD40,CD79A,TP53BP1
GO: Biological Process	GO:0045934	negative regulation of nucleobase-containing compound metabolic process	0.0003468	0.03639	20	1573	KDM5B,ZNF219,ETV3,HMGA1,BCL11A,STAT1,NFX1,NKX6-1,SFPQ,TCF7L2,BEND5,NEIL1,HAT1,CREB1,ZBTB1,SIRT4,CBX6,CD38,PAX5,TP53BP1
GO: Biological Process	GO:0030155	regulation of cell adhesion	0.000349	0.03639	13	777	SWAP70,CD55,IL20RB,CD83,LAX1,ICOSLG,ANK3,C2CD4A,BTLA,SRCIN1,CLDN7,ZBTB1,EMP2
GO: Biological Process	GO:0002460	adaptive immune response based on somatic recombination of immune receptors built from immunoglobulin superfamily domains	0.0003793	0.03639	9	401	SWAP70,CD55,IL20RB,ICOSLG,ZBTB1,CD19,CD40,EMP2,TP53BP1
GO: Biological Process	GO:0048305	immunoglobulin secretion	0.0003859	0.03639	3	26	VPREB3,LAX1,CD40
GO: Biological Process	GO:0072507	divalent inorganic cation homeostasis	0.000387	0.03639	11	585	ATP7B,SWAP70,CD55,CACNA1I,MCOLN2,ANK3,CD19,MS4A1,PLCH2,CD38,CD40
GO: Biological Process	GO:0002381	immunoglobulin production involved in immunoglobulin mediated immune response	0.0004049	0.03671	4	63	SWAP70,ICOSLG,CD40,TP53BP1
GO: Biological Process	GO:1903530	regulation of secretion by cell	0.0004173	0.03671	14	898	KDM5B,VPREB3,CACNA1I,NR3C2,NKX6-1,BANK1,CHRNA6,TCF7L2,GPR27,SRCIN1,CREB1,SIRT4,CD38,CD40
GO: Biological Process	GO:0050851	antigen receptor-mediated signaling pathway	0.0004682	0.03838	8	328	STAP1,LAX1,ICOSLG,CD19,MS4A1,CD38,CD79A,PAX5
GO: Biological Process	GO:0002764	immune response-regulating signaling pathway	0.0004741	0.03838	12	699	IL20RB,STAP1,LAX1,TREML4,ICOSLG,BTLA,CD19,MS4A1,CD38,CD40,CD79A,PAX5
GO: Biological Process	GO:1903507	negative regulation of nucleic acid-templated transcription	0.0004841	0.03838	18	1370	KDM5B,ZNF219,ETV3,HMGA1,BCL11A,STAT1,NFX1,NKX6-1,SFPQ,TCF7L2,BEND5,HAT1,CREB1,ZBTB1,SIRT4,CBX6,CD38,PAX5
GO: Biological Process	GO:1902679	negative regulation of RNA biosynthetic process	0.0004926	0.03838	18	1372	KDM5B,ZNF219,ETV3,HMGA1,BCL11A,STAT1,NFX1,NKX6-1,SFPQ,TCF7L2,BEND5,HAT1,CREB1,ZBTB1,SIRT4,CBX6,CD38,PAX5
GO: Biological Process	GO:0050855	regulation of B cell receptor signaling pathway	0.0005359	0.03877	3	29	STAP1,CD19,PAX5
GO: Biological Process	GO:0002696	positive regulation of leukocyte activation	0.0005767	0.03877	9	425	CD55,CD83,STAP1,ICOSLG,BTLA,ZBTB1,CD38,CD40,TP53BP1
GO: Biological Process	GO:0002768	immune response-regulating cell surface receptor signaling pathway	0.000595	0.03877	10	519	STAP1,LAX1,ICOSLG,BTLA,CD19,MS4A1,CD38,CD40,CD79A,PAX5
GO: Biological Process	GO:0002562	somatic diversification of immune receptors via germline recombination within a single locus	0.0006051	0.03877	4	70	SWAP70,ICOSLG,CD40,TP53BP1
GO: Biological Process	GO:0016444	somatic cell DNA recombination	0.0006051	0.03877	4	70	SWAP70,ICOSLG,CD40,TP53BP1
GO: Biological Process	GO:0016445	somatic diversification of immunoglobulins	0.0006051	0.03877	4	70	SWAP70,ICOSLG,CD40,TP53BP1
GO: Biological Process	GO:1901642	nucleoside transmembrane transport	0.0006206	0.03877	2	7	SLC29A2,SLC29A4
GO: Biological Process	GO:0006874	cellular calcium ion homeostasis	0.0006406	0.03877	10	524	ATP7B,SWAP70,CD55,CACNA1I,MCOLN2,CD19,MS4A1,PLCH2,CD38,CD40
GO: Biological Process	GO:0050778	positive regulation of immune response	0.0006422	0.03877	14	938	CD55,STAP1,LAX1,TREML4,ICOSLG,SFPQ,ZBTB1,CD19,MS4A1,CD38,CD40,CD79A,PAX5,TP53BP1
GO: Biological Process	GO:0032673	regulation of interleukin-4 production	0.000654	0.03877	3	31	IL20RB,CD83,ICOSLG
GO: Biological Process	GO:1903859	regulation of dendrite extension	0.000654	0.03877	3	31	BCL11A,RNF157,CPNE5
GO: Biological Process	GO:0032989	cellular component morphogenesis	0.0007252	0.04208	17	1297	CDC42SE1,BCL11A,RNF157,PNPT1,MFAP2,IGSF9,NKX6-1,WASF1,RAB25,ANK3,NRTN,SRCIN1,ANKRD23,CPNE5,CREB1,LATS2,TMEM108
GO: Biological Process	GO:0050867	positive regulation of cell activation	0.0007746	0.04232	9	443	CD55,CD83,STAP1,ICOSLG,BTLA,ZBTB1,CD38,CD40,TP53BP1
GO: Biological Process	GO:1990138	neuron projection extension	0.0007837	0.04232	6	197	BCL11A,RNF157,NKX6-1,WASF1,CPNE5,TMEM108
GO: Biological Process	GO:0055065	metal ion homeostasis	0.000792	0.04232	12	741	ATP7B,SWAP70,CD55,CACNA1I,NR3C2,MCOLN2,ANK3,CD19,MS4A1,PLCH2,CD38,CD40
GO: Biological Process	GO:0055074	calcium ion homeostasis	0.0008179	0.04232	10	541	ATP7B,SWAP70,CD55,CACNA1I,MCOLN2,CD19,MS4A1,PLCH2,CD38,CD40
GO: Biological Process	GO:0015858	nucleoside transport	0.0008244	0.04232	2	8	SLC29A2,SLC29A4
GO: Biological Process	GO:0060560	developmental growth involved in morphogenesis	0.0008308	0.04232	7	275	KDM5B,BCL11A,RNF157,NKX6-1,WASF1,CPNE5,TMEM108
GO: Biological Process	GO:0051046	regulation of secretion	0.000838	0.04232	14	964	KDM5B,VPREB3,CACNA1I,NR3C2,NKX6-1,BANK1,CHRNA6,TCF7L2,GPR27,SRCIN1,CREB1,SIRT4,CD38,CD40
GO: Biological Process	GO:0022407	regulation of cell-cell adhesion	0.0008651	0.04236	9	450	SWAP70,CD55,IL20RB,CD83,LAX1,ICOSLG,ANK3,BTLA,ZBTB1
GO: Biological Process	GO:0050864	regulation of B cell activation	0.0008699	0.04236	6	201	BANK1,BTLA,CD19,CD38,CD40,TP53BP1
GO: Biological Process	GO:0007204	positive regulation of cytosolic calcium ion concentration	0.0009069	0.04331	8	363	SWAP70,CD55,CACNA1I,MCOLN2,CD19,MS4A1,PLCH2,CD38
GO: Biological Process	GO:0019725	cellular homeostasis	0.0009212	0.04331	15	1088	ATP7B,SWAP70,CD55,TXNDC16,CACNA1I,NR3C2,MCOLN2,TCF7L2,GPR27,HVCN1,CD19,MS4A1,PLCH2,CD38,CD40
GO: Biological Process	GO:0048878	chemical homeostasis	0.0009904	0.04536	17	1334	ATP7B,SWAP70,CD55,STAT1,CACNA1I,NR3C2,PLSCR3,MCOLN2,TCF7L2,KRT16,ANK3,GPR27,CD19,MS4A1,PLCH2,CD38,CD40
GO: Biological Process	GO:0002377	immunoglobulin production	0.001013	0.04536	6	207	SWAP70,VPREB3,LAX1,ICOSLG,CD40,TP53BP1
GO: Biological Process	GO:0006875	cellular metal ion homeostasis	0.001021	0.04536	11	658	ATP7B,SWAP70,CD55,CACNA1I,NR3C2,MCOLN2,CD19,MS4A1,PLCH2,CD38,CD40
GO: Biological Process	GO:0051251	positive regulation of lymphocyte activation	0.001043	0.04536	8	371	CD55,CD83,ICOSLG,BTLA,ZBTB1,CD38,CD40,TP53BP1
GO: Biological Process	GO:0072503	cellular divalent inorganic cation homeostasis	0.001048	0.04536	10	559	ATP7B,SWAP70,CD55,CACNA1I,MCOLN2,CD19,MS4A1,PLCH2,CD38,CD40
GO: Biological Process	GO:0051253	negative regulation of RNA metabolic process	0.001073	0.0457	18	1467	KDM5B,ZNF219,ETV3,HMGA1,BCL11A,STAT1,NFX1,NKX6-1,SFPQ,TCF7L2,BEND5,HAT1,CREB1,ZBTB1,SIRT4,CBX6,CD38,PAX5
GO: Biological Process	GO:2000113	negative regulation of cellular macromolecule biosynthetic process	0.001176	0.04934	19	1605	KDM5B,ZNF219,ETV3,HMGA1,BCL11A,STAT1,NFX1,NKX6-1,BANK1,SFPQ,TCF7L2,BEND5,HAT1,CREB1,ZBTB1,SIRT4,CBX6,CD38,PAX5
GO: Biological Process	GO:0002200	somatic diversification of immune receptors	0.0012	0.04955	4	84	SWAP70,ICOSLG,CD40,TP53BP1
GO: Biological Process	GO:0032990	cell part morphogenesis	0.001272	0.04955	12	783	BCL11A,RNF157,PNPT1,IGSF9,NKX6-1,WASF1,ANK3,NRTN,SRCIN1,CPNE5,CREB1,TMEM108
GO: Biological Process	GO:0032633	interleukin-4 production	0.001288	0.04955	3	39	IL20RB,CD83,ICOSLG
GO: Biological Process	GO:0002520	immune system development	0.001311	0.04955	15	1127	SWAP70,BCL11A,CD83,STAP1,STAT1,MFAP2,ICOSLG,RBBP5,CREB1,ZBTB1,CD19,MS4A1,CD40,CD79A,TP53BP1
GO: Biological Process	GO:0051388	positive regulation of neurotrophin TRK receptor signaling pathway	0.001315	0.04955	2	10	WASF1,TMEM108
GO: Biological Process	GO:0006285	base-excision repair, AP site formation	0.001315	0.04955	2	10	NEIL1,MUTYH
GO: Biological Process	GO:0009306	protein secretion	0.001329	0.04955	11	680	VPREB3,LAX1,NKX6-1,BANK1,MCOLN2,TCF7L2,GPR27,SRCIN1,SIRT4,CD38,CD40
GO: Biological Process	GO:0048699	generation of neurons	0.001341	0.04955	20	1752	BCL11A,STAP1,RNF157,IGSF9,KIF3C,NKX6-1,WASF1,TCF7L2,ANK3,NRTN,SRCIN1,CPNE5,CREB1,SRRT,TGM3,LMX1B,CBX6,CD38,TMEM108,PAX5
GO: Biological Process	GO:0035592	establishment of protein localization to extracellular region	0.001345	0.04955	11	681	VPREB3,LAX1,NKX6-1,BANK1,MCOLN2,TCF7L2,GPR27,SRCIN1,SIRT4,CD38,CD40
D2 Up
Category	ID	Name	p-value	q-value FDR B&H	Hit Count in Query List	Hit Count in Genome	Hit in Query List
GO: Biological Process	GO:0006952	defense response	3.17e-07	0.000381	13	1850	CD5L,FN1,CD14,CXCR6,VSIG4,RAB11FIP5,C1QA,C1QC,CFP,CCL24,PTGIS,MARCO,ALOX15
GO: Biological Process	GO:0030449	regulation of complement activation	5.13e-07	0.000381	5	116	CD5L,VSIG4,C1QA,C1QC,CFP
GO: Biological Process	GO:0002920	regulation of humoral immune response	1.21e-06	0.000601	5	138	CD5L,VSIG4,C1QA,C1QC,CFP
GO: Biological Process	GO:0006956	complement activation	4.86e-06	0.0018	5	183	CD5L,VSIG4,C1QA,C1QC,CFP
GO: Biological Process	GO:0072376	protein activation cascade	8.85e-06	0.00239	5	207	CD5L,VSIG4,C1QA,C1QC,CFP
GO: Biological Process	GO:0006954	inflammatory response	9.66e-06	0.00239	8	806	CD5L,FN1,CD14,CXCR6,C1QA,CCL24,PTGIS,ALOX15
GO: Biological Process	GO:0034097	response to cytokine	3.93e-05	0.00832	9	1287	SOCS2,FN1,CD14,TIMP2,CXCR6,RAB11FIP5,CCL24,PTGIS,ALOX15
GO: Biological Process	GO:0002253	activation of immune response	5.85e-05	0.0103	7	752	CD5L,CD14,VSIG4,C1QA,C1QC,CFP,MARCO
GO: Biological Process	GO:0045087	innate immune response	6.26e-05	0.0103	8	1045	CD14,VSIG4,RAB11FIP5,C1QA,C1QC,CFP,CCL24,MARCO
GO: Biological Process	GO:0060986	endocrine hormone secretion	7.42e-05	0.011	3	59	RAB11FIP5,FGFR1,NIBAN2
GO: Biological Process	GO:0098883	synapse pruning	0.000122	0.0156	2	12	C1QA,C1QC
GO: Biological Process	GO:0050776	regulation of immune response	0.000138	0.0156	8	1170	CD5L,CD14,VSIG4,C1QA,C1QC,CFP,MARCO,ALOX15
GO: Biological Process	GO:0006959	humoral immune response	0.000147	0.0156	5	373	CD5L,VSIG4,C1QA,C1QC,CFP
GO: Biological Process	GO:0048585	negative regulation of response to stimulus	0.000164	0.0156	10	1928	SOCS2,PLK2,CD14,TIMP2,VSIG4,NIBAN2,PTGIS,MARCO,ALOX15,FABP7
GO: Biological Process	GO:0032101	regulation of response to external stimulus	0.000167	0.0156	8	1202	FN1,CD14,VSIG4,FGFR1,CCL24,PTGIS,MARCO,FABP7
GO: Biological Process	GO:0035358	regulation of peroxisome proliferator activated receptor signaling pathway	0.000168	0.0156	2	14	PTGIS,ALOX15
GO: Biological Process	GO:0032486	Rap protein signal transduction	0.000193	0.0169	2	15	PLK2,TIMP2
GO: Biological Process	GO:0001525	angiogenesis	0.000217	0.0169	6	645	PLK2,FN1,FGFR1,NIBAN2,CCL24,PTGIS
GO: Biological Process	GO:0098542	defense response to other organism	0.000218	0.0169	8	1250	CD14,VSIG4,RAB11FIP5,C1QA,C1QC,CFP,CCL24,MARCO
GO: Biological Process	GO:0050778	positive regulation of immune response	0.000232	0.0169	7	938	CD5L,CD14,VSIG4,C1QA,C1QC,CFP,MARCO
GO: Biological Process	GO:0002684	positive regulation of immune system process	0.000241	0.0169	8	1268	CD5L,CD14,VSIG4,C1QA,C1QC,CFP,CCL24,MARCO
GO: Biological Process	GO:0006957	complement activation, alternative pathway	0.00025	0.0169	2	17	VSIG4,CFP
GO: Biological Process	GO:0002274	myeloid leukocyte activation	0.000298	0.0192	6	684	CD14,TIMP2,VSIG4,C1QA,CFP,APRT
GO: Biological Process	GO:0002252	immune effector process	0.000337	0.0208	8	1332	CD5L,CD14,TIMP2,VSIG4,C1QA,C1QC,CFP,APRT
GO: Biological Process	GO:0050886	endocrine process	0.000377	0.022	3	102	RAB11FIP5,FGFR1,NIBAN2
GO: Biological Process	GO:0035357	peroxisome proliferator activated receptor signaling pathway	0.000385	0.022	2	21	PTGIS,ALOX15
GO: Biological Process	GO:0002682	regulation of immune system process	0.000463	0.0254	9	1776	CD5L,CD14,VSIG4,C1QA,C1QC,CFP,CCL24,MARCO,ALOX15
GO: Biological Process	GO:0016050	vesicle organization	0.000479	0.0254	9	1784	CD5L,FN1,CD14,TIMP2,RAB11FIP5,CFP,APRT,MARCO,ALOX15
GO: Biological Process	GO:0048514	blood vessel morphogenesis	0.000505	0.0258	6	755	PLK2,FN1,FGFR1,NIBAN2,CCL24,PTGIS
GO: Biological Process	GO:0009967	positive regulation of signal transduction	0.000562	0.0273	9	1823	SOCS2,PLK2,CD14,TIMP2,FGFR1,CCL24,PTGIS,MARCO,ALOX15
GO: Biological Process	GO:0002697	regulation of immune effector process	0.000581	0.0273	5	503	CD5L,VSIG4,C1QA,C1QC,CFP
GO: Biological Process	GO:0046903	secretion	0.000589	0.0273	9	1835	SOCS2,FN1,CD14,TIMP2,RAB11FIP5,CFP,FGFR1,NIBAN2,APRT
GO: Biological Process	GO:1902533	positive regulation of intracellular signal transduction	0.000677	0.0304	7	1119	PLK2,CD14,TIMP2,FGFR1,CCL24,MARCO,ALOX15
GO: Biological Process	GO:0051241	negative regulation of multicellular organismal process	0.000748	0.0326	8	1500	SOCS2,PLK2,FN1,VSIG4,RAB11FIP5,C1QC,FGFR1,NIBAN2
GO: Biological Process	GO:0045055	regulated exocytosis	0.000868	0.0364	6	837	FN1,CD14,TIMP2,RAB11FIP5,CFP,APRT
GO: Biological Process	GO:0001568	blood vessel development	0.000935	0.0364	6	849	PLK2,FN1,FGFR1,NIBAN2,CCL24,PTGIS
GO: Biological Process	GO:0006929	substrate-dependent cell migration	0.000958	0.0364	2	33	FN1,FGFR1
GO: Biological Process	GO:0001775	cell activation	0.000965	0.0364	8	1559	ZBTB32,FN1,CD14,TIMP2,VSIG4,C1QA,CFP,APRT
GO: Biological Process	GO:0071345	cellular response to cytokine stimulus	0.000965	0.0364	7	1188	SOCS2,FN1,CXCR6,RAB11FIP5,CCL24,PTGIS,ALOX15
GO: Biological Process	GO:0043408	regulation of MAPK cascade	0.000982	0.0364	6	857	FN1,TIMP2,FGFR1,CCL24,MARCO,ALOX15
GO: Biological Process	GO:0021846	cell proliferation in forebrain	0.00114	0.0392	2	36	FGFR1,FABP7
GO: Biological Process	GO:0001944	vasculature development	0.00115	0.0392	6	884	PLK2,FN1,FGFR1,NIBAN2,CCL24,PTGIS
GO: Biological Process	GO:0051707	response to other organism	0.00116	0.0392	8	1604	CD14,VSIG4,RAB11FIP5,C1QA,C1QC,CFP,CCL24,MARCO
GO: Biological Process	GO:0043207	response to external biotic stimulus	0.00117	0.0392	8	1606	CD14,VSIG4,RAB11FIP5,C1QA,C1QC,CFP,CCL24,MARCO
GO: Biological Process	GO:0072358	cardiovascular system development	0.00124	0.0392	6	897	PLK2,FN1,FGFR1,NIBAN2,CCL24,PTGIS
GO: Biological Process	GO:0070372	regulation of ERK1 and ERK2 cascade	0.00125	0.0392	4	345	FN1,CCL24,MARCO,ALOX15
GO: Biological Process	GO:0009607	response to biotic stimulus	0.00131	0.0392	8	1633	CD14,VSIG4,RAB11FIP5,C1QA,C1QC,CFP,CCL24,MARCO
GO: Biological Process	GO:0051094	positive regulation of developmental process	0.00131	0.0392	8	1633	SOCS2,PLK2,FN1,TIMP2,FGFR1,NIBAN2,CCL24,PTGIS
GO: Biological Process	GO:0043410	positive regulation of MAPK cascade	0.00135	0.0392	5	607	TIMP2,FGFR1,CCL24,MARCO,ALOX15
GO: Biological Process	GO:1903661	positive regulation of complement-dependent cytotoxicity	0.00139	0.0392	1	1	CD5L
GO: Biological Process	GO:0021837	motogenic signaling involved in postnatal olfactory bulb interneuron migration	0.00139	0.0392	1	1	FGFR1
GO: Biological Process	GO:1903465	positive regulation of mitotic cell cycle DNA replication	0.00139	0.0392	1	1	FGFR1
GO: Biological Process	GO:0002443	leukocyte mediated immunity	0.0014	0.0392	6	918	CD14,TIMP2,C1QA,C1QC,CFP,APRT
GO: Biological Process	GO:0070371	ERK1 and ERK2 cascade	0.00149	0.041	4	362	FN1,CCL24,MARCO,ALOX15
GO: Biological Process	GO:0032940	secretion by cell	0.00159	0.0428	8	1683	FN1,CD14,TIMP2,RAB11FIP5,CFP,FGFR1,NIBAN2,APRT
GO: Biological Process	GO:0006887	exocytosis	0.0017	0.0431	6	953	FN1,CD14,TIMP2,RAB11FIP5,CFP,APRT
GO: Biological Process	GO:0140029	exocytic process	0.0017	0.0431	6	953	FN1,CD14,TIMP2,RAB11FIP5,CFP,APRT
GO: Biological Process	GO:0099500	vesicle fusion to plasma membrane	0.0017	0.0431	6	953	FN1,CD14,TIMP2,RAB11FIP5,CFP,APRT
GO: Biological Process	GO:0030833	regulation of actin filament polymerization	0.00171	0.0431	3	172	KANK3,CCL24,ALOX15
GO: Biological Process	GO:0140352	export from cell	0.0019	0.0434	8	1731	FN1,CD14,TIMP2,RAB11FIP5,CFP,FGFR1,NIBAN2,APRT
GO: Biological Process	GO:0043277	apoptotic cell clearance	0.00202	0.0434	2	48	MARCO,ALOX15
GO: Biological Process	GO:0071347	cellular response to interleukin-1	0.00208	0.0434	3	184	FN1,CCL24,PTGIS
GO: Biological Process	GO:0006906	vesicle fusion	0.0022	0.0434	6	1003	FN1,CD14,TIMP2,RAB11FIP5,CFP,APRT
GO: Biological Process	GO:0090174	organelle membrane fusion	0.00227	0.0434	6	1009	FN1,CD14,TIMP2,RAB11FIP5,CFP,APRT
GO: Biological Process	GO:0008064	regulation of actin polymerization or depolymerization	0.00227	0.0434	3	190	KANK3,CCL24,ALOX15
GO: Biological Process	GO:0042325	regulation of phosphorylation	0.00228	0.0434	8	1781	SOCS2,FN1,TIMP2,FGFR1,CCL24,CTDSPL,MARCO,ALOX15
GO: Biological Process	GO:0010038	response to metal ion	0.00229	0.0434	4	407	FN1,CD14,C1QA,ALOX15
GO: Biological Process	GO:0010720	positive regulation of cell development	0.00231	0.0434	5	686	SOCS2,FN1,TIMP2,FGFR1,NIBAN2
GO: Biological Process	GO:0032103	positive regulation of response to external stimulus	0.00236	0.0434	5	689	FN1,CD14,FGFR1,CCL24,MARCO
GO: Biological Process	GO:0045321	leukocyte activation	0.00236	0.0434	7	1386	ZBTB32,CD14,TIMP2,VSIG4,C1QA,CFP,APRT
GO: Biological Process	GO:0060156	milk ejection reflex	0.00237	0.0434	2	52	SOCS2,APRT
GO: Biological Process	GO:0007595	lactation	0.00237	0.0434	2	52	SOCS2,APRT
GO: Biological Process	GO:0030041	actin filament polymerization	0.00238	0.0434	3	193	KANK3,CCL24,ALOX15
GO: Biological Process	GO:0030832	regulation of actin filament length	0.00238	0.0434	3	193	KANK3,CCL24,ALOX15
GO: Biological Process	GO:0006935	chemotaxis	0.00248	0.0434	5	697	FN1,CXCR6,FGFR1,NIBAN2,CCL24
GO: Biological Process	GO:0032535	regulation of cellular component size	0.00252	0.0434	4	418	FN1,KANK3,CCL24,ALOX15
GO: Biological Process	GO:0042330	taxis	0.00253	0.0434	5	700	FN1,CXCR6,FGFR1,NIBAN2,CCL24
GO: Biological Process	GO:0048284	organelle fusion	0.00254	0.0434	6	1032	FN1,CD14,TIMP2,RAB11FIP5,CFP,APRT
GO: Biological Process	GO:0044060	regulation of endocrine process	0.00255	0.0434	2	54	RAB11FIP5,FGFR1
GO: Biological Process	GO:0019369	arachidonic acid metabolic process	0.00255	0.0434	2	54	PTGIS,ALOX15
GO: Biological Process	GO:0045765	regulation of angiogenesis	0.00259	0.0434	4	421	PLK2,NIBAN2,CCL24,PTGIS
GO: Biological Process	GO:0035239	tube morphogenesis	0.00271	0.0434	6	1045	PLK2,FN1,FGFR1,NIBAN2,CCL24,PTGIS
GO: Biological Process	GO:0000165	MAPK cascade	0.00274	0.0434	6	1048	FN1,TIMP2,FGFR1,CCL24,MARCO,ALOX15
GO: Biological Process	GO:2000830	positive regulation of parathyroid hormone secretion	0.00278	0.0434	1	2	FGFR1
GO: Biological Process	GO:0048372	lateral mesodermal cell fate commitment	0.00278	0.0434	1	2	FGFR1
GO: Biological Process	GO:1904237	positive regulation of substrate-dependent cell migration, cell attachment to substrate	0.00278	0.0434	1	2	FN1
GO: Biological Process	GO:0035607	fibroblast growth factor receptor signaling pathway involved in orbitofrontal cortex development	0.00278	0.0434	1	2	FGFR1
GO: Biological Process	GO:2001303	lipoxin A4 biosynthetic process	0.00278	0.0434	1	2	ALOX15
GO: Biological Process	GO:2001302	lipoxin A4 metabolic process	0.00278	0.0434	1	2	ALOX15
GO: Biological Process	GO:0048378	regulation of lateral mesodermal cell fate specification	0.00278	0.0434	1	2	FGFR1
GO: Biological Process	GO:0048377	lateral mesodermal cell fate specification	0.00278	0.0434	1	2	FGFR1
GO: Biological Process	GO:0052047	symbiotic process mediated by secreted substance	0.00278	0.0434	1	2	FN1
GO: Biological Process	GO:0006168	adenine salvage	0.00278	0.0434	1	2	APRT
GO: Biological Process	GO:0044209	AMP salvage	0.00278	0.0434	1	2	APRT
GO: Biological Process	GO:1904235	regulation of substrate-dependent cell migration, cell attachment to substrate	0.00278	0.0434	1	2	FN1
GO: Biological Process	GO:0023014	signal transduction by protein phosphorylation	0.00291	0.0449	6	1060	FN1,TIMP2,FGFR1,CCL24,MARCO,ALOX15
GO: Biological Process	GO:0006636	unsaturated fatty acid biosynthetic process	0.00294	0.0449	2	58	PTGIS,ALOX15
GO: Biological Process	GO:0046456	icosanoid biosynthetic process	0.00304	0.046	2	59	PTGIS,ALOX15
GO: Biological Process	GO:0022008	neurogenesis	0.00307	0.046	8	1867	SOCS2,PLK2,FN1,TIMP2,C1QA,FGFR1,NIBAN2,FABP7
GO: Biological Process	GO:0070555	response to interleukin-1	0.0031	0.046	3	212	FN1,CCL24,PTGIS
GO: Biological Process	GO:0008154	actin polymerization or depolymerization	0.00353	0.0498	3	222	KANK3,CCL24,ALOX15
GO: Biological Process	GO:0061025	membrane fusion	0.00361	0.0498	6	1107	FN1,CD14,TIMP2,RAB11FIP5,CFP,APRT
GO: Biological Process	GO:1901342	regulation of vasculature development	0.0037	0.0498	4	465	PLK2,NIBAN2,CCL24,PTGIS
GO: Biological Process	GO:0045766	positive regulation of angiogenesis	0.00371	0.0498	3	226	PLK2,CCL24,PTGIS
GO: Biological Process	GO:0045666	positive regulation of neuron differentiation	0.00399	0.0498	4	475	SOCS2,FN1,TIMP2,FGFR1
GO: Biological Process	GO:0032271	regulation of protein polymerization	0.00404	0.0498	3	233	KANK3,CCL24,ALOX15
GO: Biological Process	GO:0060284	regulation of cell development	0.00404	0.0498	6	1133	SOCS2,PLK2,FN1,TIMP2,FGFR1,NIBAN2
GO: Biological Process	GO:0021823	cerebral cortex tangential migration using cell-cell interactions	0.00416	0.0498	1	3	FGFR1
GO: Biological Process	GO:0048371	lateral mesodermal cell differentiation	0.00416	0.0498	1	3	FGFR1
GO: Biological Process	GO:0150064	vertebrate eye-specific patterning	0.00416	0.0498	1	3	C1QA
GO: Biological Process	GO:0071725	response to triacyl bacterial lipopeptide	0.00416	0.0498	1	3	CD14
GO: Biological Process	GO:0046083	adenine metabolic process	0.00416	0.0498	1	3	APRT
GO: Biological Process	GO:0045957	negative regulation of complement activation, alternative pathway	0.00416	0.0498	1	3	VSIG4
GO: Biological Process	GO:0021827	postnatal olfactory bulb interneuron migration	0.00416	0.0498	1	3	FGFR1
GO: Biological Process	GO:0046084	adenine biosynthetic process	0.00416	0.0498	1	3	APRT
GO: Biological Process	GO:0044028	DNA hypomethylation	0.00416	0.0498	1	3	NIBAN2
GO: Biological Process	GO:0044029	hypomethylation of CpG island	0.00416	0.0498	1	3	NIBAN2
GO: Biological Process	GO:1901074	regulation of engulfment of apoptotic cell	0.00416	0.0498	1	3	ALOX15
GO: Biological Process	GO:0071727	cellular response to triacyl bacterial lipopeptide	0.00416	0.0498	1	3	CD14
GO: Biological Process	GO:0021847	ventricular zone neuroblast division	0.00416	0.0498	1	3	FGFR1
GO: Biological Process	GO:0071288	cellular response to mercury ion	0.00416	0.0498	1	3	FN1
GO: Biological Process	GO:0038123	toll-like receptor TLR1:TLR2 signaling pathway	0.00416	0.0498	1	3	CD14
GO: Biological Process	GO:2001202	negative regulation of transforming growth factor-beta secretion	0.00416	0.0498	1	3	FN1
GO: Biological Process	GO:2000828	regulation of parathyroid hormone secretion	0.00416	0.0498	1	3	FGFR1
d3 Down
Category	ID	Name	p-value	q-value FDR B&H	Hit Count in Query List	Hit Count in Genome	Hit in Query List
GO: Biological Process	GO:0006952	defense response	8.5e-07	0.00101	13	1850	SLAMF6,PTPRCAP,GBP4,TRAT1,CD28,PRF1,CCR9,DUSP10,SH2D1A,IL4,MAP4K2,GFI1,KLRD1
GO: Biological Process	GO:0006968	cellular defense response	1.49e-06	0.00101	4	57	TRAT1,PRF1,CCR9,SH2D1A
GO: Biological Process	GO:0030217	T cell differentiation	3.07e-06	0.00138	6	280	SP3,SLAMF6,CD28,CCR9,DUSP10,IL4
GO: Biological Process	GO:0050776	regulation of immune response	4.33e-06	0.00147	10	1170	SLAMF6,TRAT1,CD28,CD274,DUSP10,SH2D1A,IL4,MADCAM1,GFI1,KLRD1
GO: Biological Process	GO:0002250	adaptive immune response	7.08e-06	0.00192	8	715	SLAMF6,TRAT1,CD28,PRF1,CD274,DUSP10,SH2D1A,IL4
GO: Biological Process	GO:0042110	T cell activation	1.1e-05	0.00231	7	537	SP3,SLAMF6,CD28,CCR9,CD274,DUSP10,IL4
GO: Biological Process	GO:0046649	lymphocyte activation	1.89e-05	0.00231	8	818	SP3,SLAMF6,CD28,PRF1,CCR9,CD274,DUSP10,IL4
GO: Biological Process	GO:0002449	lymphocyte mediated immunity	1.94e-05	0.00231	6	387	SLAMF6,CD28,PRF1,SH2D1A,IL4,KLRD1
GO: Biological Process	GO:0043900	regulation of multi-organism process	2.01e-05	0.00231	8	825	SLAMF6,CD28,PRF1,DUSP10,SH2D1A,VPS37B,IL4,GFI1
GO: Biological Process	GO:0002521	leukocyte differentiation	2.04e-05	0.00231	7	591	SP3,SLAMF6,CD28,CCR9,DUSP10,IL4,INPP4B
GO: Biological Process	GO:0031341	regulation of cell killing	2.22e-05	0.00231	4	112	SLAMF6,PRF1,SH2D1A,IL4
GO: Biological Process	GO:0030098	lymphocyte differentiation	2.48e-05	0.00231	6	404	SP3,SLAMF6,CD28,CCR9,DUSP10,IL4
GO: Biological Process	GO:0002520	immune system development	2.55e-05	0.00231	9	1127	SP3,SLAMF6,CD28,CCR9,CD274,DUSP10,IL4,GFI1,INPP4B
GO: Biological Process	GO:0032733	positive regulation of interleukin-10 production	2.63e-05	0.00231	3	39	CD28,CD274,IL4
GO: Biological Process	GO:0002708	positive regulation of lymphocyte mediated immunity	2.64e-05	0.00231	4	117	SLAMF6,CD28,SH2D1A,IL4
GO: Biological Process	GO:0002682	regulation of immune system process	2.73e-05	0.00231	11	1776	SLAMF6,TRAT1,CD28,CD274,DUSP10,SH2D1A,IL4,MADCAM1,GFI1,KLRD1,INPP4B
GO: Biological Process	GO:0098542	defense response to other organism	5.77e-05	0.00443	9	1250	SLAMF6,GBP4,PRF1,DUSP10,SH2D1A,IL4,MAP4K2,GFI1,KLRD1
GO: Biological Process	GO:0002705	positive regulation of leukocyte mediated immunity	6.44e-05	0.00443	4	147	SLAMF6,CD28,SH2D1A,IL4
GO: Biological Process	GO:0002684	positive regulation of immune system process	6.45e-05	0.00443	9	1268	SLAMF6,TRAT1,CD28,CD274,DUSP10,SH2D1A,IL4,MADCAM1,GFI1
GO: Biological Process	GO:0051707	response to other organism	6.8e-05	0.00443	10	1604	SLAMF6,GBP4,PRF1,CD274,DUSP10,SH2D1A,IL4,MAP4K2,GFI1,KLRD1
GO: Biological Process	GO:0043207	response to external biotic stimulus	6.87e-05	0.00443	10	1606	SLAMF6,GBP4,PRF1,CD274,DUSP10,SH2D1A,IL4,MAP4K2,GFI1,KLRD1
GO: Biological Process	GO:0045058	T cell selection	7.42e-05	0.00457	3	55	SLAMF6,CD28,IL4
GO: Biological Process	GO:0009607	response to biotic stimulus	7.91e-05	0.00466	10	1633	SLAMF6,GBP4,PRF1,CD274,DUSP10,SH2D1A,IL4,MAP4K2,GFI1,KLRD1
GO: Biological Process	GO:0032653	regulation of interleukin-10 production	8.7e-05	0.00484	3	58	CD28,CD274,IL4
GO: Biological Process	GO:0030097	hemopoiesis	8.94e-05	0.00484	8	1018	SP3,SLAMF6,CD28,CCR9,DUSP10,IL4,GFI1,INPP4B
GO: Biological Process	GO:0046631	alpha-beta T cell activation	0.000101	0.00519	4	165	SLAMF6,CD28,CD274,IL4
GO: Biological Process	GO:0031294	lymphocyte costimulation	0.000106	0.00519	3	62	CD28,CD274,IL4
GO: Biological Process	GO:0045087	innate immune response	0.000107	0.00519	8	1045	SLAMF6,GBP4,DUSP10,SH2D1A,IL4,MAP4K2,GFI1,KLRD1
GO: Biological Process	GO:0032613	interleukin-10 production	0.000111	0.0052	3	63	CD28,CD274,IL4
GO: Biological Process	GO:0002706	regulation of lymphocyte mediated immunity	0.000118	0.00534	4	172	SLAMF6,CD28,SH2D1A,IL4
GO: Biological Process	GO:0048534	hematopoietic or lymphoid organ development	0.000123	0.00535	8	1065	SP3,SLAMF6,CD28,CCR9,DUSP10,IL4,GFI1,INPP4B
GO: Biological Process	GO:0048304	positive regulation of isotype switching to IgG isotypes	0.00014	0.00593	2	12	CD28,IL4
GO: Biological Process	GO:0002831	regulation of response to biotic stimulus	0.000145	0.00596	6	556	SLAMF6,CD274,DUSP10,SH2D1A,IL4,GFI1
GO: Biological Process	GO:0043902	positive regulation of multi-organism process	0.000162	0.00631	6	567	SLAMF6,CD28,PRF1,SH2D1A,VPS37B,GFI1
GO: Biological Process	GO:0002819	regulation of adaptive immune response	0.000163	0.00631	4	187	CD28,CD274,DUSP10,IL4
GO: Biological Process	GO:0001906	cell killing	0.00017	0.00632	4	189	SLAMF6,PRF1,SH2D1A,IL4
GO: Biological Process	GO:0002228	natural killer cell mediated immunity	0.000173	0.00632	3	73	SLAMF6,SH2D1A,KLRD1
GO: Biological Process	GO:0031343	positive regulation of cell killing	0.000187	0.00667	3	75	SLAMF6,PRF1,SH2D1A
GO: Biological Process	GO:0007159	leukocyte cell-cell adhesion	0.000204	0.00707	5	372	CD28,CD274,DUSP10,IL4,MADCAM1
GO: Biological Process	GO:0048302	regulation of isotype switching to IgG isotypes	0.000222	0.00753	2	15	CD28,IL4
GO: Biological Process	GO:0048291	isotype switching to IgG isotypes	0.000254	0.00839	2	16	CD28,IL4
GO: Biological Process	GO:0043508	negative regulation of JUN kinase activity	0.000288	0.00907	2	17	DUSP10,AIDA
GO: Biological Process	GO:0002460	adaptive immune response based on somatic recombination of immune receptors built from immunoglobulin superfamily domains	0.000288	0.00907	5	401	SLAMF6,CD28,PRF1,CD274,IL4
GO: Biological Process	GO:0050870	positive regulation of T cell activation	0.000353	0.0108	4	229	CD28,CD274,DUSP10,IL4
GO: Biological Process	GO:0002703	regulation of leukocyte mediated immunity	0.000359	0.0108	4	230	SLAMF6,CD28,SH2D1A,IL4
GO: Biological Process	GO:0050778	positive regulation of immune response	0.000368	0.0108	7	938	SLAMF6,TRAT1,CD28,CD274,SH2D1A,IL4,GFI1
GO: Biological Process	GO:0002295	T-helper cell lineage commitment	0.000401	0.0115	2	20	SLAMF6,IL4
GO: Biological Process	GO:0002699	positive regulation of immune effector process	0.000436	0.0122	4	242	SLAMF6,CD28,SH2D1A,IL4
GO: Biological Process	GO:0043373	CD4-positive, alpha-beta T cell lineage commitment	0.000442	0.0122	2	21	SLAMF6,IL4
GO: Biological Process	GO:1903039	positive regulation of leukocyte cell-cell adhesion	0.00047	0.0127	4	247	CD28,CD274,DUSP10,IL4
GO: Biological Process	GO:0002418	immune response to tumor cell	0.000486	0.0129	2	22	PRF1,CD274
GO: Biological Process	GO:0080134	regulation of response to stress	0.000525	0.0135	9	1672	SLAMF6,CD28,KLK8,DUSP10,AIDA,SH2D1A,IL4,MAP4K2,GFI1
GO: Biological Process	GO:0002363	alpha-beta T cell lineage commitment	0.000532	0.0135	2	23	SLAMF6,IL4
GO: Biological Process	GO:0035710	CD4-positive, alpha-beta T cell activation	0.000548	0.0135	3	108	SLAMF6,CD274,IL4
GO: Biological Process	GO:0043506	regulation of JUN kinase activity	0.000548	0.0135	3	108	DUSP10,AIDA,MAP4K2
GO: Biological Process	GO:0007258	JUN phosphorylation	0.000593	0.0142	3	111	DUSP10,AIDA,MAP4K2
GO: Biological Process	GO:0042102	positive regulation of T cell proliferation	0.000609	0.0142	3	112	CD28,CD274,IL4
GO: Biological Process	GO:0046634	regulation of alpha-beta T cell activation	0.000625	0.0142	3	113	CD28,CD274,IL4
GO: Biological Process	GO:0002824	positive regulation of adaptive immune response based on somatic recombination of immune receptors built from immunoglobulin superfamily domains	0.000625	0.0142	3	113	CD28,CD274,IL4
GO: Biological Process	GO:0043369	CD4-positive or CD8-positive, alpha-beta T cell lineage commitment	0.00063	0.0142	2	25	SLAMF6,IL4
GO: Biological Process	GO:0045321	leukocyte activation	0.000734	0.0161	8	1386	SP3,SLAMF6,CD28,PRF1,CCR9,CD274,DUSP10,IL4
GO: Biological Process	GO:0045830	positive regulation of isotype switching	0.000735	0.0161	2	27	CD28,IL4
GO: Biological Process	GO:0002821	positive regulation of adaptive immune response	0.000762	0.0164	3	121	CD28,CD274,IL4
GO: Biological Process	GO:0002347	response to tumor cell	0.000791	0.0166	2	28	PRF1,CD274
GO: Biological Process	GO:0001909	leukocyte mediated cytotoxicity	0.0008	0.0166	3	123	SLAMF6,PRF1,SH2D1A
GO: Biological Process	GO:0002697	regulation of immune effector process	0.000809	0.0166	5	503	SLAMF6,CD28,DUSP10,SH2D1A,IL4
GO: Biological Process	GO:0042832	defense response to protozoan	0.000849	0.0171	2	29	GBP4,IL4
GO: Biological Process	GO:0022409	positive regulation of cell-cell adhesion	0.000858	0.0171	4	290	CD28,CD274,DUSP10,IL4
GO: Biological Process	GO:0045671	negative regulation of osteoclast differentiation	0.000971	0.0188	2	31	IL4,INPP4B
GO: Biological Process	GO:0002360	T cell lineage commitment	0.000971	0.0188	2	31	SLAMF6,IL4
GO: Biological Process	GO:0045954	positive regulation of natural killer cell mediated cytotoxicity	0.00103	0.0192	2	32	SLAMF6,SH2D1A
GO: Biological Process	GO:0001562	response to protozoan	0.00103	0.0192	2	32	GBP4,IL4
GO: Biological Process	GO:0072539	T-helper 17 cell differentiation	0.00103	0.0192	2	32	SLAMF6,IL4
GO: Biological Process	GO:0001779	natural killer cell differentiation	0.0011	0.0199	2	33	SP3,SLAMF6
GO: Biological Process	GO:2000515	negative regulation of CD4-positive, alpha-beta T cell activation	0.0011	0.0199	2	33	CD274,IL4
GO: Biological Process	GO:0046651	lymphocyte proliferation	0.00122	0.021	4	319	SLAMF6,CD28,CD274,IL4
GO: Biological Process	GO:0002717	positive regulation of natural killer cell mediated immunity	0.00124	0.021	2	35	SLAMF6,SH2D1A
GO: Biological Process	GO:0032943	mononuclear cell proliferation	0.00127	0.021	4	322	SLAMF6,CD28,CD274,IL4
GO: Biological Process	GO:0045191	regulation of isotype switching	0.00131	0.021	2	36	CD28,IL4
GO: Biological Process	GO:1902105	regulation of leukocyte differentiation	0.00132	0.021	4	326	CD28,DUSP10,IL4,INPP4B
GO: Biological Process	GO:0072538	T-helper 17 type immune response	0.00138	0.021	2	37	SLAMF6,IL4
GO: Biological Process	GO:0045589	regulation of regulatory T cell differentiation	0.00138	0.021	2	37	CD28,DUSP10
GO: Biological Process	GO:0050671	positive regulation of lymphocyte proliferation	0.00142	0.021	3	150	CD28,CD274,IL4
GO: Biological Process	GO:0032946	positive regulation of mononuclear cell proliferation	0.00147	0.021	3	152	CD28,CD274,IL4
GO: Biological Process	GO:1903037	regulation of leukocyte cell-cell adhesion	0.00148	0.021	4	336	CD28,CD274,DUSP10,IL4
GO: Biological Process	GO:0031347	regulation of defense response	0.00148	0.021	6	862	SLAMF6,CD28,DUSP10,SH2D1A,IL4,GFI1
GO: Biological Process	GO:0002845	positive regulation of tolerance induction to tumor cell	0.00149	0.021	1	1	CD274
GO: Biological Process	GO:1905404	positive regulation of activated CD8-positive, alpha-beta T cell apoptotic process	0.00149	0.021	1	1	CD274
GO: Biological Process	GO:0045189	connective tissue growth factor biosynthetic process	0.00149	0.021	1	1	IL4
GO: Biological Process	GO:1905398	activated CD4-positive, alpha-beta T cell apoptotic process	0.00149	0.021	1	1	CD274
GO: Biological Process	GO:0002413	tolerance induction to tumor cell	0.00149	0.021	1	1	CD274
GO: Biological Process	GO:1905042	negative regulation of epithelium regeneration	0.00149	0.021	1	1	DUSP10
GO: Biological Process	GO:0048264	determination of ventral identity	0.00149	0.021	1	1	AIDA
GO: Biological Process	GO:0002843	regulation of tolerance induction to tumor cell	0.00149	0.021	1	1	CD274
GO: Biological Process	GO:1905399	regulation of activated CD4-positive, alpha-beta T cell apoptotic process	0.00149	0.021	1	1	CD274
GO: Biological Process	GO:0070351	negative regulation of white fat cell proliferation	0.00149	0.021	1	1	IL4
GO: Biological Process	GO:0046640	regulation of alpha-beta T cell proliferation	0.00154	0.0214	2	39	CD28,CD274
GO: Biological Process	GO:0001775	cell activation	0.00158	0.0219	8	1559	SP3,SLAMF6,CD28,PRF1,CCR9,CD274,DUSP10,IL4
GO: Biological Process	GO:0032101	regulation of response to external stimulus	0.0016	0.0219	7	1202	SLAMF6,CD28,KLK8,DUSP10,SH2D1A,IL4,GFI1
GO: Biological Process	GO:0045066	regulatory T cell differentiation	0.00161	0.0219	2	40	CD28,DUSP10
GO: Biological Process	GO:0070661	leukocyte proliferation	0.00168	0.0225	4	348	SLAMF6,CD28,CD274,IL4
GO: Biological Process	GO:0043368	positive T cell selection	0.0017	0.0225	2	41	SLAMF6,IL4
GO: Biological Process	GO:0070665	positive regulation of leukocyte proliferation	0.00177	0.0225	3	162	CD28,CD274,IL4
GO: Biological Process	GO:0045911	positive regulation of DNA recombination	0.00178	0.0225	2	42	CD28,IL4
GO: Biological Process	GO:0002891	positive regulation of immunoglobulin mediated immune response	0.00178	0.0225	2	42	CD28,IL4
GO: Biological Process	GO:0046329	negative regulation of JNK cascade	0.00178	0.0225	2	42	DUSP10,AIDA
GO: Biological Process	GO:0002714	positive regulation of B cell mediated immunity	0.00178	0.0225	2	42	CD28,IL4
GO: Biological Process	GO:0050863	regulation of T cell activation	0.00179	0.0225	4	354	CD28,CD274,DUSP10,IL4
GO: Biological Process	GO:0046633	alpha-beta T cell proliferation	0.00186	0.0232	2	43	CD28,CD274
GO: Biological Process	GO:0045580	regulation of T cell differentiation	0.00193	0.0237	3	167	CD28,DUSP10,IL4
GO: Biological Process	GO:0002822	regulation of adaptive immune response based on somatic recombination of immune receptors built from immunoglobulin superfamily domains	0.00203	0.0245	3	170	CD28,CD274,IL4
GO: Biological Process	GO:0046636	negative regulation of alpha-beta T cell activation	0.00204	0.0245	2	45	CD274,IL4
GO: Biological Process	GO:0002443	leukocyte mediated immunity	0.00204	0.0245	6	918	SLAMF6,CD28,PRF1,SH2D1A,IL4,KLRD1
GO: Biological Process	GO:0051251	positive regulation of lymphocyte activation	0.00212	0.0252	4	371	CD28,CD274,DUSP10,IL4
GO: Biological Process	GO:0046006	regulation of activated T cell proliferation	0.00222	0.026	2	47	CD274,IL4
GO: Biological Process	GO:0002639	positive regulation of immunoglobulin production	0.00222	0.026	2	47	CD28,IL4
GO: Biological Process	GO:0042129	regulation of T cell proliferation	0.0025	0.0288	3	183	CD28,CD274,IL4
GO: Biological Process	GO:0042269	regulation of natural killer cell mediated cytotoxicity	0.00251	0.0288	2	50	SLAMF6,SH2D1A
GO: Biological Process	GO:0045190	isotype switching	0.00271	0.0301	2	52	CD28,IL4
GO: Biological Process	GO:0002204	somatic recombination of immunoglobulin genes involved in immune response	0.00271	0.0301	2	52	CD28,IL4
GO: Biological Process	GO:0002715	regulation of natural killer cell mediated immunity	0.00271	0.0301	2	52	SLAMF6,SH2D1A
GO: Biological Process	GO:0002208	somatic diversification of immunoglobulins involved in immune response	0.00271	0.0301	2	52	CD28,IL4
GO: Biological Process	GO:0002252	immune effector process	0.00288	0.0303	7	1332	SLAMF6,CD28,PRF1,DUSP10,SH2D1A,IL4,KLRD1
GO: Biological Process	GO:1905397	activated CD8-positive, alpha-beta T cell apoptotic process	0.00298	0.0303	1	2	CD274
GO: Biological Process	GO:0002660	positive regulation of peripheral tolerance induction	0.00298	0.0303	1	2	CD274
GO: Biological Process	GO:1905402	regulation of activated CD8-positive, alpha-beta T cell apoptotic process	0.00298	0.0303	1	2	CD274
GO: Biological Process	GO:0002305	CD8-positive, gamma-delta intraepithelial T cell differentiation	0.00298	0.0303	1	2	CCR9
GO: Biological Process	GO:0002654	positive regulation of tolerance induction dependent upon immune response	0.00298	0.0303	1	2	CD274
GO: Biological Process	GO:0070105	positive regulation of interleukin-6-mediated signaling pathway	0.00298	0.0303	1	2	GFI1
GO: Biological Process	GO:2000422	regulation of eosinophil chemotaxis	0.00298	0.0303	1	2	IL4
GO: Biological Process	GO:0002304	gamma-delta intraepithelial T cell differentiation	0.00298	0.0303	1	2	CCR9
GO: Biological Process	GO:2000424	positive regulation of eosinophil chemotaxis	0.00298	0.0303	1	2	IL4
GO: Biological Process	GO:0002658	regulation of peripheral tolerance induction	0.00298	0.0303	1	2	CD274
GO: Biological Process	GO:0032873	negative regulation of stress-activated MAPK cascade	0.00303	0.0304	2	55	DUSP10,AIDA
GO: Biological Process	GO:0070303	negative regulation of stress-activated protein kinase signaling cascade	0.00303	0.0304	2	55	DUSP10,AIDA
GO: Biological Process	GO:0002285	lymphocyte activation involved in immune response	0.00312	0.031	3	198	SLAMF6,CD28,IL4
GO: Biological Process	GO:0002762	negative regulation of myeloid leukocyte differentiation	0.00314	0.031	2	56	IL4,INPP4B
GO: Biological Process	GO:0032103	positive regulation of response to external stimulus	0.00323	0.0317	5	689	SLAMF6,CD28,SH2D1A,IL4,GFI1
GO: Biological Process	GO:0016447	somatic recombination of immunoglobulin gene segments	0.00325	0.0317	2	57	CD28,IL4
GO: Biological Process	GO:0002833	positive regulation of response to biotic stimulus	0.0033	0.0319	4	419	SLAMF6,CD274,SH2D1A,GFI1
GO: Biological Process	GO:0045619	regulation of lymphocyte differentiation	0.00335	0.0319	3	203	CD28,DUSP10,IL4
GO: Biological Process	GO:0002889	regulation of immunoglobulin mediated immune response	0.00337	0.0319	2	58	CD28,IL4
GO: Biological Process	GO:0002712	regulation of B cell mediated immunity	0.00337	0.0319	2	58	CD28,IL4
GO: Biological Process	GO:0002696	positive regulation of leukocyte activation	0.00347	0.0325	4	425	CD28,CD274,DUSP10,IL4
GO: Biological Process	GO:0050798	activated T cell proliferation	0.00348	0.0325	2	59	CD274,IL4
GO: Biological Process	GO:0031295	T cell costimulation	0.0036	0.0334	2	60	CD28,CD274
GO: Biological Process	GO:0046328	regulation of JNK cascade	0.00368	0.0339	3	210	DUSP10,AIDA,MAP4K2
GO: Biological Process	GO:0001912	positive regulation of leukocyte mediated cytotoxicity	0.00384	0.0349	2	62	SLAMF6,SH2D1A
GO: Biological Process	GO:1903902	positive regulation of viral life cycle	0.00384	0.0349	2	62	CD28,VPS37B
GO: Biological Process	GO:0002381	immunoglobulin production involved in immunoglobulin mediated immune response	0.00396	0.0357	2	63	CD28,IL4
GO: Biological Process	GO:0050867	positive regulation of cell activation	0.00402	0.036	4	443	CD28,CD274,DUSP10,IL4
GO: Biological Process	GO:0022407	regulation of cell-cell adhesion	0.00425	0.0379	4	450	CD28,CD274,DUSP10,IL4
GO: Biological Process	GO:0042098	T cell proliferation	0.00441	0.038	3	224	CD28,CD274,IL4
GO: Biological Process	GO:0002652	regulation of tolerance induction dependent upon immune response	0.00446	0.038	1	3	CD274
GO: Biological Process	GO:1903774	positive regulation of viral budding via host ESCRT complex	0.00446	0.038	1	3	VPS37B
GO: Biological Process	GO:0032601	connective tissue growth factor production	0.00446	0.038	1	3	IL4
GO: Biological Process	GO:2000016	negative regulation of determination of dorsal identity	0.00446	0.038	1	3	AIDA
GO: Biological Process	GO:0010956	negative regulation of calcidiol 1-monooxygenase activity	0.00446	0.038	1	3	GFI1
GO: Biological Process	GO:1903660	negative regulation of complement-dependent cytotoxicity	0.00446	0.038	1	3	IL4
GO: Biological Process	GO:0042267	natural killer cell mediated cytotoxicity	0.00473	0.0398	2	69	SLAMF6,SH2D1A
GO: Biological Process	GO:0042093	T-helper cell differentiation	0.00473	0.0398	2	69	SLAMF6,IL4
GO: Biological Process	GO:0045785	positive regulation of cell adhesion	0.00477	0.0399	4	465	CD28,CD274,DUSP10,IL4
GO: Biological Process	GO:0016445	somatic diversification of immunoglobulins	0.00486	0.0399	2	70	CD28,IL4
GO: Biological Process	GO:0002562	somatic diversification of immune receptors via germline recombination within a single locus	0.00486	0.0399	2	70	CD28,IL4
GO: Biological Process	GO:0016444	somatic cell DNA recombination	0.00486	0.0399	2	70	CD28,IL4
GO: Biological Process	GO:0002294	CD4-positive, alpha-beta T cell differentiation involved in immune response	0.005	0.0405	2	71	SLAMF6,IL4
GO: Biological Process	GO:0002637	regulation of immunoglobulin production	0.005	0.0405	2	71	CD28,IL4
GO: Biological Process	GO:0002293	alpha-beta T cell differentiation involved in immune response	0.00514	0.041	2	72	SLAMF6,IL4
GO: Biological Process	GO:0002287	alpha-beta T cell activation involved in immune response	0.00514	0.041	2	72	SLAMF6,IL4
GO: Biological Process	GO:0045088	regulation of innate immune response	0.00515	0.041	4	475	SLAMF6,DUSP10,SH2D1A,GFI1
GO: Biological Process	GO:0050670	regulation of lymphocyte proliferation	0.00522	0.0414	3	238	CD28,CD274,IL4
GO: Biological Process	GO:2000514	regulation of CD4-positive, alpha-beta T cell activation	0.00528	0.0414	2	73	CD274,IL4
GO: Biological Process	GO:0002573	myeloid leukocyte differentiation	0.00529	0.0414	3	239	SP3,IL4,INPP4B
GO: Biological Process	GO:0032944	regulation of mononuclear cell proliferation	0.00535	0.0416	3	240	CD28,CD274,IL4
GO: Biological Process	GO:0051241	negative regulation of multicellular organismal process	0.00556	0.043	7	1500	KLK8,CD274,DUSP10,AIDA,IL4,GFI1,INPP4B
GO: Biological Process	GO:0007254	JNK cascade	0.0056	0.043	3	244	DUSP10,AIDA,MAP4K2
GO: Biological Process	GO:1903772	regulation of viral budding via host ESCRT complex	0.00594	0.043	1	4	VPS37B
GO: Biological Process	GO:0002465	peripheral tolerance induction	0.00594	0.043	1	4	CD274
GO: Biological Process	GO:0001920	negative regulation of receptor recycling	0.00594	0.043	1	4	TRAT1
GO: Biological Process	GO:0031296	B cell costimulation	0.00594	0.043	1	4	IL4
GO: Biological Process	GO:0070350	regulation of white fat cell proliferation	0.00594	0.043	1	4	IL4
GO: Biological Process	GO:0002357	defense response to tumor cell	0.00594	0.043	1	4	PRF1
GO: Biological Process	GO:0070343	white fat cell proliferation	0.00594	0.043	1	4	IL4
GO: Biological Process	GO:0042660	positive regulation of cell fate specification	0.00594	0.043	1	4	GFI1
GO: Biological Process	GO:0002296	T-helper 1 cell lineage commitment	0.00594	0.043	1	4	IL4
GO: Biological Process	GO:0048295	positive regulation of isotype switching to IgE isotypes	0.00594	0.043	1	4	IL4
GO: Biological Process	GO:2000418	positive regulation of eosinophil migration	0.00594	0.043	1	4	IL4
GO: Biological Process	GO:0045670	regulation of osteoclast differentiation	0.006	0.0432	2	78	IL4,INPP4B
GO: Biological Process	GO:0042108	positive regulation of cytokine biosynthetic process	0.00615	0.0438	2	79	CD28,IL4
GO: Biological Process	GO:0002292	T cell differentiation involved in immune response	0.00615	0.0438	2	79	SLAMF6,IL4
GO: Biological Process	GO:1903556	negative regulation of tumor necrosis factor superfamily cytokine production	0.0063	0.0444	2	80	CD274,IL4
GO: Biological Process	GO:0002312	B cell activation involved in immune response	0.0063	0.0444	2	80	CD28,IL4
GO: Biological Process	GO:0070663	regulation of leukocyte proliferation	0.00632	0.0444	3	255	CD28,CD274,IL4
GO: Biological Process	GO:0001819	positive regulation of cytokine production	0.00651	0.0453	4	508	SLAMF6,CD28,CD274,IL4
GO: Biological Process	GO:0051896	regulation of protein kinase B signaling	0.00653	0.0453	3	258	TRAT1,CD28,INPP4B
GO: Biological Process	GO:0002683	negative regulation of immune system process	0.00683	0.0472	4	515	CD274,DUSP10,IL4,INPP4B
GO: Biological Process	GO:0002200	somatic diversification of immune receptors	0.00693	0.0476	2	84	CD28,IL4
GO: Biological Process	GO:0032872	regulation of stress-activated MAPK cascade	0.00718	0.049	3	267	DUSP10,AIDA,MAP4K2
GO: Biological Process	GO:0070302	regulation of stress-activated protein kinase signaling cascade	0.00732	0.049	3	269	DUSP10,AIDA,MAP4K2
GO: Biological Process	GO:0043407	negative regulation of MAP kinase activity	0.00742	0.049	2	87	DUSP10,AIDA
GO: Biological Process	GO:1990264	peptidyl-tyrosine dephosphorylation involved in inactivation of protein kinase activity	0.00743	0.049	1	5	DUSP10
GO: Biological Process	GO:1905041	regulation of epithelium regeneration	0.00743	0.049	1	5	DUSP10
GO: Biological Process	GO:1990399	epithelium regeneration	0.00743	0.049	1	5	DUSP10
GO: Biological Process	GO:0060266	negative regulation of respiratory burst involved in inflammatory response	0.00743	0.049	1	5	DUSP10
GO: Biological Process	GO:0010957	negative regulation of vitamin D biosynthetic process	0.00743	0.049	1	5	GFI1
GO: Biological Process	GO:0051093	negative regulation of developmental process	0.00745	0.049	6	1194	KLK8,DUSP10,AIDA,IL4,GFI1,INPP4B
GO: Biological Process	GO:0043367	CD4-positive, alpha-beta T cell differentiation	0.00758	0.0493	2	88	SLAMF6,IL4
GO: Biological Process	GO:0001910	regulation of leukocyte mediated cytotoxicity	0.00758	0.0493	2	88	SLAMF6,SH2D1A
d3 Up
Category	ID	Name	p-value	q-value FDR B&H	Hit Count in Query List	Hit Count in Genome	Hit in Query List
GO: Biological Process	GO:2000510	positive regulation of dendritic cell chemotaxis	5.295e-05	0.04606	2	9	CALR,LGALS9
GO: Biological Process	GO:2000508	regulation of dendritic cell chemotaxis	8.077e-05	0.04606	2	11	CALR,LGALS9
GO: Biological Process	GO:2001198	regulation of dendritic cell differentiation	0.0001537	0.04606	2	15	TMEM176B,LGALS9
GO: Biological Process	GO:0006906	vesicle fusion	0.000162	0.04606	7	1003	RAB11FIP5,APLP2,CFP,FN1,CALR,ANXA3,LGALS9
GO: Biological Process	GO:0090174	organelle membrane fusion	0.0001681	0.04606	7	1009	RAB11FIP5,APLP2,CFP,FN1,CALR,ANXA3,LGALS9
GO: Biological Process	GO:0048284	organelle fusion	0.0001933	0.04606	7	1032	RAB11FIP5,APLP2,CFP,FN1,CALR,ANXA3,LGALS9
d5 Up
Category	ID	Name	p-value	q-value FDR B&H	Hit Count in Query List	Hit Count in Genome	Hit in Query List
GO: Biological Process	GO:0070647	protein modification by small protein conjugation or removal	1.117e-05	0.0447	32	1138	MKRN1,EYA1,TRIM59,UBE2V1,ATXN7,UBAC1,SPOP,DNAJB2,UBE2E3,DCAF12,CUL4A,RMND5A,UBOX5,UBE2F,UBXN2A,ASB1,BECN1,SOX4,RAD18,SNX3,HECW1,PSMD4,FBXO9,UBE2S,USP15,MED12,UBE2C,UBE2M,CCNA2,DCUN1D1,RNF20,PSME3

## Sheet: ToppFun 3 Gy
Gene Ontology analysis of 3 Gy data using ToppFun, which allows less stringent FDR multiple comparison testing. Biological processes with FDR<0.05 considered significant
DAY 1 DOWN									DAY 2 DOWN									DAY 3 DOWN									DAY 5 DOWN									DAY 7 DOWN
Category	ID	Name	p-value	q-value FDR B&H	Hit in Query List	Hit Count in Query List	Hit Count in Genome		Category	ID	Name	p-value	q-value FDR B&H	Hit in Query List	Hit Count in Query List	Hit Count in Genome		Category	ID	Name	p-value	q-value FDR B&H	Hit in Query List	Hit Count in Query List	Hit Count in Genome		Category	ID	Name	p-value	q-value FDR B&H	Hit in Query List	Hit Count in Query List	Hit Count in Genome		Category	ID	Name	p-value	q-value FDR B&H	Hit in Query List	Hit Count in Query List	Hit Count in Genome
GO: Biological Process	GO:0002520	immune system development	3.305e-21	1.4e-17	HLA-DOA,HLA-DQA1,BLNK,ETS1,IKZF1,BCL11A,CD83,AHSP,FANCA,CCR2,PARP1,MFNG,SLAMF6,ICOS,PRMT1,CCR6,CCR7,PLCG2,PML,CUL4A,ANK1,IRF8,DOCK10,POU2F2,CR2,SLC4A1,PRKCB,FOXP1,CARD11,MAPK11,IL7R,SLAMF8,SPIB,SWAP70,CCR9,IRF4,STAP1,ITK,CXCR5,MALT1,NFATC2,NFKB1,NFKB2,CA2,TCEA1,ICOSLG,TCF12,RIPK3,DTX1,GPR183,CBFA2T3,CBLB,TRIM10,CD2,CD3D,CD3G,CD8A,CD19,MS4A1,CD40,CD74,CD79B,LTB,LY9,LEF1	65	1127		GO: Biological Process	GO:0055080	cation homeostasis	5.533e-08	0.0003676	ABCB7,MC3R,ADM,ADRA1B,ADRB1,NR3C2,ALAS2,ANK1,ANK3,ATP6V1E2,ATP1A3,ATP5F1B,ATP7B,CXCR5,CACNA1I,CACNA1G,C7,SLC39A5,CA2,CA7,SLC11A2,CCRL2,OXT,OXTR,CD19,MS4A1,CD36,CD38,CD40,CLN3,CCR3,PLCB2,CCR6,CCR7,PLCG1,CNGB1,PML,SLC4A7,SLC31A2,PLCH2,PRKACA,CX3CR1,PRNP,CD55,ACE,FIS1,HRH4,TRPV4,EPAS1,SLC25A37,GPR157,FECH,SCO1,CCL19,CCL21,CIB2,SLC4A1,SLC4A2,SLC12A2,CD24,SNCA,SOD2,SWAP70,SLC12A8,MT4,GHRH,GNG3,GPR18,L…	85	825		GO: Biological Process	GO:0045047	protein targeting to ER	6.215e-15	4.832e-11	PMM1,RPL6,RPL7,RPL9,RPL13,RPL17,RPL18A,RPL21,RPL30,RPL31,RPL34,RPL35A,RPL37A,RPL38,RPL39,RPL41,RPLP0,RPLP1,RPLP2,RPS7,RPS9,RPS12,RPS14,RPS15,RPS15A,RPS21,RPS24,RPS27,RPS29,FOLR1,SEC61B,SEC61G,RPL35,UBA52	34	120		GO: Biological Process	GO:0046649	lymphocyte activation	1.713e-15	1.033e-11	IKZF1,BCL11A,MDK,MFNG,CCL21,BTLA,ZBTB1,HDAC7,LY6D,PDE5A,CARD11,STX11,MYB,CD276,SOX4,SP3,SWAP70,CXCR5,BMI1,MALT1,JMJD6,ICOSLG,NFKBID,TLR9,RUNX3,CBFB,SART1,CD2,CD3E,CD8A,CD19,MS4A1,CD38,CD40,TNFRSF13C,CD79B,DUSP10,TNFAIP3,HLA-DOA,BLNK,CD83,CCR6,CCR7,PRF1,PRKCB,IL4R,IL7R,HDAC9,TOX,INS,CD55,GAPT,PTPN22,ITK,BANK1,PELI1,GPR183,ZBTB7B,GAL,RASGRP1,RIF1,EIF2AK4,SMAD7	63	818		GO: Biological Process	GO:0046649	lymphocyte activation	3.648e-07	0.001496	ZNF609,CDH26,HLA-DOA,BLNK,BCL11A,CD83,MDK,CXCR5,PTPN11,CCR6,CCR7,BANK1,NCK2,BTLA,ZAP70,LY6D,MS4A1,IL21R,TNFRSF13C,CD74,CD79B,PDE5A,EIF2AK4,DUSP10,CTPS1,MYB	26	818
GO: Biological Process	GO:0046649	lymphocyte activation	5.782e-21	1.4e-17	HLA-DOA,HLA-DQA1,BLNK,IKZF1,BCL11A,CD83,FANCA,CCR2,MFNG,SLAMF6,ICOS,ZC3H12D,CCR6,CCR7,PLCG2,DOCK10,POU2F2,BTLA,CR2,SLC4A1,PRKCB,FOXP1,CARD11,CTPS1,IL7R,SLAMF8,SWAP70,CCR9,CD55,IRF4,ITK,CXCR5,MALT1,NFATC2,BANK1,ICOSLG,RIPK3,DTX1,GPR183,CBLB,CD2,CD3D,CD3G,CD6,CD8A,CD19,MS4A1,CD40,CD48,TNFRSF13C,CD74,CD79B,EIF2AK4,LY9,LEF1	55	818		GO: Biological Process	GO:0098771	inorganic ion homeostasis	1.102e-07	0.0003676	ABCB7,MC3R,ADM,ADRA1B,ADRB1,NR3C2,ALAS2,ANK1,ANK3,ATP6V1E2,ATP1A3,ATP5F1B,ATP7B,CXCR5,CACNA1I,CACNA1G,C7,SLC39A5,CA2,CA7,SLC11A2,CCRL2,OXT,OXTR,CD19,MS4A1,CD36,CD38,CD40,CLN3,CCR3,PLCB2,CCR6,CCR7,PLCG1,CNGB1,PML,SLC4A7,SLC31A2,PLCH2,PRKACA,CX3CR1,PRNP,CD55,ACE,FIS1,HRH4,TRPV4,EPAS1,SLC25A37,GPR157,FECH,SCO1,CCL19,CCL21,CIB2,SLC4A1,SLC4A2,SLC12A2,CD24,SNCA,SOD2,SWAP70,SLC12A8,MT4,GHRH,GNG3,GPR18,L…	85	838		GO: Biological Process	GO:0072599	establishment of protein localization to endoplasmic reticulum	1.816e-14	7.059e-11	PMM1,RPL6,RPL7,RPL9,RPL13,RPL17,RPL18A,RPL21,RPL30,RPL31,RPL34,RPL35A,RPL37A,RPL38,RPL39,RPL41,RPLP0,RPLP1,RPLP2,RPS7,RPS9,RPS12,RPS14,RPS15,RPS15A,RPS21,RPS24,RPS27,RPS29,FOLR1,SEC61B,SEC61G,RPL35,UBA52	34	124		GO: Biological Process	GO:0030098	lymphocyte differentiation	5.651e-15	1.703e-11	IKZF1,BCL11A,MDK,MFNG,ZBTB1,HDAC7,LY6D,CARD11,MYB,SOX4,SP3,BMI1,MALT1,JMJD6,NFKBID,TLR9,RUNX3,CBFB,SART1,CD2,CD3E,CD8A,CD19,MS4A1,CD79B,DUSP10,TNFAIP3,HLA-DOA,BLNK,CD83,CCR6,CCR7,IL4R,IL7R,HDAC9,TOX,PTPN22,ITK,GPR183,ZBTB7B,RASGRP1,SMAD7	42	404		GO: Biological Process	GO:0042110	T cell activation	3.291e-06	0.003337	ZNF609,CDH26,HLA-DOA,BCL11A,CD83,MDK,PTPN11,CCR6,CCR7,NCK2,BTLA,ZAP70,TNFRSF13C,CD74,PDE5A,EIF2AK4,DUSP10,CTPS1,MYB	19	537
GO: Biological Process	GO:0030098	lymphocyte differentiation	1.676e-19	2.705e-16	HLA-DOA,HLA-DQA1,BLNK,IKZF1,BCL11A,CD83,FANCA,CCR2,MFNG,SLAMF6,CCR6,CCR7,PLCG2,DOCK10,POU2F2,CR2,FOXP1,CARD11,IL7R,SLAMF8,CCR9,IRF4,ITK,MALT1,NFATC2,RIPK3,DTX1,GPR183,CD2,CD3D,CD3G,CD8A,CD19,MS4A1,CD74,CD79B,LY9,LEF1	38	404		GO: Biological Process	GO:0055065	metal ion homeostasis	1.689e-07	0.0003676	ABCB7,MC3R,ADM,ADRA1B,ADRB1,NR3C2,ALAS2,ANK1,ANK3,ATP1A3,ATP7B,CXCR5,CACNA1I,CACNA1G,C7,SLC39A5,SLC11A2,CCRL2,OXT,OXTR,CD19,MS4A1,CD36,CD38,CD40,CLN3,CCR3,PLCB2,CCR6,CCR7,PLCG1,CNGB1,PML,SLC31A2,PLCH2,PRKACA,CX3CR1,PRNP,CD55,ACE,FIS1,HRH4,TRPV4,EPAS1,SLC25A37,GPR157,FECH,SCO1,CCL19,CCL21,CIB2,SLC12A2,CD24,SNCA,SOD2,SWAP70,SLC12A8,MT4,GHRH,GNG3,GPR18,LPAR4,GRM5,TFRC,ISCU,HRH3,PRND,HMOX1,HRC,IAPP,J…	77	741		GO: Biological Process	GO:0006614	SRP-dependent cotranslational protein targeting to membrane	2.799e-14	7.254e-11	RPL6,RPL7,RPL9,RPL13,RPL17,RPL18A,RPL21,RPL30,RPL31,RPL34,RPL35A,RPL37A,RPL38,RPL39,RPL41,RPLP0,RPLP1,RPLP2,RPS7,RPS9,RPS12,RPS14,RPS15,RPS15A,RPS21,RPS24,RPS27,RPS29,SEC61B,RPL35,UBA52	31	105		GO: Biological Process	GO:0030217	T cell differentiation	4.427e-12	8.896e-09	IKZF1,BCL11A,MDK,ZBTB1,CARD11,MYB,SOX4,SP3,BMI1,MALT1,JMJD6,NFKBID,RUNX3,CBFB,SART1,CD2,CD3E,CD8A,DUSP10,HLA-DOA,CD83,CCR6,CCR7,IL4R,IL7R,PTPN22,ITK,GPR183,ZBTB7B,RASGRP1,SMAD7	31	280		GO: Biological Process	GO:0009967	positive regulation of signal transduction	3.762e-06	0.003337	TRAF5,ZNF423,BLNK,RUSC1,GDF1,MAP3K1,JAK2,PTPN11,YAP1,NFKB1,NGF,P2RY10,NUCKS1,C1QTNF1,CCR7,BAIAP2,BANK1,WDFY1,ARAP1,NCK2,PML,ARL6IP5,KSR2,PPP1R13B,BIRC2,YWHAZ,ZAP70,GSK3B,VANGL2,MSX2,ARHGAP6,CSNK1G3,ITSN2,PRKCA,MACF1,CD74,PDE5A,MAPK11,DIRAS2,GRAP	40	1823
GO: Biological Process	GO:0048534	hematopoietic or lymphoid organ development	4.611e-19	5.581e-16	HLA-DOA,HLA-DQA1,BLNK,ETS1,IKZF1,BCL11A,CD83,AHSP,FANCA,CCR2,PARP1,MFNG,SLAMF6,PRMT1,CCR6,CCR7,PLCG2,PML,CUL4A,ANK1,IRF8,DOCK10,POU2F2,CR2,SLC4A1,PRKCB,FOXP1,CARD11,MAPK11,IL7R,SLAMF8,SPIB,CCR9,IRF4,STAP1,ITK,CXCR5,MALT1,NFATC2,NFKB1,NFKB2,CA2,TCEA1,TCF12,RIPK3,DTX1,GPR183,CBFA2T3,TRIM10,CD2,CD3D,CD3G,CD8A,CD19,MS4A1,CD74,CD79B,LTB,LY9,LEF1	60	1065		GO: Biological Process	GO:0048878	chemical homeostasis	2.213e-07	0.0003676	ABCB7,MC3R,ADM,PARP1,ADRA1B,ADRB1,NR3C2,ALAS2,SPOP,ALOX12B,AMPD2,OGT,ANK1,ANK3,ATP6V1E2,AQP2,GRHL3,ATP1A3,ATP5F1B,ATP7B,CXCR5,NGFR,CACNA1I,CACNA1G,C7,SLC39A5,CA2,CA7,SLC11A2,BRSK2,CCRL2,OXT,OXTR,CD19,MS4A1,CD36,CD38,CD40,CLN3,CCR3,PLCB2,CCR6,CCR7,PLCG1,CNGB1,HOMER2,PML,SLC4A7,RPH3AL,SLC31A2,NCOR2,PLCH2,PRKACA,CX3CR1,PRNP,HDAC9,CD55,ACE,KLHL3,FIS1,ADIPOR1,HRH4,TRPV4,EPAS1,EPHA5,ERN1,SLC25A37,GPR15…	120	1334		GO: Biological Process	GO:0006613	cotranslational protein targeting to membrane	8.689e-14	1.689e-10	RPL6,RPL7,RPL9,RPL13,RPL17,RPL18A,RPL21,RPL30,RPL31,RPL34,RPL35A,RPL37A,RPL38,RPL39,RPL41,RPLP0,RPLP1,RPLP2,RPS7,RPS9,RPS12,RPS14,RPS15,RPS15A,RPS21,RPS24,RPS27,RPS29,SEC61B,RPL35,UBA52	31	109		GO: Biological Process	GO:0002521	leukocyte differentiation	1.005e-11	1.328e-08	IKZF1,BCL11A,MDK,MFNG,ZBTB1,HDAC7,LY6D,CARD11,MYB,SOX4,SP3,SPIB,BMI1,MALT1,JMJD6,NFKBID,TLR9,RUNX3,CBFB,SIRT1,SART1,CD2,CD3E,CD8A,CD19,MS4A1,CD79B,DUSP10,TNFAIP3,HLA-DOA,BLNK,CD83,CCR6,CCR7,CREB1,IL4R,IL7R,HDAC9,TOX,RASSF2,PTPN22,ITK,GPR183,ZBTB7B,RASGRP1,SMAD7	46	591		GO: Biological Process	GO:0001775	cell activation	4.054e-06	0.003337	ZNF609,CDH26,ABR,HLA-DOA,TRPC6,BLNK,BCL11A,CD83,MDK,ITPR3,CXCR5,JAK2,PTPN11,NFKB1,C1QTNF1,CCR6,CCR7,BANK1,NCK2,BTLA,HVCN1,YWHAZ,ZAP70,GSK3B,LY6D,MS4A1,IL21R,TNFRSF13C,PRKCA,CD74,CD79B,PDE5A,EIF2AK4,DUSP10,CTPS1,MYB	36	1559
GO: Biological Process	GO:0002521	leukocyte differentiation	9.82e-18	9.51e-15	HLA-DOA,HLA-DQA1,BLNK,IKZF1,BCL11A,CD83,FANCA,CCR2,PARP1,MFNG,SLAMF6,CCR6,CCR7,PLCG2,CUL4A,DOCK10,POU2F2,CR2,FOXP1,CARD11,IL7R,SLAMF8,SPIB,CCR9,IRF4,ITK,MALT1,NFATC2,CA2,RIPK3,DTX1,GPR183,CBFA2T3,CD2,CD3D,CD3G,CD8A,CD19,MS4A1,CD74,CD79B,LY9,LEF1	43	591		GO: Biological Process	GO:0050801	ion homeostasis	2.661e-07	0.0003676	ABCB7,MC3R,ADM,PARP1,ADRA1B,ADRB1,NR3C2,ALAS2,ANK1,ANK3,ATP6V1E2,ATP1A3,ATP5F1B,ATP7B,CXCR5,NGFR,CACNA1I,CACNA1G,C7,SLC39A5,CA2,CA7,SLC11A2,CCRL2,OXT,OXTR,CD19,MS4A1,CD36,CD38,CD40,CLN3,CCR3,PLCB2,CCR6,CCR7,PLCG1,CNGB1,PML,SLC4A7,SLC31A2,PLCH2,PRKACA,CX3CR1,PRNP,CD55,ACE,KLHL3,FIS1,HRH4,TRPV4,EPAS1,SLC25A37,GPR157,FECH,SCO1,CCL19,CCL21,CIB2,SLC4A1,SLC4A2,SLC12A2,CD24,SNCA,SOD2,SWAP70,SLC12A8,MT4,…	89	909		GO: Biological Process	GO:0000184	nuclear-transcribed mRNA catabolic process, nonsense-mediated decay	2.484e-13	3.863e-10	RPL6,RPL7,RPL9,RPL13,RPL17,RPL18A,RPL21,RPL30,RPL31,RPL34,RPL35A,RPL37A,RPL38,RPL39,RPL41,RPLP0,RPLP1,RPLP2,RPS7,RPS9,RPS12,RPS14,RPS15,RPS15A,RPS21,RPS24,RPS27,RPS29,PABPC1,PNLDC1,RPL35,UBA52	32	120		GO: Biological Process	GO:0045321	leukocyte activation	1.101e-11	1.328e-08	LRRK2,IKZF1,BCL11A,MDK,MFNG,CCL21,ALDOC,SELL,BTLA,HVCN1,ZBTB1,HDAC7,LY6D,PLEKHO2,PDE5A,CARD11,STX11,MYB,CD276,SOX4,SP3,GALNS,SWAP70,SIGLEC5,CXCR5,BMI1,MALT1,JMJD6,NFKB1,CPNE1,ICOSLG,NFKBID,TLR9,RUNX3,CBFB,SART1,CD2,CD3E,CD8A,CD19,MS4A1,CD38,CD40,TNFRSF13C,CD79B,DUSP10,TNFAIP3,HLA-DOA,PECAM1,BLNK,CD83,CCR6,CCR7,GMFG,PRF1,PRKCB,IL4R,IL7R,HDAC9,TOX,INS,CD55,GAPT,PTPN22,STAP1,ITK,DEFA1,JAK2,RAB3A,BAN…	78	1386		GO: Biological Process	GO:0050863	regulation of T cell activation	4.4e-06	0.003337	ZNF609,HLA-DOA,CD83,MDK,PTPN11,CCR6,CCR7,NCK2,BTLA,ZAP70,TNFRSF13C,CD74,PDE5A,DUSP10,MYB	15	354
GO: Biological Process	GO:0030097	hemopoiesis	2.484e-17	2.004e-14	HLA-DOA,HLA-DQA1,BLNK,ETS1,IKZF1,BCL11A,CD83,AHSP,FANCA,CCR2,PARP1,MFNG,SLAMF6,PRMT1,CCR6,CCR7,PLCG2,PML,CUL4A,ANK1,IRF8,DOCK10,POU2F2,CR2,SLC4A1,PRKCB,FOXP1,CARD11,MAPK11,IL7R,SLAMF8,SPIB,CCR9,IRF4,STAP1,ITK,MALT1,NFATC2,CA2,TCEA1,TCF12,RIPK3,DTX1,GPR183,CBFA2T3,TRIM10,CD2,CD3D,CD3G,CD8A,CD19,MS4A1,CD74,CD79B,LY9,LEF1	56	1018		GO: Biological Process	GO:0019725	cellular homeostasis	2.844e-07	0.0003676	ABCB7,ADM,ADRA1B,ADRB1,TXNDC16,NR3C2,ALAS2,OGT,ATP6V1E2,APC,AQP2,MTM1,ATP1A3,ATP5F1B,ATP7B,CXCR5,NGFR,CACNA1I,CACNA1G,C7,SLC39A5,NOS3,CA2,CA7,SLC11A2,BRSK2,CCRL2,OXT,OXTR,CD19,MS4A1,CD36,CD38,CD40,CLN3,CCR3,PLCB2,CCR6,CCR7,PLCG1,CNGB1,PML,SLC4A7,SLC31A2,PLCH2,PRKACA,CX3CR1,PRNP,CD55,FIS1,HRH4,TRPV4,EPHA5,GLRX5,ERN1,GPR157,SCO1,SCTR,CCL19,CCL21,CIB2,TXNRD2,HVCN1,SLC4A1,SLC4A2,SLC12A2,CD24,SNCA,SOX…	102	1088		GO: Biological Process	GO:0070972	protein localization to endoplasmic reticulum	1.112e-12	1.441e-09	PMM1,RPL6,RPL7,RPL9,RPL13,RPL17,RPL18A,RPL21,RPL30,RPL31,RPL34,RPL35A,RPL37A,RPL38,RPL39,RPL41,RPLP0,RPLP1,RPLP2,RPS7,RPS9,RPS12,RPS14,RPS15,RPS15A,RPS21,RPS24,RPS27,RPS29,FOLR1,SEC61B,SEC61G,RPL35,PPP1R15A,UBA52	35	149		GO: Biological Process	GO:0007159	leukocyte cell-cell adhesion	1.961e-11	1.97e-08	ETS1,IKZF1,MDK,CCL21,SELL,SEMA4D,BTLA,ZBTB1,PDE5A,CARD11,MYB,CD276,BMI1,MALT1,ICOSLG,NFKBID,RUNX3,CBFB,SART1,CD3E,TNFRSF13C,DUSP10,PECAM1,CD83,CCR7,EZR,IL4R,IL7R,CD55,PTPN22,PELI1,ZBTB7B,RASGRP1,MADCAM1,SMAD7	35	372		GO: Biological Process	GO:0050870	positive regulation of T cell activation	4.882e-06	0.003337	ZNF609,CD83,MDK,PTPN11,CCR7,NCK2,BTLA,ZAP70,TNFRSF13C,CD74,DUSP10,MYB	12	229
GO: Biological Process	GO:0002682	regulation of immune system process	3.047e-17	2.108e-14	PDE4B,HLA-DOA,HLA-DOB,HLA-DQA1,CTSC,ETS1,IKZF1,TLR7,TMEM173,CD83,VPREB3,ADCY7,MAP3K1,PYHIN1,FANCA,CCR2,SLAMF6,ICOS,FCER2,LPXN,ZC3H12D,RBM14,PRMT1,CCR6,CCR7,PLCG2,PML,MPP1,CUL4A,EZR,PRKD2,SFPQ,BTLA,CR2,SLC4A1,TIFA,PRKCB,FOXP1,CARD11,MAPK11,CX3CR1,IL7R,SLAMF8,SWAP70,CD55,IRF4,STAP1,ITK,RFTN1,MALT1,NFATC2,NFKB1,BANK1,CA2,ICOSLG,TCF12,RIPK3,DTX1,GPR183,TSPAN32,CBLB,CD2,CD3D,CD3G,CD6,CD8A,CD19,MS4A1,T…	76	1776		GO: Biological Process	GO:0030003	cellular cation homeostasis	9.416e-07	0.001043	ABCB7,ADM,ADRA1B,ADRB1,NR3C2,ALAS2,ATP6V1E2,ATP1A3,ATP5F1B,ATP7B,CXCR5,CACNA1I,CACNA1G,C7,SLC39A5,CA2,CA7,SLC11A2,CCRL2,OXT,OXTR,CD19,MS4A1,CD36,CD38,CD40,CLN3,CCR3,PLCB2,CCR6,CCR7,PLCG1,CNGB1,PML,SLC4A7,SLC31A2,PLCH2,PRKACA,CX3CR1,PRNP,CD55,FIS1,HRH4,TRPV4,GPR157,SCO1,CCL19,CCL21,CIB2,SLC4A1,SLC4A2,CD24,SNCA,SWAP70,MT4,GHRH,GNG3,GPR18,LPAR4,GRM5,TFRC,ISCU,HRH3,PRND,HMOX1,HRC,IAPP,JSRP1,SLAMF8,KC…	74	734		GO: Biological Process	GO:0006612	protein targeting to membrane	4.574e-11	5.08e-08	OGT,ANK3,CDK5R1,RTP2,ZDHHC22,FIS1,GOLGA7,RPL6,RPL7,RPL9,RPL13,RPL17,RPL18A,RPL21,RPL30,RPL31,RPL34,RPL35A,RPL37A,RPL38,RPL39,RPL41,RPLP0,RPLP1,RPLP2,RPS7,RPS9,RPS12,RPS14,RPS15,RPS15A,RPS21,RPS24,RPS27,RPS29,FOLR1,SEC61B,ZDHHC6,RPL35,UBA52	40	212		GO: Biological Process	GO:0042110	T cell activation	7.195e-11	5.748e-08	IKZF1,BCL11A,MDK,CCL21,BTLA,ZBTB1,PDE5A,CARD11,STX11,MYB,CD276,SOX4,SP3,BMI1,MALT1,JMJD6,ICOSLG,NFKBID,RUNX3,CBFB,SART1,CD2,CD3E,CD8A,TNFRSF13C,DUSP10,HLA-DOA,CD83,CCR6,CCR7,IL4R,IL7R,INS,CD55,PTPN22,ITK,PELI1,GPR183,ZBTB7B,RASGRP1,EIF2AK4,SMAD7	42	537		GO: Biological Process	GO:0045580	regulation of T cell differentiation	9.595e-06	0.004915	ZNF609,HLA-DOA,CD83,MDK,CCR6,CCR7,ZAP70,CD74,DUSP10,MYB	10	167
GO: Biological Process	GO:0001775	cell activation	6.398e-17	3.625e-14	HEXB,HLA-DOA,HLA-DQA1,CTSC,BLNK,IKZF1,TLR7,BCL11A,TMEM173,CD83,FANCA,CCR2,MFNG,SLAMF6,ICOS,ZC3H12D,CCR6,CCR7,PLCG2,EVL,DOCK10,POU2F2,BTLA,CR2,HVCN1,SLC4A1,PRKCB,FOXP1,CARD11,CTPS1,CX3CR1,IL7R,SLAMF8,SWAP70,CCR9,CD55,DGKA,IRF4,STAP1,ITK,ITPR3,CXCR5,MALT1,NFATC2,NFKB1,NFKB2,BANK1,ICOSLG,TCF4,RIPK3,DTX1,GPR183,TSPAN32,CBLB,CD2,CD3D,CD3G,CD6,CD8A,CD19,MS4A1,TLR1,CD40,CD48,TNFRSF13C,CD74,CD79B,EIF2AK4…	70	1559		GO: Biological Process	GO:0055082	cellular chemical homeostasis	1.106e-06	0.001072	ABCB7,ADM,ADRA1B,ADRB1,NR3C2,ALAS2,OGT,ATP6V1E2,ATP1A3,ATP5F1B,ATP7B,CXCR5,NGFR,CACNA1I,CACNA1G,C7,SLC39A5,CA2,CA7,SLC11A2,BRSK2,CCRL2,OXT,OXTR,CD19,MS4A1,CD36,CD38,CD40,CLN3,CCR3,PLCB2,CCR6,CCR7,PLCG1,CNGB1,PML,SLC4A7,SLC31A2,PLCH2,PRKACA,CX3CR1,PRNP,CD55,FIS1,HRH4,TRPV4,EPHA5,ERN1,GPR157,SCO1,SCTR,CCL19,CCL21,CIB2,SLC4A1,SLC4A2,CD24,SNCA,SOX4,SWAP70,MT4,GHRH,GNG3,GPR18,LPAR4,GPR27,GPX1,GRM5,TFR…	88	926		GO: Biological Process	GO:0006413	translational initiation	3.235e-10	3.144e-07	BANK1,EIF5,RPL6,RPL7,RPL9,RPL13,RPL17,RPL18A,RPL21,RPL30,RPL31,RPL34,RPL35A,RPL37A,RPL38,RPL39,RPL41,RPLP0,RPLP1,RPLP2,RPS7,RPS9,RPS12,RPS14,RPS15,RPS15A,RPS21,RPS24,RPS27,RPS29,RXRA,FECH,PABPC1,EIF3K,RPL35,PPP1R15A,UBA52	37	198		GO: Biological Process	GO:0051249	regulation of lymphocyte activation	7.627e-11	5.748e-08	IKZF1,MDK,CCL21,BTLA,ZBTB1,PDE5A,CARD11,MYB,CD276,BMI1,MALT1,ICOSLG,NFKBID,TLR9,RUNX3,CBFB,SART1,CD2,CD3E,CD19,CD38,CD40,TNFRSF13C,DUSP10,TNFAIP3,HLA-DOA,CD83,CCR6,CCR7,IL4R,IL7R,TOX,CD55,PTPN22,BANK1,PELI1,GPR183,ZBTB7B,GAL,RASGRP1,RIF1,SMAD7	42	538		GO: Biological Process	GO:1903039	positive regulation of leukocyte cell-cell adhesion	1.052e-05	0.004915	ZNF609,CD83,MDK,PTPN11,CCR7,NCK2,BTLA,ZAP70,TNFRSF13C,CD74,DUSP10,MYB	12	247
GO: Biological Process	GO:0042110	T cell activation	6.738e-17	3.625e-14	HLA-DOA,HLA-DQA1,IKZF1,BCL11A,CD83,FANCA,CCR2,SLAMF6,ICOS,ZC3H12D,CCR6,CCR7,BTLA,SLC4A1,FOXP1,CARD11,CTPS1,IL7R,CCR9,CD55,IRF4,ITK,MALT1,NFATC2,ICOSLG,RIPK3,DTX1,GPR183,CBLB,CD2,CD3D,CD3G,CD6,CD8A,CD48,TNFRSF13C,CD74,EIF2AK4,LY9,LEF1	40	537		GO: Biological Process	GO:0006873	cellular ion homeostasis	1.903e-06	0.00164	ABCB7,ADM,ADRA1B,ADRB1,NR3C2,ALAS2,ATP6V1E2,ATP1A3,ATP5F1B,ATP7B,CXCR5,CACNA1I,CACNA1G,C7,SLC39A5,CA2,CA7,SLC11A2,CCRL2,OXT,OXTR,CD19,MS4A1,CD36,CD38,CD40,CLN3,CCR3,PLCB2,CCR6,CCR7,PLCG1,CNGB1,PML,SLC4A7,SLC31A2,PLCH2,PRKACA,CX3CR1,PRNP,CD55,FIS1,HRH4,TRPV4,GPR157,SCO1,CCL19,CCL21,CIB2,SLC4A1,SLC4A2,CD24,SNCA,SWAP70,MT4,GHRH,GNG3,GPR18,LPAR4,GRM5,TFRC,ISCU,HRH3,PRND,HMOX1,HRC,IAPP,JSRP1,SLAMF8,KC…	74	748		GO: Biological Process	GO:0006605	protein targeting	2.632e-08	2.274e-05	OGT,ANK3,CDK5R1,BNIP3L,NOS2,RTP2,SYNGR1,ZDHHC22,FBXO7,ZFAND6,PML,PMM1,TOMM7,TOMM20,FIS1,SH3GLB1,GOLGA7,RPL6,RPL7,RPL9,RPL13,RPL17,RPL18A,RPL21,RPL30,RPL31,RPL34,RPL35A,RPL37A,RPL38,RPL39,RPL41,RPLP0,RPLP1,RPLP2,RPS7,RPS9,RPS12,RPS14,RPS15,RPS15A,RPS21,RPS24,RPS27,RPS29,FOLR1,SEC61B,ZDHHC6,SEC61G,RPL35,STXBP4,UBA52,UBB,UBE2D3,AP1S3,IMMP1L,SMURF1,NCOA4	58	457		GO: Biological Process	GO:0042113	B cell activation	1.246e-10	8.012e-08	IKZF1,BCL11A,MFNG,BTLA,ZBTB1,HDAC7,CARD11,MYB,SP3,SWAP70,CXCR5,BMI1,MALT1,ICOSLG,TLR9,CD19,MS4A1,CD38,CD40,TNFRSF13C,CD79B,TNFAIP3,BLNK,CCR6,PRKCB,IL7R,HDAC9,GAPT,BANK1,PELI1,GPR183,RIF1	32	338		GO: Biological Process	GO:0045582	positive regulation of T cell differentiation	1.079e-05	0.004915	ZNF609,CD83,MDK,CCR7,ZAP70,CD74,DUSP10,MYB	8	102
GO: Biological Process	GO:0045321	leukocyte activation	1.292e-16	6.258e-14	HEXB,HLA-DOA,HLA-DQA1,CTSC,BLNK,IKZF1,TLR7,BCL11A,TMEM173,CD83,FANCA,CCR2,MFNG,SLAMF6,ICOS,ZC3H12D,CCR6,CCR7,PLCG2,DOCK10,POU2F2,BTLA,CR2,HVCN1,SLC4A1,PRKCB,FOXP1,CARD11,CTPS1,CX3CR1,IL7R,SLAMF8,SWAP70,CCR9,CD55,IRF4,STAP1,ITK,CXCR5,MALT1,NFATC2,NFKB1,BANK1,ICOSLG,RIPK3,DTX1,GPR183,TSPAN32,CBLB,CD2,CD3D,CD3G,CD6,CD8A,CD19,MS4A1,TLR1,CD40,CD48,TNFRSF13C,CD74,CD79B,EIF2AK4,LY9,LEF1	65	1386		GO: Biological Process	GO:0032943	mononuclear cell proliferation	2.51e-06	0.001947	MEF2C,BTLA,TNFRSF14,IL20RB,BTN1A1,CBLB,CD19,MS4A1,CD27,CD38,CD40,TNFRSF13C,CD74,CD79A,CCR7,CR2,PRNP,CD55,ACE,DLG1,GPR183,ERBB2,CCL19,FLT3,IKZF3,SFTPD,ST6GAL1,SLC4A1,CD24,CD276,PRDX2,TFRC,TNFRSF13B,HLA-DQA1,SCGB1A1,IFNA1,IFNA5,IFNA14,IGF1,LST1	40	322		GO: Biological Process	GO:0019083	viral transcription	4.767e-08	3.707e-05	POLR2A,POLR2C,RPL6,RPL7,RPL9,RPL13,RPL17,RPL18A,RPL21,RPL30,RPL31,RPL34,RPL35A,RPL37A,RPL38,RPL39,RPL41,RPLP0,RPLP1,RPLP2,RPS7,RPS9,RPS12,RPS14,RPS15,RPS15A,RPS21,RPS24,RPS27,RPS29,RPL35,UBA52,ATG16L2	33	197		GO: Biological Process	GO:0050870	positive regulation of T cell activation	1.392e-10	8.012e-08	IKZF1,MDK,CCL21,BTLA,ZBTB1,CARD11,MYB,CD276,BMI1,MALT1,ICOSLG,NFKBID,RUNX3,CBFB,SART1,CD3E,TNFRSF13C,DUSP10,CD83,CCR7,IL4R,IL7R,CD55,PTPN22,ZBTB7B,RASGRP1	26	229		GO: Biological Process	GO:0007264	small GTPase mediated signal transduction	1.378e-05	0.005495	ABR,TAGAP,SH3BP1,JAK2,RASGRP3,DENND4B,NGF,P2RY10,BAIAP2,DOCK6,RAB27B,ARAP1,KSR2,RALGPS2,VANGL2,ARHGAP6,ITSN2,MAPK11,GRAP	19	594
GO: Biological Process	GO:0030217	T cell differentiation	2.627e-15	1.157e-12	HLA-DOA,HLA-DQA1,IKZF1,BCL11A,CD83,FANCA,CCR2,SLAMF6,CCR6,CCR7,FOXP1,CARD11,IL7R,CCR9,IRF4,ITK,MALT1,NFATC2,RIPK3,DTX1,GPR183,CD2,CD3D,CD3G,CD8A,CD74,LY9,LEF1	28	280		GO: Biological Process	GO:0051480	regulation of cytosolic calcium ion concentration	4.056e-06	0.002673	ADM,ADRA1B,ADRB1,CXCR5,CACNA1I,CACNA1G,CCRL2,OXT,OXTR,CD19,MS4A1,CD36,CD38,CLN3,CCR3,PLCB2,CCR6,CCR7,PLCG1,CNGB1,PML,PLCH2,PRKACA,CX3CR1,PRNP,CD55,FIS1,HRH4,TRPV4,GPR157,CCL19,CCL21,CIB2,CD24,SNCA,SWAP70,GHRH,GNG3,GPR18,LPAR4,GRM5,HRH3,HRC,IAPP,JSRP1,KCNA5,KCNK3	47	413		GO: Biological Process	GO:0090150	establishment of protein localization to membrane	6.06e-08	4.283e-05	OGT,ANK3,CDK5R1,RTP2,ZDHHC22,GORASP2,MAPK8,FIS1,SH3GLB1,GOLGA7,RPL6,RPL7,RPL9,RPL13,RPL17,RPL18A,RPL21,RPL30,RPL31,RPL34,RPL35A,RPL37A,RPL38,RPL39,RPL41,RPLP0,RPLP1,RPLP2,RPS7,RPS9,RPS12,RPS14,RPS15,RPS15A,RPS21,RPS24,RPS27,RPS29,FOLR1,CD24,GGA2,SEC61B,SFN,TFDP2,ZDHHC6,RPL35,TP73,UBA52	48	355		GO: Biological Process	GO:1903039	positive regulation of leukocyte cell-cell adhesion	1.462e-10	8.012e-08	ETS1,IKZF1,MDK,CCL21,BTLA,ZBTB1,CARD11,MYB,CD276,BMI1,MALT1,ICOSLG,NFKBID,RUNX3,CBFB,SART1,CD3E,TNFRSF13C,DUSP10,CD83,CCR7,IL4R,IL7R,CD55,PTPN22,ZBTB7B,RASGRP1	27	247		GO: Biological Process	GO:0048534	hematopoietic or lymphoid organ development	1.499e-05	0.005495	ZNF609,SPIB,HLA-DOA,BLNK,BCL11A,CD83,MDK,CXCR5,JAK2,PTPN11,YAP1,NFKB1,RABGAP1L,CCR6,CCR7,PML,FLI1,ZAP70,GSK3B,LY6D,MS4A1,PRKCA,CD74,CD79B,DUSP10,MAPK11,MYB	27	1065
GO: Biological Process	GO:0042113	B cell activation	6.484e-15	2.616e-12	BLNK,IKZF1,BCL11A,MFNG,CCR6,PLCG2,DOCK10,POU2F2,BTLA,CR2,PRKCB,FOXP1,CARD11,CTPS1,IL7R,SLAMF8,SWAP70,CXCR5,MALT1,NFATC2,BANK1,ICOSLG,GPR183,CD19,MS4A1,CD40,TNFRSF13C,CD74,CD79B,LEF1	30	338		GO: Biological Process	GO:0006875	cellular metal ion homeostasis	4.346e-06	0.002673	ABCB7,ADM,ADRA1B,ADRB1,NR3C2,ALAS2,ATP1A3,ATP7B,CXCR5,CACNA1I,CACNA1G,C7,SLC39A5,SLC11A2,CCRL2,OXT,OXTR,CD19,MS4A1,CD36,CD38,CD40,CLN3,CCR3,PLCB2,CCR6,CCR7,PLCG1,CNGB1,PML,SLC31A2,PLCH2,PRKACA,CX3CR1,PRNP,CD55,FIS1,HRH4,TRPV4,GPR157,SCO1,CCL19,CCL21,CIB2,CD24,SNCA,SWAP70,MT4,GHRH,GNG3,GPR18,LPAR4,GRM5,TFRC,ISCU,HRH3,PRND,HMOX1,HRC,IAPP,JSRP1,KCNA5,KCNK3,KCNMA1,KEL,NCOA4	66	658		GO: Biological Process	GO:0007204	positive regulation of cytosolic calcium ion concentration	1.207e-07	7.823e-05	ADM,ADRA1B,ADRB1,ADRB2,ATP2B4,CXCR5,CACNA1I,CACNA1G,CCRL2,OPRL1,OXT,OXTR,CD19,MS4A1,CD36,PLCB2,CCR6,CCR7,PLCG1,PML,CRHR1,PLCH2,PRKACA,CD55,FIS1,HRH4,TRPV4,RXFP3,PTK2B,GPR157,CCL19,CCL21,CD24,SNCA,FAM155B,SWAP70,ERC1,CCR9,GHRH,GPR174,P2RY10,GNG3,GPR18,LPAR4,HRH3,HRC,IAPP,JSRP1	48	363		GO: Biological Process	GO:0050867	positive regulation of cell activation	1.626e-10	8.17e-08	LRRK2,IKZF1,MDK,CCL21,BTLA,ZBTB1,CARD11,MYB,CD276,BMI1,MALT1,ICOSLG,NFKBID,TLR9,RUNX3,CBFB,SART1,CD2,CD3E,CD38,CD40,TNFRSF13C,DUSP10,CD83,CCR7,IL4R,IL7R,TOX,CD55,PTPN22,STAP1,JAK2,PELI1,GPR183,ZBTB7B,RASGRP1,RIF1	37	443		GO: Biological Process	GO:1902107	positive regulation of leukocyte differentiation	1.675e-05	0.005495	ZNF609,CD83,MDK,CCR7,ZAP70,GSK3B,PRKCA,CD74,DUSP10,MYB	10	178
GO: Biological Process	GO:0002684	positive regulation of immune system process	2.319e-14	8.639e-12	PDE4B,HLA-DQA1,CTSC,ETS1,IKZF1,TLR7,TMEM173,CD83,MAP3K1,PYHIN1,CCR2,SLAMF6,ICOS,FCER2,LPXN,RBM14,PRMT1,CCR6,CCR7,PLCG2,EZR,PRKD2,SFPQ,BTLA,CR2,SLC4A1,TIFA,PRKCB,FOXP1,CARD11,MAPK11,IL7R,SWAP70,CD55,IRF4,STAP1,ITK,RFTN1,MALT1,NFATC2,NFKB1,CA2,ICOSLG,GPR183,CBLB,CD2,CD3D,CD3G,CD6,CD19,MS4A1,TLR1,CD40,TNFRSF13C,CD74,CD79B,EIF2AK4,LEF1	58	1268		GO: Biological Process	GO:0042100	B cell proliferation	4.481e-06	0.002673	MEF2C,BTLA,CD19,MS4A1,CD27,CD38,CD40,TNFRSF13C,CD74,CD79A,CR2,GPR183,IKZF3,CD24,TFRC,TNFRSF13B,IFNA1,IFNA5,IFNA14	19	103		GO: Biological Process	GO:0072657	protein localization to membrane	1.491e-07	8.92e-05	OGT,DPP10,ANK3,AR,TSPAN33,MUSK,CDK5R1,CAMK2A,RTP2,FCHO2,ZDHHC22,CLN3,CRIPT,GORASP2,MAPK8,ATP2C2,DLG1,DPP6,FIS1,SH3GLB1,GOLGA7,ROCK1,EMP2,MRAP2,RPL6,RPL7,RPL9,RPL13,RPL17,RPL18A,EPHB2,RPL21,RPL30,RPL31,RPL34,RPL35A,RPL37A,RPL38,RPL39,RPL41,RPLP0,RPLP1,RPLP2,RPS7,RPS9,RPS12,RPS14,RPS15,RPS15A,ETV5,RPS21,RPS24,RPS27,RPS29,FGF13,GPC5,FOLR1,CD24,GGA2,NFASC,STAC2,SEC61B,SFN,TFDP2,ZDHHC6,RPL35,TP73,TSPA…	75	686		GO: Biological Process	GO:0002696	positive regulation of leukocyte activation	1.963e-10	9.106e-08	LRRK2,IKZF1,MDK,CCL21,BTLA,ZBTB1,CARD11,MYB,CD276,BMI1,MALT1,ICOSLG,NFKBID,TLR9,RUNX3,CBFB,SART1,CD2,CD3E,CD38,CD40,TNFRSF13C,DUSP10,CD83,CCR7,IL4R,IL7R,TOX,CD55,PTPN22,STAP1,PELI1,GPR183,ZBTB7B,RASGRP1,RIF1	36	425		GO: Biological Process	GO:0030155	regulation of cell adhesion	1.895e-05	0.005495	ZNF609,CD83,MDK,JAK2,PTPN11,C1QTNF1,CCR7,NCK2,PML,ST6GAL1,BTLA,S1PR1,ZAP70,GSK3B,ARHGAP6,TNFRSF13C,PRKCA,MACF1,CD74,PDE5A,DUSP10,MYB	22	777
GO: Biological Process	GO:0002250	adaptive immune response	8.828e-13	3.053e-10	HLA-DOA,HLA-DOB,HLA-DQA1,CTSC,ADCY7,CCR2,SLAMF6,FCER2,CCR6,CCR7,MCOLN2,PRKD2,POU2F2,BTLA,CR2,PRKCB,IL7R,SWAP70,CD55,IRF4,ITK,RFTN1,MALT1,NFKB2,ICOSLG,RIPK3,GPR183,CD3D,CD3G,CD6,CD8A,CD19,CD40,CD48,TNFRSF13C,CD74,CD79B,EIF2AK4,LY9,LEF1	40	715		GO: Biological Process	GO:0070661	leukocyte proliferation	7.122e-06	0.003945	MEF2C,BTLA,TNFRSF14,IL20RB,BTN1A1,CBLB,CD19,MS4A1,CD27,CD38,CD40,TNFRSF13C,CD74,CD79A,CCR7,CR2,PRNP,CD55,ACE,DLG1,GPR183,ERBB2,CCL19,FLT3,IKZF3,SFTPD,ST6GAL1,SLC4A1,CD24,CD276,PRDX2,TFRC,TNFRSF13B,HLA-DQA1,SCGB1A1,IFNA1,IFNA5,IFNA14,IGF1,IL5RA,LST1	41	348		GO: Biological Process	GO:0051480	regulation of cytosolic calcium ion concentration	1.782e-07	9.898e-05	ADM,ADRA1B,ADRB1,ADRB2,ATP2B4,CXCR5,CACNA1I,CACNA1G,CCRL2,OPRL1,OXT,OXTR,CD19,MS4A1,CD36,CLN3,PLCB2,CCR6,CCR7,PLCG1,PML,CRHR1,PLCH2,PRKACA,CD55,FIS1,HRH4,TRPV4,RXFP3,PTK2B,GPR157,CCL19,CCL21,CD24,SNCA,FAM155B,SWAP70,ERC1,CCR9,GHRH,GPR174,P2RY10,GNG3,GPR18,LPAR4,GRM5,HRH3,HRC,IAPP,JSRP1,KCNA5,KCNK3	52	413		GO: Biological Process	GO:0045580	regulation of T cell differentiation	2.119e-10	9.125e-08	IKZF1,MDK,ZBTB1,CARD11,MYB,BMI1,MALT1,NFKBID,RUNX3,CBFB,SART1,CD2,DUSP10,HLA-DOA,CD83,CCR6,CCR7,IL4R,IL7R,ZBTB7B,RASGRP1,SMAD7	22	167		GO: Biological Process	GO:0022407	regulation of cell-cell adhesion	1.897e-05	0.005495	ZNF609,CD83,MDK,JAK2,PTPN11,C1QTNF1,CCR7,NCK2,BTLA,ZAP70,TNFRSF13C,PRKCA,CD74,PDE5A,DUSP10,MYB	16	450
GO: Biological Process	GO:0001816	cytokine production	2.162e-12	6.98e-10	PDE4B,AKAP8,CD2AP,TLR7,TMEM173,CD83,ADCY7,PYHIN1,CCR2,PARP1,SLAMF6,CCR7,PLCG2,PML,MCOLN2,EZR,PRKD2,TRIB2,IRF8,SETD2,FOXP1,CARD11,MAPK11,CX3CR1,CD55,IRF4,ITK,RFTN1,MALT1,NFATC2,NFKB1,NFKB2,BANK1,ICOSLG,RIPK3,CD2,CD6,TLR1,CD40,TNFRSF13C,CD74,LTB,LY9,LEF1	44	875		GO: Biological Process	GO:0007267	cell-cell signaling	8.651e-06	0.004205	SYN3,HIPK1,PLEKHG5,MEF2C,ADM,ADORA2B,ADRA1B,ADRB1,NR3C2,RECK,BEGAIN,DOC2A,ANK3,HIPK2,APC,AR,SLC17A8,TMEM108,LYNX1,GRHL3,MUSK,BCL2L1,HCN2,BDNF,NFATC4,SPHK1,NGFR,CACNA1I,CACNA1H,CACNA1G,NKX6-1,CA2,CA7,CHRNA6,CAMK2A,NTRK3,BRSK2,SHISA9,USP14,OXT,OXTR,KCNQ4,CPLX3,CD38,SYNGR1,NOG,PDYN,ANAPC2,PLCB2,PLCG1,AKAP7,PSMF1,RPH3AL,SOSTDC1,APBA3,PNKD,CREB1,SLC32A1,GNA14,PRKACA,CALY,PRKCZ,CX3CR1,PRNP,FCHSD2,RNF10…	151	1899		GO: Biological Process	GO:0019080	viral gene expression	2.527e-07	0.0001249	POLR2A,POLR2C,RPL6,RPL7,RPL9,RPL13,RPL17,RPL18A,RPL21,RPL30,RPL31,RPL34,RPL35A,RPL37A,RPL38,RPL39,RPL41,RPLP0,RPLP1,RPLP2,RPS7,RPS9,RPS12,RPS14,RPS15,RPS15A,RPS21,RPS24,RPS27,RPS29,RPL35,UBA52,ATG16L2	33	211		GO: Biological Process	GO:0045619	regulation of lymphocyte differentiation	3.113e-10	1.229e-07	IKZF1,MDK,ZBTB1,CARD11,MYB,BMI1,MALT1,NFKBID,TLR9,RUNX3,CBFB,SART1,CD2,DUSP10,HLA-DOA,CD83,CCR6,CCR7,IL4R,IL7R,TOX,ZBTB7B,RASGRP1,SMAD7	24	203		GO: Biological Process	GO:0030098	lymphocyte differentiation	2.11e-05	0.005495	ZNF609,HLA-DOA,BLNK,BCL11A,CD83,MDK,CCR6,CCR7,ZAP70,LY6D,MS4A1,CD74,CD79B,DUSP10,MYB	15	404
GO: Biological Process	GO:0032943	mononuclear cell proliferation	3.933e-12	1.19e-09	HLA-DQA1,CCR2,SLAMF6,ZC3H12D,CCR7,ST6GAL1,BTLA,CR2,SLC4A1,CARD11,CTPS1,IL7R,CD55,MALT1,NFATC2,ICOSLG,RIPK3,GPR183,CBLB,CD6,CD19,MS4A1,CD40,TNFRSF13C,CD74,LEF1	26	322		GO: Biological Process	GO:0007204	positive regulation of cytosolic calcium ion concentration	8.676e-06	0.004205	ADM,ADRA1B,ADRB1,CXCR5,CACNA1I,CACNA1G,CCRL2,OXT,OXTR,CD19,MS4A1,CD36,CD38,CCR3,PLCB2,CCR6,CCR7,PLCG1,PML,PLCH2,PRKACA,CX3CR1,PRNP,CD55,FIS1,HRH4,TRPV4,GPR157,CCL19,CCL21,CIB2,CD24,SNCA,SWAP70,GHRH,GNG3,GPR18,LPAR4,HRH3,HRC,IAPP,JSRP1	42	363		GO: Biological Process	GO:0006875	cellular metal ion homeostasis	2.571e-07	0.0001249	ADM,ADRA1B,ADRB1,ADRB2,NR3C2,ALAS2,ATP1A3,ATP2B4,CXCR5,CACNA1I,CACNA1G,C7,SLC11A2,CCRL2,OPRL1,OXT,OXTR,CD19,MS4A1,CD36,CD40,CLN3,PLCB2,CCR6,CCR7,PLCG1,PML,SLC31A2,CRHR1,PLCH2,PRKACA,CD55,ATP2C2,FIS1,HRH4,TRPV4,RXFP3,PTK2B,GPR157,SCO1,CCL19,CCL21,SKP1,FTH1,CD24,FTL,SNCA,FAM155B,SWAP70,ERC1,CCR9,MT4,GHRH,GPR174,P2RY10,GNG3,GPR18,LPAR4,GRM5,TFRC,ISCU,HRH3,TPT1,PRND,HMOX1,HRC,IAPP,JSRP1,KCNA5,KCNK3,K…	72	658		GO: Biological Process	GO:0051251	positive regulation of lymphocyte activation	3.262e-10	1.229e-07	IKZF1,MDK,CCL21,BTLA,ZBTB1,CARD11,MYB,CD276,BMI1,MALT1,ICOSLG,NFKBID,TLR9,RUNX3,CBFB,SART1,CD3E,CD38,CD40,TNFRSF13C,DUSP10,CD83,CCR7,IL4R,IL7R,TOX,CD55,PTPN22,PELI1,GPR183,ZBTB7B,RASGRP1,RIF1	33	371		GO: Biological Process	GO:1903708	positive regulation of hemopoiesis	2.144e-05	0.005495	ZNF609,CD83,MDK,CCR7,ZAP70,GSK3B,PRKCA,CD74,DUSP10,MAPK11,MYB	11	223
GO: Biological Process	GO:0001817	regulation of cytokine production	1.891e-11	5.342e-09	PDE4B,AKAP8,CD2AP,TLR7,TMEM173,CD83,ADCY7,PYHIN1,CCR2,PARP1,SLAMF6,CCR7,PLCG2,PML,MCOLN2,EZR,PRKD2,TRIB2,IRF8,SETD2,FOXP1,CARD11,MAPK11,CX3CR1,IRF4,MALT1,NFKB1,NFKB2,BANK1,ICOSLG,RIPK3,CD2,CD6,TLR1,CD40,TNFRSF13C,CD74,LTB,LY9,LEF1	40	789		GO: Biological Process	GO:0046651	lymphocyte proliferation	1.184e-05	0.005178	MEF2C,BTLA,TNFRSF14,IL20RB,BTN1A1,CBLB,CD19,MS4A1,CD27,CD38,CD40,TNFRSF13C,CD74,CD79A,CCR7,CR2,PRNP,CD55,DLG1,GPR183,ERBB2,CCL19,FLT3,IKZF3,SFTPD,SLC4A1,CD24,CD276,PRDX2,TFRC,TNFRSF13B,HLA-DQA1,SCGB1A1,IFNA1,IFNA5,IFNA14,IGF1,LST1	38	319		GO: Biological Process	GO:0000956	nuclear-transcribed mRNA catabolic process	2.828e-07	0.0001293	AUH,RPL6,RPL7,RPL9,RPL13,RPL17,RPL18A,RPL21,RPL30,RPL31,RPL34,RPL35A,RPL37A,RPL38,RPL39,RPL41,RPLP0,RPLP1,RPLP2,RPS7,RPS9,RPS12,RPS14,RPS15,RPS15A,RPS21,RPS24,RPS27,RPS29,PABPC1,PNLDC1,RPL35,UBA52	33	212		GO: Biological Process	GO:0050863	regulation of T cell activation	4.055e-10	1.438e-07	IKZF1,MDK,CCL21,BTLA,ZBTB1,PDE5A,CARD11,MYB,CD276,BMI1,MALT1,ICOSLG,NFKBID,RUNX3,CBFB,SART1,CD2,CD3E,TNFRSF13C,DUSP10,HLA-DOA,CD83,CCR6,CCR7,IL4R,IL7R,CD55,PTPN22,PELI1,ZBTB7B,RASGRP1,SMAD7	32	354		GO: Biological Process	GO:0007204	positive regulation of cytosolic calcium ion concentration	2.636e-05	0.006294	TRPC6,ITPR3,CXCR5,JAK2,NGF,P2RY10,CACNA1I,C1QTNF1,CCR6,CCR7,PML,MCOLN2,S1PR1,MS4A1	14	363
GO: Biological Process	GO:0046651	lymphocyte proliferation	1.986e-11	5.342e-09	HLA-DQA1,CCR2,SLAMF6,ZC3H12D,CCR7,BTLA,CR2,SLC4A1,CARD11,CTPS1,IL7R,CD55,MALT1,NFATC2,ICOSLG,RIPK3,GPR183,CBLB,CD6,CD19,MS4A1,CD40,TNFRSF13C,CD74,LEF1	25	319		GO: Biological Process	GO:0099536	synaptic signaling	1.218e-05	0.005178	SYN3,PLEKHG5,MEF2C,ADORA2B,ADRB1,NR3C2,BEGAIN,DOC2A,ANK3,SLC17A8,TMEM108,LYNX1,MUSK,BCL2L1,BDNF,NFATC4,SPHK1,NGFR,CACNA1I,CACNA1H,CACNA1G,CA2,CA7,CHRNA6,CAMK2A,NTRK3,SHISA9,USP14,OXT,OXTR,KCNQ4,CPLX3,CD38,SYNGR1,PDYN,ANAPC2,PLCG1,AKAP7,APBA3,PNKD,CREB1,SLC32A1,GNA14,PRKACA,CALY,PRKCZ,CX3CR1,PRNP,FCHSD2,RNF10,DLG1,SHANK1,DPP6,RASGRF2,HRH4,EPHB2,MYCBPAP,SCTR,FGF14,SLC6A1,CD24,IGSF9B,SNCA,BRSK1,GABR…	83	913		GO: Biological Process	GO:0055065	metal ion homeostasis	3.941e-07	0.0001702	MC3R,ADM,ADRA1B,ADRB1,ADRB2,NR3C2,ALAS2,ANK3,ATP1A3,ATP2B4,CXCR5,CACNA1I,CACNA1G,C7,SLC11A2,CCRL2,OPRL1,OXT,OXTR,CD19,MS4A1,CD36,CD40,CLN3,PLCB2,CCR6,CCR7,PLCG1,PML,SLC31A2,CRHR1,PLCH2,PRKACA,CD55,ATP2C2,FIS1,HRH4,TRPV4,EPAS1,RXFP3,SLC25A37,PTK2B,GPR157,FECH,SCO1,CCL19,CCL21,SKP1,FTH1,CD24,FTL,SNCA,FAM155B,SWAP70,ERC1,CCR9,MT4,GHRH,GPR174,P2RY10,GNG3,GPR18,LPAR4,GRM5,TFRC,ISCU,HRH3,TPT1,PRND,HMOX…	78	741		GO: Biological Process	GO:0045582	positive regulation of T cell differentiation	6.092e-10	2.024e-07	IKZF1,MDK,ZBTB1,MYB,BMI1,MALT1,NFKBID,RUNX3,CBFB,SART1,DUSP10,CD83,CCR7,IL4R,IL7R,ZBTB7B,RASGRP1	17	102		GO: Biological Process	GO:0045621	positive regulation of lymphocyte differentiation	2.762e-05	0.006294	ZNF609,CD83,MDK,CCR7,ZAP70,CD74,DUSP10,MYB	8	116
GO: Biological Process	GO:0070661	leukocyte proliferation	2.257e-11	5.753e-09	HLA-DQA1,CCR2,SLAMF6,ZC3H12D,CCR7,ST6GAL1,BTLA,CR2,SLC4A1,CARD11,CTPS1,IL7R,CD55,MALT1,NFATC2,ICOSLG,RIPK3,GPR183,CBLB,CD6,CD19,MS4A1,CD40,TNFRSF13C,CD74,LEF1	26	348		GO: Biological Process	GO:0099537	trans-synaptic signaling	1.269e-05	0.005178	SYN3,PLEKHG5,MEF2C,ADORA2B,ADRB1,NR3C2,BEGAIN,DOC2A,ANK3,SLC17A8,TMEM108,LYNX1,MUSK,BCL2L1,BDNF,NFATC4,SPHK1,NGFR,CACNA1I,CACNA1H,CACNA1G,CA2,CA7,CHRNA6,CAMK2A,NTRK3,SHISA9,USP14,OXT,OXTR,KCNQ4,CPLX3,CD38,SYNGR1,PDYN,ANAPC2,PLCG1,AKAP7,APBA3,PNKD,CREB1,SLC32A1,GNA14,PRKACA,CALY,PRKCZ,CX3CR1,PRNP,FCHSD2,DLG1,SHANK1,DPP6,RASGRF2,HRH4,EPHB2,MYCBPAP,SCTR,FGF14,SLC6A1,CD24,IGSF9B,SNCA,BRSK1,GABRR1,GAB…	82	900		GO: Biological Process	GO:0009057	macromolecule catabolic process	7.682e-07	0.0003143	ACR,PLEKHG5,ADRA1B,ADRB1,ACAN,CUL2,OGT,ENC1,HIPK2,KHSRP,MAPK15,MTM1,BECN1,CTSF,SNX3,AUH,PABPC4,BNIP3L,NOS2,OAZ1,CBLB,CDKN1B,PTTG1,TBRG4,UBE2L6,USP25,PGA5,PNPT1,CLN3,ANAPC2,FBXO7,QKI,PML,PSMF1,FBXL14,PPP1CB,KLK4,ISG15,VCAN,PRKACA,UBXN2A,MAPK8,CTRL,CTSE,FBXL12,PSMD4,FBXL3,LRIG2,KLHL3,UBE2R2,EXOG,USP15,RAD23A,YBX2,SH3GLB1,ROCK1,RPL6,RPL7,RPL9,RPL13,RPL17,RPL18A,RPL21,RPL30,RPL31,RPL34,RPL35A,RPL37A,…	130	1453		GO: Biological Process	GO:0045621	positive regulation of lymphocyte differentiation	6.379e-10	2.024e-07	IKZF1,MDK,ZBTB1,MYB,BMI1,MALT1,NFKBID,RUNX3,CBFB,SART1,DUSP10,CD83,CCR7,IL4R,IL7R,TOX,ZBTB7B,RASGRP1	18	116		GO: Biological Process	GO:0032535	regulation of cellular component size	3.126e-05	0.006748	SH3BP1,BCL11A,MAP3K1,HP1BP3,FCHSD2,NGF,CCR7,BAIAP2,TMEM123,NCK2,CRABP2,GSK3B,IFRD1,MACF1,ARPC5L	15	418
GO: Biological Process	GO:0050863	regulation of T cell activation	3.301e-11	7.992e-09	HLA-DOA,HLA-DQA1,IKZF1,CD83,FANCA,CCR2,ICOS,ZC3H12D,CCR6,CCR7,BTLA,SLC4A1,CARD11,IL7R,CD55,IRF4,MALT1,NFATC2,ICOSLG,RIPK3,DTX1,CBLB,CD2,CD6,TNFRSF13C,CD74	26	354		GO: Biological Process	GO:0098916	anterograde trans-synaptic signaling	1.553e-05	0.005735	SYN3,PLEKHG5,MEF2C,ADORA2B,ADRB1,NR3C2,BEGAIN,DOC2A,ANK3,SLC17A8,TMEM108,LYNX1,MUSK,BCL2L1,BDNF,NFATC4,SPHK1,NGFR,CACNA1I,CACNA1H,CACNA1G,CA2,CA7,CHRNA6,CAMK2A,NTRK3,SHISA9,USP14,OXT,OXTR,KCNQ4,CPLX3,CD38,SYNGR1,PDYN,ANAPC2,PLCG1,AKAP7,APBA3,PNKD,CREB1,SLC32A1,GNA14,PRKACA,CALY,PRKCZ,CX3CR1,PRNP,FCHSD2,DLG1,SHANK1,DPP6,RASGRF2,HRH4,EPHB2,MYCBPAP,SCTR,FGF14,SLC6A1,CD24,IGSF9B,SNCA,BRSK1,GABRR1,GAB…	81	891		GO: Biological Process	GO:0007267	cell-cell signaling	9.512e-07	0.0003698	SYN3,HIPK1,PLEKHG5,MEF2C,ADM,ADORA2B,ADRA1B,ADRB1,ADRB2,NR3C2,RECK,BEGAIN,DOC2A,ANK3,HIPK2,AR,SLC17A8,LYNX1,GRHL3,MUSK,SNX3,NAPA,RGS9,HCN2,BDNF,CDK5R1,NF1,NFATC4,CACNA1I,CACNA1G,NKX6-1,NODAL,NOS2,CA2,CA7,CHRNA6,NPPA,NTF4,CAMK2A,NTRK2,NTRK3,SHISA9,CCNE1,OXT,OXTR,KCNQ4,CPLX3,SYNGR1,NOG,PDYN,OTOF,ANAPC2,PLCB2,PLCG1,AKAP7,PSMF1,RPH3AL,SOSTDC1,PNKD,CREB1,CRHR1,SLC32A1,GNA14,PRKACA,CALY,PROP1,CLSTN3,CY…	161	1899		GO: Biological Process	GO:0022409	positive regulation of cell-cell adhesion	1.177e-09	3.437e-07	ETS1,IKZF1,MDK,CCL21,BTLA,ZBTB1,CARD11,MYB,CD276,BMI1,MALT1,ICOSLG,NFKBID,RUNX3,CBFB,SART1,CD3E,TNFRSF13C,DUSP10,CD83,CCR7,IL4R,IL7R,CD55,PTPN22,ZBTB7B,RASGRP1,SMAD7	28	290		GO: Biological Process	GO:0050865	regulation of cell activation	3.331e-05	0.00683	ZNF609,ABR,HLA-DOA,CD83,MDK,JAK2,PTPN11,C1QTNF1,CCR6,CCR7,BANK1,NCK2,BTLA,ZAP70,TNFRSF13C,PRKCA,CD74,PDE5A,DUSP10,MYB	20	690
GO: Biological Process	GO:0050776	regulation of immune response	7.534e-11	1.737e-08	PDE4B,HLA-DQA1,TLR7,TMEM173,ADCY7,MAP3K1,PYHIN1,CCR2,SLAMF6,FCER2,LPXN,RBM14,CCR6,CCR7,PLCG2,EZR,PRKD2,SFPQ,BTLA,CR2,TIFA,PRKCB,FOXP1,CARD11,IL7R,SLAMF8,CD55,IRF4,STAP1,ITK,RFTN1,MALT1,NFATC2,NFKB1,ICOSLG,RIPK3,CBLB,CD3D,CD3G,CD8A,CD19,MS4A1,TLR1,CD40,CD48,TNFRSF13C,CD74,CD79B,EIF2AK4	49	1170		GO: Biological Process	GO:0007268	chemical synaptic transmission	1.553e-05	0.005735	SYN3,PLEKHG5,MEF2C,ADORA2B,ADRB1,NR3C2,BEGAIN,DOC2A,ANK3,SLC17A8,TMEM108,LYNX1,MUSK,BCL2L1,BDNF,NFATC4,SPHK1,NGFR,CACNA1I,CACNA1H,CACNA1G,CA2,CA7,CHRNA6,CAMK2A,NTRK3,SHISA9,USP14,OXT,OXTR,KCNQ4,CPLX3,CD38,SYNGR1,PDYN,ANAPC2,PLCG1,AKAP7,APBA3,PNKD,CREB1,SLC32A1,GNA14,PRKACA,CALY,PRKCZ,CX3CR1,PRNP,FCHSD2,DLG1,SHANK1,DPP6,RASGRF2,HRH4,EPHB2,MYCBPAP,SCTR,FGF14,SLC6A1,CD24,IGSF9B,SNCA,BRSK1,GABRR1,GAB…	81	891		GO: Biological Process	GO:0030003	cellular cation homeostasis	1.052e-06	0.0003894	ADM,ADRA1B,ADRB1,ADRB2,NR3C2,ALAS2,ATP6V1E2,ATP1A3,ATP2B4,CXCR5,CACNA1I,CACNA1G,C7,CA2,CA7,SLC11A2,CCRL2,OPRL1,OXT,OXTR,CD19,MS4A1,CD36,CD40,CLN3,PLCB2,CCR6,CCR7,PLCG1,PML,SLC4A7,SLC31A2,CRHR1,PLCH2,PRKACA,CD55,ATP2C2,FIS1,HRH4,TRPV4,RXFP3,PTK2B,GPR157,SCO1,CCL19,CCL21,SKP1,FTH1,CD24,FTL,SNCA,FAM155B,SWAP70,ERC1,CCR9,MT4,GHRH,GPR174,P2RY10,GNG3,GPR18,LPAR4,GRM5,TFRC,ISCU,HRH3,TPT1,PRND,HMOX1,HRC,…	76	734		GO: Biological Process	GO:0001775	cell activation	1.197e-09	3.437e-07	LRRK2,IKZF1,BCL11A,MDK,MFNG,CCL21,ALDOC,SELL,BTLA,HVCN1,ZBTB1,HDAC7,LY6D,PLEKHO2,PDE5A,CARD11,STX11,MYB,CD276,SOX4,SP3,GALNS,SWAP70,SIGLEC5,CXCR5,BMI1,MALT1,JMJD6,NFKB1,CPNE1,ICOSLG,NFKBID,TLR9,RUNX3,CBFB,SART1,CD2,CD3E,CD8A,CD19,MS4A1,CD38,CD40,TNFRSF13C,CD79B,DUSP10,TNFAIP3,HLA-DOA,PECAM1,BLNK,CD83,CCR6,CCR7,GMFG,PRF1,PRKCB,IL4R,IL7R,HDAC9,TOX,INS,CD55,GAPT,PTPN22,STAP1,ITK,ITPR3,DEFA1,JAK2,RAB…	79	1559		GO: Biological Process	GO:0045321	leukocyte activation	3.835e-05	0.007488	ZNF609,CDH26,ABR,HLA-DOA,BLNK,BCL11A,CD83,MDK,CXCR5,JAK2,PTPN11,NFKB1,CCR6,CCR7,BANK1,NCK2,BTLA,HVCN1,YWHAZ,ZAP70,LY6D,MS4A1,IL21R,TNFRSF13C,CD74,CD79B,PDE5A,EIF2AK4,DUSP10,CTPS1,MYB	31	1386
GO: Biological Process	GO:0051249	regulation of lymphocyte activation	1.904e-10	4.192e-08	HLA-DOA,HLA-DQA1,IKZF1,CD83,FANCA,CCR2,ICOS,ZC3H12D,CCR6,CCR7,BTLA,SLC4A1,CARD11,IL7R,SLAMF8,CD55,IRF4,MALT1,NFATC2,BANK1,ICOSLG,RIPK3,DTX1,GPR183,CBLB,CD2,CD6,CD19,CD40,TNFRSF13C,CD74	31	538		GO: Biological Process	GO:0070647	protein modification by small protein conjugation or removal	1.876e-05	0.006613	BCL11A,TRIM59,RNF157,KLHL13,HACE1,SPOP,PDZD4,CUL4A,CUL2,SUPT3H,OGT,APC,FANCM,AR,MAPK15,BECN1,PELI3,SPHK1,CCNA1,CBLB,CCNA2,USP14,DCUN1D1,UBE2L6,USP25,COPS2,OTUB2,ASB10,ANAPC2,FBXO7,DCAF12,PSMF1,GNL3L,TRIM58,ISG15,DCAF10,UBE2F,UBXN2A,MAPK8,SENP3,FBXW2,BIRC7,FBXL3,COPS7A,KLHL3,UBE2R2,FBXO9,RNF10,USP15,RAD23A,PSME3,EPAS1,DCAF7,CBLL1,RNF148,TNIP3,FBXO30,YOD1,FZR1,UBAC1,DCAF17,TRIM38,UBE2E3,OTUD5,SKP2,…	98	1138		GO: Biological Process	GO:0055082	cellular chemical homeostasis	1.639e-06	0.0005794	ADM,ADRA1B,ADRB1,ADRB2,NR3C2,ALAS2,OGT,ATP6V1E2,ATP1A3,ATP2B4,CXCR5,CACNA1I,CACNA1G,C7,CA2,CA7,SLC11A2,CCRL2,OPRL1,OXT,OXTR,CD19,MS4A1,CD36,CD40,CLN3,PLCB2,CCR6,CCR7,PLCG1,PML,SLC4A7,SLC31A2,CRHR1,PLCH2,PRKACA,ZBTB20,CD55,PTPRN2,ATP2C2,FIS1,HRH4,TRPV4,ERN1,RXFP3,PTK2B,GPR157,SCO1,SCTR,CCL19,CCL21,SKP1,FTH1,CD24,FTL,SNCA,FAM155B,SOX4,SWAP70,ERC1,CCR9,MT4,GHRH,GPR174,P2RY10,GNG3,GPLD1,GPR18,LPAR4,G…	90	926		GO: Biological Process	GO:0002694	regulation of leukocyte activation	1.499e-09	4.109e-07	LRRK2,IKZF1,MDK,CCL21,BTLA,ZBTB1,PDE5A,CARD11,MYB,CD276,BMI1,MALT1,ICOSLG,NFKBID,TLR9,RUNX3,CBFB,SART1,CD2,CD3E,CD19,CD38,CD40,TNFRSF13C,DUSP10,TNFAIP3,HLA-DOA,CD83,CCR6,CCR7,IL4R,IL7R,TOX,CD55,PTPN22,STAP1,BANK1,PELI1,GPR183,ZBTB7B,GAL,RASGRP1,RIF1,SMAD7	44	640		GO: Biological Process	GO:0002520	immune system development	4.025e-05	0.007503	ZNF609,SPIB,HLA-DOA,BLNK,BCL11A,CD83,MDK,CXCR5,JAK2,PTPN11,YAP1,NFKB1,RABGAP1L,CCR6,CCR7,PML,FLI1,ZAP70,GSK3B,LY6D,MS4A1,PRKCA,CD74,CD79B,DUSP10,MAPK11,MYB	27	1127
GO: Biological Process	GO:0002694	regulation of leukocyte activation	2.066e-10	4.35e-08	HLA-DOA,HLA-DQA1,CTSC,IKZF1,CD83,FANCA,CCR2,ICOS,ZC3H12D,CCR6,CCR7,BTLA,SLC4A1,CARD11,IL7R,SLAMF8,CD55,IRF4,STAP1,MALT1,NFATC2,BANK1,ICOSLG,RIPK3,DTX1,GPR183,TSPAN32,CBLB,CD2,CD6,CD19,CD40,TNFRSF13C,CD74	34	640		GO: Biological Process	GO:0048167	regulation of synaptic plasticity	3.47e-05	0.01129	MEF2C,ADRB1,MUSK,BCL2L1,BDNF,NFATC4,CAMK2A,SHISA9,CD38,SYNGR1,ANAPC2,CREB1,PRKCZ,CX3CR1,PRNP,SHANK1,RASGRF2,EPHB2,SCTR,FGF14,SNCA,BRSK1,CYP46A1,NCDN,CNTN2,GRM5,MYLK2,INS,LRRTM1	29	227		GO: Biological Process	GO:0055080	cation homeostasis	2.027e-06	0.0006747	MC3R,ADM,ADRA1B,ADRB1,ADRB2,NR3C2,ALAS2,ANK3,ATP6V1E2,ATP1A3,ATP2B4,CXCR5,CACNA1I,CACNA1G,C7,CA2,CA7,SLC11A2,CCRL2,OPRL1,OXT,OXTR,CD19,MS4A1,CD36,CD40,CLN3,PLCB2,CCR6,CCR7,PLCG1,PML,SLC4A7,SLC31A2,CRHR1,PLCH2,PRKACA,CD55,ATP2C2,FIS1,HRH4,TRPV4,EPAS1,RXFP3,SLC25A37,PTK2B,GPR157,FECH,SCO1,CCL19,CCL21,SKP1,FTH1,CD24,FTL,SNCA,FAM155B,SWAP70,ERC1,CCR9,MT4,GHRH,GPR174,P2RY10,GNG3,GPR18,LPAR4,GRM5,TFRC,…	82	825		GO: Biological Process	GO:1903037	regulation of leukocyte cell-cell adhesion	1.937e-09	5.077e-07	ETS1,IKZF1,MDK,CCL21,BTLA,ZBTB1,PDE5A,CARD11,MYB,CD276,BMI1,MALT1,ICOSLG,NFKBID,RUNX3,CBFB,SART1,CD3E,TNFRSF13C,DUSP10,CD83,CCR7,IL4R,IL7R,CD55,PTPN22,PELI1,ZBTB7B,RASGRP1,SMAD7	30	336		GO: Biological Process	GO:0002521	leukocyte differentiation	4.436e-05	0.007833	ZNF609,SPIB,HLA-DOA,BLNK,BCL11A,CD83,MDK,CCR6,CCR7,ZAP70,GSK3B,LY6D,MS4A1,PRKCA,CD74,CD79B,DUSP10,MYB	18	591
GO: Biological Process	GO:0050778	positive regulation of immune response	9.337e-10	1.884e-07	PDE4B,HLA-DQA1,TLR7,TMEM173,MAP3K1,PYHIN1,CCR2,SLAMF6,FCER2,LPXN,RBM14,CCR7,PLCG2,EZR,PRKD2,SFPQ,CR2,TIFA,PRKCB,FOXP1,CARD11,CD55,IRF4,STAP1,ITK,RFTN1,MALT1,NFATC2,NFKB1,ICOSLG,CBLB,CD3D,CD3G,CD19,MS4A1,TLR1,CD40,TNFRSF13C,CD74,CD79B,EIF2AK4	41	938		GO: Biological Process	GO:0002520	immune system development	3.494e-05	0.01129	HIPK1,BCL11A,MEF2C,MEIS2,ADD2,PARP1,ALAS2,CUL4A,ANK1,HIPK2,APC,LY6D,RHOH,PABPC4,CXCR5,BPGM,CA2,SLC11A2,RUNX3,CBLB,CD19,MS4A1,CD27,CD40,CD74,CD79A,CD79B,BLNK,CD83,FBXO7,CCR6,CCR7,PML,PSMF1,TRIM58,POU1F1,POU2F2,CR2,CREB1,ZBTB46,RSAD2,ISG15,SH3PXD2A,PRKCZ,MAPK11,HDAC9,ACE,STAP1,GPR183,TRIM10,ESCO2,EFNA4,WASF2,PSME3,EPAS1,EPHB3,ERBB2,GLRX5,RPS14,AHSP,FECH,CCL19,CCL21,FLT3,IKZF3,OTUD5,TXNRD2,ZBTB1,SLC…	96	1127		GO: Biological Process	GO:0006873	cellular ion homeostasis	2.146e-06	0.0006747	ADM,ADRA1B,ADRB1,ADRB2,NR3C2,ALAS2,ATP6V1E2,ATP1A3,ATP2B4,CXCR5,CACNA1I,CACNA1G,C7,CA2,CA7,SLC11A2,CCRL2,OPRL1,OXT,OXTR,CD19,MS4A1,CD36,CD40,CLN3,PLCB2,CCR6,CCR7,PLCG1,PML,SLC4A7,SLC31A2,CRHR1,PLCH2,PRKACA,CD55,ATP2C2,FIS1,HRH4,TRPV4,RXFP3,PTK2B,GPR157,SCO1,CCL19,CCL21,SKP1,FTH1,CD24,FTL,SNCA,FAM155B,SWAP70,ERC1,CCR9,MT4,GHRH,GPR174,P2RY10,GNG3,GPR18,LPAR4,GRM5,TFRC,ISCU,HRH3,TPT1,PRND,HMOX1,HRC,…	76	748		GO: Biological Process	GO:0002520	immune system development	4.496e-09	1.129e-06	ETS1,IKZF1,BCL11A,MDK,MYSM1,MFNG,FGFR2,CCL21,FLI1,ZBTB1,HDAC7,LY6D,CARD11,MYB,SOX4,SP3,SPIB,SWAP70,CXCR5,BMI1,MALT1,JMJD6,NFKB1,ICOSLG,TCF12,NFKBID,TLR9,RUNX3,CBFB,SIRT1,SART1,CD2,CD3E,CD8A,CD19,MS4A1,CD40,CD79B,DUSP10,TNFAIP3,HLA-DOA,BLNK,CD83,CCR6,CCR7,PML,CREB1,PRKCB,IL4R,IL7R,HDAC9,TOX,RASSF2,PTPN22,STAP1,ITK,JAK2,GPR183,ZBTB7B,RASGRP1,RIF1,SMAD7	62	1127		GO: Biological Process	GO:1903037	regulation of leukocyte cell-cell adhesion	4.968e-05	0.007833	ZNF609,CD83,MDK,PTPN11,CCR7,NCK2,BTLA,ZAP70,TNFRSF13C,CD74,PDE5A,DUSP10,MYB	13	336
GO: Biological Process	GO:0030183	B cell differentiation	9.826e-10	1.903e-07	BLNK,IKZF1,BCL11A,MFNG,PLCG2,DOCK10,POU2F2,CR2,FOXP1,CARD11,SLAMF8,MALT1,GPR183,CD19,MS4A1,CD79B	16	149		GO: Biological Process	GO:0048534	hematopoietic or lymphoid organ development	5.008e-05	0.01554	HIPK1,BCL11A,MEF2C,MEIS2,ADD2,PARP1,ALAS2,CUL4A,ANK1,HIPK2,APC,LY6D,RHOH,PABPC4,CXCR5,BPGM,CA2,SLC11A2,RUNX3,CD19,MS4A1,CD27,CD74,CD79A,CD79B,BLNK,CD83,FBXO7,CCR6,CCR7,PML,PSMF1,TRIM58,POU1F1,POU2F2,CR2,CREB1,ZBTB46,RSAD2,ISG15,SH3PXD2A,PRKCZ,MAPK11,HDAC9,ACE,STAP1,GPR183,TRIM10,ESCO2,EFNA4,WASF2,PSME3,EPAS1,EPHB3,ERBB2,GLRX5,RPS14,AHSP,FECH,CCL19,CCL21,FLT3,IKZF3,OTUD5,TXNRD2,ZBTB1,SLC4A1,CD24,S…	91	1065		GO: Biological Process	GO:0006402	mRNA catabolic process	2.169e-06	0.0006747	KHSRP,AUH,PABPC4,TBRG4,PNPT1,QKI,PSMF1,PSMD4,YBX2,ROCK1,RPL6,RPL7,RPL9,RPL13,RPL17,RPL18A,RPL21,RPL30,RPL31,RPL34,RPL35A,RPL37A,RPL38,RPL39,RPL41,RPLP0,RPLP1,ERN1,RPLP2,RPS7,RPS9,RPS12,RPS14,RPS15,RPS15A,RPS21,RPS24,RPS27,RPS29,PABPC1,PNLDC1,RPL35,CARHSP1,UBA52,UBB,SCGB1A1	46	377		GO: Biological Process	GO:0050865	regulation of cell activation	4.967e-09	1.198e-06	LRRK2,IKZF1,MDK,CCL21,BTLA,ZBTB1,PDE5A,CARD11,MYB,CD276,BMI1,MALT1,ICOSLG,NFKBID,TLR9,RUNX3,CBFB,SART1,CD2,CD3E,CD19,CD38,CD40,TNFRSF13C,DUSP10,TNFAIP3,HLA-DOA,CD83,CCR6,CCR7,IL4R,IL7R,TOX,CD55,PTPN22,STAP1,JAK2,BANK1,PELI1,GPR183,ZBTB7B,GAL,RASGRP1,RIF1,SMAD7	45	690		GO: Biological Process	GO:0022409	positive regulation of cell-cell adhesion	5.11e-05	0.007833	ZNF609,CD83,MDK,PTPN11,CCR7,NCK2,BTLA,ZAP70,TNFRSF13C,CD74,DUSP10,MYB	12	290
GO: Biological Process	GO:0050851	antigen receptor-mediated signaling pathway	1.159e-09	2.159e-07	PDE4B,HLA-DQA1,LPXN,CCR7,PLCG2,EZR,PRKD2,PRKCB,FOXP1,CARD11,STAP1,ITK,RFTN1,MALT1,NFATC2,NFKB1,ICOSLG,CBLB,CD3D,CD3G,CD19,MS4A1,CD79B	23	328		GO: Biological Process	GO:0072657	protein localization to membrane	5.702e-05	0.01701	OGT,DPP10,ANK1,ANK3,AR,TSPAN33,MUSK,BCL2L1,CAMK2A,RTP2,CLN3,CRIPT,NME7,GORASP2,PRKCZ,MAPK8,PRNP,ARL5C,DLG1,DPP6,FIS1,SH3GLB1,GOLGA7,EMP2,MRAP2,RPL6,RPL9,RPL17,EPHB2,RPL21,RPL30,ERBB2,RPL39,RPL41,RPLP0,RPS8,RPS14,RPS15A,RPS24,RPS27,FGF13,GPC5,SEC23A,FOLR1,SLC4A1,CD24,EFR3B,GGA2,NFASC,STAC2,FAM126A,SEC61B,SFN,TFDP2,ZDHHC6,PKP3,TP73,TSPAN15,JSRP1,RAB15,INS,SMURF1,LRP5,MADCAM1	64	686		GO: Biological Process	GO:0019725	cellular homeostasis	2.964e-06	0.0008864	ADM,ADRA1B,ADRB1,ADRB2,TXNDC16,NR3C2,ALAS2,OGT,ATP6V1E2,AQP2,MTM1,ATP1A3,ATP2B4,CXCR5,CACNA1I,CACNA1G,C7,NOS2,CA2,CA7,SLC11A2,CCRL2,OPRL1,OXT,OXTR,CD19,MS4A1,CD36,CD40,NXNL1,CLN3,PLCB2,CCR6,CCR7,PLCG1,TXNDC8,PML,SLC4A7,SLC31A2,CRHR1,PLCH2,PRKACA,ZBTB20,CD55,PTPRN2,ATP2C2,FIS1,HRH4,TRPV4,GLRX5,ERN1,RXFP3,PTK2B,GPR157,SCO1,SCTR,CCL19,CCL21,SKP1,HVCN1,FTH1,CD24,FTL,SNCA,FAM155B,SOX4,SWAP70,ERC1,CCR9…	101	1088		GO: Biological Process	GO:0001816	cytokine production	7.166e-09	1.662e-06	LRRK2,MDK,PYHIN1,SEMA7A,HDAC7,SETD2,ADAM33,CARD11,MYB,CD276,GHRL,MALT1,RFTN1,SYT11,NFKB1,ICOSLG,TLR9,RUNX3,SIRT1,CD2,CD3E,CD40,TNFRSF13C,TNFAIP3,LRRFIP1,TRAF3,PDE4B,CD83,CCR7,EIF2AK3,HOMER2,PML,MCOLN2,EZR,PRKD2,CREB1,IL4R,IL5RA,HDAC9,ZBTB20,INS,CD55,PTPN22,ITK,JAK2,BANK1,NLRX1,PELI1,ZBTB7B,RASGRP1,ELF1,SMAD7	52	875		GO: Biological Process	GO:0045619	regulation of lymphocyte differentiation	5.151e-05	0.007833	ZNF609,HLA-DOA,CD83,MDK,CCR6,CCR7,ZAP70,CD74,DUSP10,MYB	10	203
GO: Biological Process	GO:0002285	lymphocyte activation involved in immune response	1.333e-09	2.39e-07	CCR2,MFNG,SLAMF6,CCR6,CCR7,PLCG2,DOCK10,FOXP1,SWAP70,IRF4,MALT1,ICOSLG,GPR183,CD19,CD40,EIF2AK4,LY9,LEF1	18	198		GO: Biological Process	GO:0010562	positive regulation of phosphorus metabolic process	6.27e-05	0.01737	MEF2C,MAP3K5,ADORA2B,ADRA1B,MID1,BCAR3,ALOX12B,MUC20,OGT,FGD2,HIPK2,AR,MAPK15,MTCP1,MUSK,TNFRSF14,BCL2L1,BDNF,BMP8B,SPHK1,NGFR,NOS3,NTRK3,DDR2,GPRC5A,CD19,CD27,CD36,CD40,CD74,MAP3K13,CDC25B,GPR37L1,PGK2,SHC2,CLN3,CCR7,POU1F1,PRKACA,PRKCZ,MAPK11,CX3CR1,PRNP,BIRC7,ACE,STAP1,DLG1,GAPDHS,BANK1,DVL3,GPR183,SH3GLB1,TRPV4,EMP2,EPHB2,ERBB2,ERN1,ESRRB,ACSL1,STRADB,FCER1A,FGF7,FGF8,TNFRSF19,FGF13,CCL19,CCL…	105	1277		GO: Biological Process	GO:0002088	lens development in camera-type eye	3.483e-06	0.001003	HIPK1,BFSP2,HIPK2,LCTL,NF2,NTRK3,CDK4,CDKN1B,CRYAB,CRYBA1,CRYGD,CRYGS,DLG1,FGFR2,SKI,KDM5B,TMOD1,WNT7B	18	89		GO: Biological Process	GO:0022407	regulation of cell-cell adhesion	1.179e-08	2.594e-06	ETS1,IKZF1,MDK,CCL21,BTLA,ZBTB1,PDE5A,CARD11,MYB,CD276,SWAP70,BMI1,MALT1,ICOSLG,NFKBID,RUNX3,CBFB,SART1,CD3E,TNFRSF13C,DUSP10,TNFAIP3,CD83,CCR7,MAPK7,IL4R,IL7R,CD55,PTPN22,JAK2,PELI1,ZBTB7B,RASGRP1,SMAD7	34	450		GO: Biological Process	GO:0042113	B cell activation	5.279e-05	0.007833	BLNK,BCL11A,CXCR5,CCR6,BANK1,BTLA,ZAP70,MS4A1,TNFRSF13C,CD74,CD79B,CTPS1,MYB	13	338
GO: Biological Process	GO:0050865	regulation of cell activation	1.456e-09	2.518e-07	HLA-DOA,HLA-DQA1,CTSC,IKZF1,CD83,FANCA,CCR2,ICOS,ZC3H12D,CCR6,CCR7,BTLA,SLC4A1,CARD11,IL7R,SLAMF8,CD55,IRF4,STAP1,MALT1,NFATC2,BANK1,ICOSLG,RIPK3,DTX1,GPR183,TSPAN32,CBLB,CD2,CD6,CD19,CD40,TNFRSF13C,CD74	34	690		GO: Biological Process	GO:0045937	positive regulation of phosphate metabolic process	6.27e-05	0.01737	MEF2C,MAP3K5,ADORA2B,ADRA1B,MID1,BCAR3,ALOX12B,MUC20,OGT,FGD2,HIPK2,AR,MAPK15,MTCP1,MUSK,TNFRSF14,BCL2L1,BDNF,BMP8B,SPHK1,NGFR,NOS3,NTRK3,DDR2,GPRC5A,CD19,CD27,CD36,CD40,CD74,MAP3K13,CDC25B,GPR37L1,PGK2,SHC2,CLN3,CCR7,POU1F1,PRKACA,PRKCZ,MAPK11,CX3CR1,PRNP,BIRC7,ACE,STAP1,DLG1,GAPDHS,BANK1,DVL3,GPR183,SH3GLB1,TRPV4,EMP2,EPHB2,ERBB2,ERN1,ESRRB,ACSL1,STRADB,FCER1A,FGF7,FGF8,TNFRSF19,FGF13,CCL19,CCL…	105	1277		GO: Biological Process	GO:0098771	inorganic ion homeostasis	3.714e-06	0.001031	MC3R,ADM,ADRA1B,ADRB1,ADRB2,NR3C2,ALAS2,ANK3,ATP6V1E2,ATP1A3,ATP2B4,CXCR5,CACNA1I,CACNA1G,C7,CA2,CA7,SLC11A2,CCRL2,OPRL1,OXT,OXTR,CD19,MS4A1,CD36,CD40,CLN3,PLCB2,CCR6,CCR7,PLCG1,PML,SLC4A7,SLC31A2,CRHR1,PLCH2,PRKACA,CD55,ATP2C2,FIS1,HRH4,TRPV4,EPAS1,RXFP3,SLC25A37,PTK2B,GPR157,FECH,SCO1,CCL19,CCL21,SKP1,FTH1,CD24,FTL,SNCA,FAM155B,SWAP70,ERC1,CCR9,MT4,GHRH,GPR174,P2RY10,GNG3,GPR18,LPAR4,GRM5,TFRC,…	82	838		GO: Biological Process	GO:0002684	positive regulation of immune system process	1.205e-08	2.594e-06	LRRK2,ETS1,IKZF1,MDK,MAP3K1,PYHIN1,FCER2,CCL21,MUC20,SELL,SEMA7A,BTLA,ZBTB1,CYFIP2,CARD11,MYB,CD276,SWAP70,BMI1,MALT1,RFTN1,NFKB1,ICOSLG,NFKBID,TLR9,RUNX3,CBFB,SIRT1,SART1,CD2,CD3E,CD19,MS4A1,CD38,CD40,TNFRSF13C,CD79B,DUSP10,TNFAIP3,TRAF3,PDE4B,PECAM1,CD83,CCR6,CCR7,EZR,PRKD2,CREB1,OTUD4,PRKCB,IL4R,IL7R,TOX,CD55,PTPN22,STAP1,ITK,NLRX1,PELI1,GPR183,ZBTB7B,RASGRP1,RIF1,ELF1,EIF2AK4,MADCAM1	66	1268		GO: Biological Process	GO:0030097	hemopoiesis	5.348e-05	0.007833	ZNF609,SPIB,HLA-DOA,BLNK,BCL11A,CD83,MDK,JAK2,PTPN11,YAP1,RABGAP1L,CCR6,CCR7,PML,FLI1,ZAP70,GSK3B,LY6D,MS4A1,PRKCA,CD74,CD79B,DUSP10,MAPK11,MYB	25	1018
GO: Biological Process	GO:0001819	positive regulation of cytokine production	4.038e-09	6.742e-07	PDE4B,TLR7,TMEM173,CD83,PYHIN1,CCR2,SLAMF6,CCR7,PLCG2,MCOLN2,PRKD2,IRF8,SETD2,CARD11,MAPK11,IRF4,MALT1,NFKB1,NFKB2,ICOSLG,CD2,CD6,TLR1,CD40,TNFRSF13C,CD74,LTB,LY9	28	508		GO: Biological Process	GO:0033013	tetrapyrrole metabolic process	6.988e-05	0.01836	ALAS1,ALAS2,ANK1,MTR,BLVRB,SLC11A2,PPOX,CTRB1,FECH,SLC25A39,CTRC,HMOX1,UROD	13	66		GO: Biological Process	GO:0016032	viral process	4.023e-06	0.001078	TRIM59,MOG,CUL2,OGT,HIPK2,BECN1,SNX3,TNFRSF14,BNIP3L,NFX1,NTRK3,CCNA2,CD8B,CENPA,PLCG1,PML,POLR2A,POLR2C,CR2,CREB1,RSAD2,ISG15,PKN2,CD55,COPS7A,DLG1,RAD23A,TRIM10,BRD2,WASF2,RPL6,RPL7,RPL9,RPL13,RPL17,RPL18A,RPL21,RPL30,RPL31,RPL34,RPL35A,RPL37A,RPL38,RPL39,RPL41,RPLP0,RPLP1,RPLP2,RPS7,RPS9,RPS12,RPS14,RPS15,RPS15A,RPS21,RPS24,RPS27,RPS29,RXRA,CHD6,PPIH,TRIM38,FLT3,SKP1,PABPC1,SLC1A5,STAT1,UBR4,T…	83	853		GO: Biological Process	GO:0002682	regulation of immune system process	1.817e-08	3.777e-06	LRRK2,ETS1,IKZF1,MDK,MYSM1,MAP3K1,PYHIN1,FCER2,CCL21,MUC20,SELL,SEMA7A,BTLA,ZBTB1,CYFIP2,CLEC2D,PDE5A,CARD11,MYB,CD276,SWAP70,BMI1,MALT1,RFTN1,NFKB1,ICOSLG,TCF12,NFKBID,TLR9,RUNX3,CBFB,SIRT1,SART1,CD2,CD3E,CD8A,CD19,MS4A1,CD38,CD40,TNFRSF13C,CD79B,DUSP10,TNFAIP3,TRAF3,PDE4B,HLA-DOA,HLA-DOB,PECAM1,CD83,VPREB3,CCR6,CCR7,PML,EZR,PRKD2,CREB1,OTUD4,PRKCB,IL4R,IL7R,TOX,RASSF2,INS,CYP19A1,CD55,PTPN22,ST…	83	1776		GO: Biological Process	GO:0002577	regulation of antigen processing and presentation	6.981e-05	0.009872	HLA-DOA,HLA-DOB,CCR7,CD74	4	22
GO: Biological Process	GO:0046631	alpha-beta T cell activation	4.399e-09	7.1e-07	IKZF1,CD83,CCR2,SLAMF6,CCR6,CCR7,BTLA,FOXP1,CD55,IRF4,ITK,MALT1,GPR183,CBLB,LY9,LEF1	16	165		GO: Biological Process	GO:0030097	hemopoiesis	7.292e-05	0.01836	HIPK1,BCL11A,MEF2C,MEIS2,ADD2,PARP1,ALAS2,CUL4A,ANK1,HIPK2,APC,LY6D,RHOH,PABPC4,BPGM,CA2,SLC11A2,RUNX3,CD19,MS4A1,CD27,CD74,CD79A,CD79B,BLNK,CD83,FBXO7,CCR6,CCR7,PML,PSMF1,TRIM58,POU1F1,POU2F2,CR2,CREB1,ZBTB46,RSAD2,ISG15,SH3PXD2A,PRKCZ,MAPK11,HDAC9,ACE,STAP1,GPR183,TRIM10,ESCO2,EFNA4,WASF2,PSME3,EPAS1,ERBB2,GLRX5,RPS14,AHSP,FECH,CCL19,FLT3,IKZF3,OTUD5,TXNRD2,ZBTB1,SLC4A1,CD24,SOD2,SOX4,SPIB,TCEA…	87	1018		GO: Biological Process	GO:0099536	synaptic signaling	5.386e-06	0.001375	SYN3,PLEKHG5,MEF2C,ADORA2B,ADRB1,ADRB2,NR3C2,BEGAIN,DOC2A,ANK3,SLC17A8,LYNX1,MUSK,NAPA,RGS9,BDNF,CDK5R1,NF1,NFATC4,CACNA1I,CACNA1G,CA2,CA7,CHRNA6,NTF4,CAMK2A,NTRK2,NTRK3,SHISA9,OXT,OXTR,KCNQ4,CPLX3,SYNGR1,PDYN,OTOF,ANAPC2,PLCG1,AKAP7,PNKD,CREB1,CRHR1,SLC32A1,GNA14,PRKACA,CALY,CLSTN3,FCHSD2,PTPRN2,DLG1,DPP6,RASGRF2,HRH4,EPHB2,ETV5,PTK2B,SCTR,FGF14,BAIAP2,SLC6A1,CD24,IGSF9B,RIMS1,SNCA,BRSK1,GABRP,G…	87	913		GO: Biological Process	GO:0048534	hematopoietic or lymphoid organ development	2.131e-08	4.283e-06	ETS1,IKZF1,BCL11A,MDK,MYSM1,MFNG,FGFR2,CCL21,FLI1,ZBTB1,HDAC7,LY6D,CARD11,MYB,SOX4,SP3,SPIB,CXCR5,BMI1,MALT1,JMJD6,NFKB1,TCF12,NFKBID,TLR9,RUNX3,CBFB,SIRT1,SART1,CD2,CD3E,CD8A,CD19,MS4A1,CD79B,DUSP10,TNFAIP3,HLA-DOA,BLNK,CD83,CCR6,CCR7,PML,CREB1,PRKCB,IL4R,IL7R,HDAC9,TOX,RASSF2,PTPN22,STAP1,ITK,JAK2,GPR183,ZBTB7B,RASGRP1,SMAD7	58	1065		GO: Biological Process	GO:0042060	wound healing	7.695e-05	0.01052	MYLK,TRPC6,MDK,MAP3K1,ITPR3,JAK2,PTPN11,YAP1,C1QTNF1,DOCK6,YWHAZ,VANGL2,MSX2,IFRD1,PRKCA,MACF1,ELK3,DUSP10	18	617
GO: Biological Process	GO:0042100	B cell proliferation	5.175e-09	7.929e-07	BTLA,CR2,CARD11,CTPS1,IL7R,NFATC2,GPR183,CD19,MS4A1,CD40,TNFRSF13C,CD74,LEF1	13	103		GO: Biological Process	GO:0032945	negative regulation of mononuclear cell proliferation	7.578e-05	0.01836	BTLA,TNFRSF14,IL20RB,BTN1A1,CBLB,PRNP,DLG1,ERBB2,SFTPD,CD24,CD276,TNFRSF13B,HLA-DQA1,SCGB1A1,LST1	15	85		GO: Biological Process	GO:0099537	trans-synaptic signaling	5.482e-06	0.001375	SYN3,PLEKHG5,MEF2C,ADORA2B,ADRB1,ADRB2,NR3C2,BEGAIN,DOC2A,ANK3,SLC17A8,LYNX1,MUSK,NAPA,RGS9,BDNF,NF1,NFATC4,CACNA1I,CACNA1G,CA2,CA7,CHRNA6,NTF4,CAMK2A,NTRK2,NTRK3,SHISA9,OXT,OXTR,KCNQ4,CPLX3,SYNGR1,PDYN,OTOF,ANAPC2,PLCG1,AKAP7,PNKD,CREB1,CRHR1,SLC32A1,GNA14,PRKACA,CALY,CLSTN3,FCHSD2,PTPRN2,DLG1,DPP6,RASGRF2,HRH4,EPHB2,ETV5,PTK2B,SCTR,FGF14,BAIAP2,SLC6A1,CD24,IGSF9B,RIMS1,SNCA,BRSK1,GABRP,GABRR2,E…	86	900		GO: Biological Process	GO:0046634	regulation of alpha-beta T cell activation	2.211e-08	4.301e-06	IKZF1,BTLA,MYB,MALT1,NFKBID,RUNX3,CBFB,CD3E,CD83,CCR6,CCR7,IL4R,CD55,PTPN22,ZBTB7B,SMAD7	16	113		GO: Biological Process	GO:0045785	positive regulation of cell adhesion	0.0001038	0.01332	ZNF609,CD83,MDK,JAK2,PTPN11,CCR7,NCK2,BTLA,ZAP70,GSK3B,TNFRSF13C,PRKCA,CD74,DUSP10,MYB	15	465
GO: Biological Process	GO:0045580	regulation of T cell differentiation	5.24e-09	7.929e-07	HLA-DOA,HLA-DQA1,IKZF1,CD83,FANCA,CCR2,CCR6,CCR7,CARD11,IL7R,IRF4,MALT1,NFATC2,DTX1,CD2,CD74	16	167		GO: Biological Process	GO:0050672	negative regulation of lymphocyte proliferation	7.578e-05	0.01836	BTLA,TNFRSF14,IL20RB,BTN1A1,CBLB,PRNP,DLG1,ERBB2,SFTPD,CD24,CD276,TNFRSF13B,HLA-DQA1,SCGB1A1,LST1	15	85		GO: Biological Process	GO:0043085	positive regulation of catalytic activity	5.809e-06	0.001411	MC3R,MEF2C,MAP3K3,ADORA2B,ADRA1B,ADRB1,ADRB2,MMP17,RASAL1,MUC20,MAPK15,MTCP1,RACGAP1,GRHL3,ATP2B4,MYL3,NAPA,RGS11,RGS9,BDNF,CDK5R1,NF1,NODAL,NOS2,SLC11A2,NTF4,NTRK2,NTRK3,DDR2,OPRL1,DCUN1D1,CD19,CD40,MAP3K13,CDC25B,CDKN1B,RASGRP4,PLCB2,CCR7,PLCG1,PML,CRHR1,DNTTIP1,PPP2R5B,CSF1,GNA14,SH3PXD2A,PRKACA,DEPDC5,MAPK8,MAPK11,NOS1AP,DAZAP2,BIRC7,GADD45A,SRGAP3,ARFGAP3,DLG1,TBC1D21,MAP4K2,DVL3,DNAJB6,FIS1…	137	1611		GO: Biological Process	GO:0046635	positive regulation of alpha-beta T cell activation	2.829e-08	5.331e-06	IKZF1,MYB,MALT1,NFKBID,RUNX3,CBFB,CD3E,CD83,CCR7,IL4R,CD55,PTPN22,ZBTB7B	13	73		GO: Biological Process	GO:0051480	regulation of cytosolic calcium ion concentration	0.0001055	0.01332	TRPC6,ITPR3,CXCR5,JAK2,NGF,P2RY10,CACNA1I,C1QTNF1,CCR6,CCR7,PML,MCOLN2,S1PR1,MS4A1	14	413
GO: Biological Process	GO:0002335	mature B cell differentiation	5.866e-09	8.606e-07	MFNG,PLCG2,DOCK10,POU2F2,SLAMF8,MALT1,GPR183,CD19	8	28		GO: Biological Process	GO:0042327	positive regulation of phosphorylation	8.208e-05	0.01929	MAP3K5,ADORA2B,ADRA1B,MID1,BCAR3,ALOX12B,MUC20,OGT,FGD2,HIPK2,AR,MAPK15,MTCP1,MUSK,TNFRSF14,BDNF,BMP8B,SPHK1,NGFR,NTRK3,DDR2,GPRC5A,CD19,CD27,CD36,CD40,CD74,MAP3K13,CDC25B,GPR37L1,PGK2,SHC2,CLN3,CCR7,PRKACA,PRKCZ,MAPK11,CX3CR1,PRNP,BIRC7,ACE,STAP1,DLG1,GAPDHS,BANK1,DVL3,GPR183,SH3GLB1,TRPV4,EMP2,EPHB2,ERBB2,ERN1,ESRRB,ACSL1,STRADB,FCER1A,FGF7,FGF8,TNFRSF19,FGF13,CCL19,CCL21,FLT3,ITSN1,STIL,CD24,S…	99	1197		GO: Biological Process	GO:0098916	anterograde trans-synaptic signaling	6.627e-06	0.00148	SYN3,PLEKHG5,MEF2C,ADORA2B,ADRB1,ADRB2,NR3C2,BEGAIN,DOC2A,ANK3,SLC17A8,LYNX1,MUSK,NAPA,RGS9,BDNF,NF1,NFATC4,CACNA1I,CACNA1G,CA2,CA7,CHRNA6,NTF4,CAMK2A,NTRK2,NTRK3,SHISA9,OXT,OXTR,KCNQ4,CPLX3,SYNGR1,PDYN,OTOF,ANAPC2,PLCG1,AKAP7,PNKD,CREB1,CRHR1,SLC32A1,GNA14,PRKACA,CALY,CLSTN3,FCHSD2,PTPRN2,DLG1,DPP6,RASGRF2,HRH4,EPHB2,ETV5,PTK2B,SCTR,FGF14,BAIAP2,SLC6A1,CD24,IGSF9B,RIMS1,SNCA,BRSK1,GABRP,GABRR2,E…	85	891		GO: Biological Process	GO:0046631	alpha-beta T cell activation	3.421e-08	6.251e-06	IKZF1,BTLA,MYB,MALT1,NFKBID,RUNX3,CBFB,CD3E,CD83,CCR6,CCR7,IL4R,INS,CD55,PTPN22,ITK,GPR183,ZBTB7B,SMAD7	19	165		GO: Biological Process	GO:0002587	negative regulation of antigen processing and presentation of peptide antigen via MHC class II	0.0001072	0.01332	HLA-DOA,HLA-DOB	2	2
GO: Biological Process	GO:0048535	lymph node development	1.076e-08	1.532e-06	IKZF1,CCR7,IL7R,CXCR5,NFKB1,NFKB2,RIPK3,LTB	8	30		GO: Biological Process	GO:0007610	behavior	9.121e-05	0.02024	MC3R,MEF2C,MEIS2,PARP1,PTCHD1,ADRA1B,ADRB1,MMP17,HIPK2,AR,ATP1A3,MUSK,BDNF,NEUROG1,NFATC4,SLC11A2,OXT,OXTR,CD36,PAX5,OTOG,NOG,CLN3,HOMER2,CHST10,CREB1,PRKCZ,CX3CR1,PRNP,PYY,ACE,SHANK1,REN,PRLH,MRAP2,MYO15A,EPHB2,ATP8A1,GPR157,FGF13,FGF14,SLC6A1,SNCA,BRSK1,SOD2,GHRH,SRPX2,GNG7,CNTN2,GRM5,ANKH,TGM4,TH,TMOD1,HRH3,RASD2,IAPP,ZIC1,IGF1,INS,LRRTM1,PCDH15,KCNMA1,LPAR5,PAK5,LMX1B,FGFBP3	67	739		GO: Biological Process	GO:0007268	chemical synaptic transmission	6.627e-06	0.00148	SYN3,PLEKHG5,MEF2C,ADORA2B,ADRB1,ADRB2,NR3C2,BEGAIN,DOC2A,ANK3,SLC17A8,LYNX1,MUSK,NAPA,RGS9,BDNF,NF1,NFATC4,CACNA1I,CACNA1G,CA2,CA7,CHRNA6,NTF4,CAMK2A,NTRK2,NTRK3,SHISA9,OXT,OXTR,KCNQ4,CPLX3,SYNGR1,PDYN,OTOF,ANAPC2,PLCG1,AKAP7,PNKD,CREB1,CRHR1,SLC32A1,GNA14,PRKACA,CALY,CLSTN3,FCHSD2,PTPRN2,DLG1,DPP6,RASGRF2,HRH4,EPHB2,ETV5,PTK2B,SCTR,FGF14,BAIAP2,SLC6A1,CD24,IGSF9B,RIMS1,SNCA,BRSK1,GABRP,GABRR2,E…	85	891		GO: Biological Process	GO:0001817	regulation of cytokine production	3.707e-08	6.574e-06	LRRK2,MDK,PYHIN1,SEMA7A,HDAC7,SETD2,ADAM33,CARD11,MYB,CD276,GHRL,MALT1,SYT11,NFKB1,ICOSLG,TLR9,SIRT1,CD2,CD3E,CD40,TNFRSF13C,TNFAIP3,LRRFIP1,TRAF3,PDE4B,CD83,CCR7,EIF2AK3,HOMER2,PML,MCOLN2,EZR,PRKD2,CREB1,IL4R,IL5RA,HDAC9,ZBTB20,INS,PTPN22,JAK2,BANK1,NLRX1,PELI1,RASGRP1,ELF1,SMAD7	47	789		GO: Biological Process	GO:0007265	Ras protein signal transduction	0.0001373	0.01529	ABR,JAK2,RASGRP3,DENND4B,NGF,P2RY10,BAIAP2,RAB27B,KSR2,RALGPS2,VANGL2,ARHGAP6,ITSN2,MAPK11,GRAP	15	477
GO: Biological Process	GO:0002460	adaptive immune response based on somatic recombination of immune receptors built from immunoglobulin superfamily domains	1.139e-08	1.575e-06	CTSC,CCR2,SLAMF6,FCER2,CCR6,CCR7,POU2F2,CR2,IL7R,SWAP70,CD55,IRF4,RFTN1,MALT1,NFKB2,ICOSLG,RIPK3,CD8A,CD19,CD40,TNFRSF13C,CD74,LY9,LEF1	24	401		GO: Biological Process	GO:0016567	protein ubiquitination	9.136e-05	0.02024	TRIM59,RNF157,KLHL13,HACE1,SPOP,PDZD4,CUL4A,CUL2,OGT,FANCM,MAPK15,PELI3,SPHK1,CBLB,DCUN1D1,UBE2L6,ASB10,ANAPC2,FBXO7,DCAF12,PSMF1,GNL3L,TRIM58,ISG15,DCAF10,UBXN2A,MAPK8,FBXW2,BIRC7,FBXL3,KLHL3,UBE2R2,FBXO9,RNF10,PSME3,EPAS1,DCAF7,CBLL1,RNF148,FBXO30,FZR1,UBAC1,DCAF17,TRIM38,UBE2E3,SKP2,UBOX5,PCGF5,RNF11,RNF123,UBE2O,ASB1,ASB4,SOX4,DCAF6,UBE2S,UBE2C,RFFL,HIF3A,KLHL22,RNF20,RASD2,MKRN1,UBB,UBE2B,UB…	75	852		GO: Biological Process	GO:0006401	RNA catabolic process	6.662e-06	0.00148	KHSRP,AUH,PABPC4,TBRG4,PNPT1,QKI,PSMF1,PSMD4,YBX2,ROCK1,RPL6,RPL7,RPL9,RPL13,RPL17,RPL18A,RPL21,RPL30,RPL31,RPL34,RPL35A,RPL37A,RPL38,RPL39,RPL41,RPLP0,RPLP1,ERN1,RPLP2,RPS7,RPS9,RPS12,RPS14,RPS15,RPS15A,RPS21,RPS24,RPS27,RPS29,PABPC1,PNLDC1,RPL35,CARHSP1,UBA52,UBB,SCGB1A1,ISG20,LIG1	48	417		GO: Biological Process	GO:0030097	hemopoiesis	6.655e-08	1.146e-05	ETS1,IKZF1,BCL11A,MDK,MYSM1,MFNG,FGFR2,FLI1,ZBTB1,HDAC7,LY6D,CARD11,MYB,SOX4,SP3,SPIB,BMI1,MALT1,JMJD6,TCF12,NFKBID,TLR9,RUNX3,CBFB,SIRT1,SART1,CD2,CD3E,CD8A,CD19,MS4A1,CD79B,DUSP10,TNFAIP3,HLA-DOA,BLNK,CD83,CCR6,CCR7,PML,CREB1,PRKCB,IL4R,IL7R,HDAC9,TOX,RASSF2,PTPN22,STAP1,ITK,JAK2,GPR183,ZBTB7B,RASGRP1,SMAD7	55	1018		GO: Biological Process	GO:0007159	leukocyte cell-cell adhesion	0.0001381	0.01529	ZNF609,CD83,MDK,PTPN11,CCR7,NCK2,BTLA,ZAP70,TNFRSF13C,CD74,PDE5A,DUSP10,MYB	13	372
GO: Biological Process	GO:0002253	activation of immune response	1.264e-08	1.701e-06	PDE4B,HLA-DQA1,TLR7,TMEM173,MAP3K1,PYHIN1,LPXN,RBM14,CCR7,PLCG2,EZR,PRKD2,SFPQ,CR2,TIFA,PRKCB,FOXP1,CARD11,CD55,IRF4,STAP1,ITK,RFTN1,MALT1,NFATC2,NFKB1,ICOSLG,CBLB,CD3D,CD3G,CD19,MS4A1,TLR1,CD79B	34	752		GO: Biological Process	GO:0032944	regulation of mononuclear cell proliferation	9.578e-05	0.02063	MEF2C,BTLA,TNFRSF14,IL20RB,BTN1A1,CBLB,CD38,CD40,TNFRSF13C,CD74,CCR7,PRNP,CD55,DLG1,GPR183,ERBB2,CCL19,IKZF3,SFTPD,ST6GAL1,SLC4A1,CD24,CD276,TFRC,TNFRSF13B,HLA-DQA1,SCGB1A1,IGF1,LST1	29	240		GO: Biological Process	GO:0042100	B cell proliferation	7.814e-06	0.001688	MEF2C,BTLA,CD19,MS4A1,CD27,CD40,TNFRSF13C,CD79A,CR2,GPR183,IKZF3,CD24,TFRC,TNFRSF13B,TNFRSF4,IFNA1,IFNA5,IFNA14,IL4	19	103		GO: Biological Process	GO:1902107	positive regulation of leukocyte differentiation	1.162e-07	1.946e-05	IKZF1,MDK,ZBTB1,MYB,BMI1,MALT1,NFKBID,RUNX3,CBFB,SART1,DUSP10,CD83,CCR7,CREB1,IL4R,IL7R,TOX,ZBTB7B,RASGRP1	19	178		GO: Biological Process	GO:0043405	regulation of MAP kinase activity	0.0001381	0.01529	MAP3K1,JAK2,PTPN11,NGF,CCR7,GSK3B,VANGL2,PRKCA,CD74,PDE5A,DUSP10,MAPK11,DIRAS2	13	372
GO: Biological Process	GO:0045619	regulation of lymphocyte differentiation	1.333e-08	1.745e-06	HLA-DOA,HLA-DQA1,IKZF1,CD83,FANCA,CCR2,CCR6,CCR7,CARD11,IL7R,SLAMF8,IRF4,MALT1,NFATC2,DTX1,CD2,CD74	17	203		GO: Biological Process	GO:0030183	B cell differentiation	9.997e-05	0.02095	BCL11A,CD19,MS4A1,CD27,CD79A,CD79B,BLNK,POU1F1,POU2F2,CR2,HDAC9,GPR183,FLT3,IKZF3,ZBTB1,CD24,IFNA1,IFNA5,IFNA14,SLAMF8,IL11	21	149		GO: Biological Process	GO:0044403	symbiotic process	8.753e-06	0.001839	TRIM59,MOG,CUL2,OGT,HIPK2,BECN1,SNX3,TNFRSF14,BNIP3L,NFX1,NTRK3,CCNA2,CD8B,CENPA,PLCG1,PML,POLR2A,POLR2C,CR2,CREB1,RSAD2,ISG15,PKN2,CD55,COPS7A,DLG1,RAD23A,TRIM10,BRD2,WASF2,RPL6,RPL7,RPL9,RPL13,RPL17,RPL18A,RPL21,CBLL1,RPL30,RPL31,RPL34,RPL35A,RPL37A,RPL38,RPL39,RPL41,RPLP0,RPLP1,RPLP2,RPS7,RPS9,RPS12,RPS14,RPS15,RPS15A,RPS21,RPS24,RPS27,RPS29,RXRA,CHD6,PPIH,TRIM38,FLT3,SFTPD,SKP1,PABPC1,SLC1A5,…	86	911		GO: Biological Process	GO:0002285	lymphocyte activation involved in immune response	1.35e-07	2.2e-05	MDK,MFNG,STX11,MYB,SWAP70,MALT1,ICOSLG,NFKBID,CD19,CD40,TNFAIP3,CCR6,CCR7,IL4R,GAPT,GPR183,ZBTB7B,RIF1,EIF2AK4,SMAD7	20	198		GO: Biological Process	GO:0048670	regulation of collateral sprouting	0.0001381	0.01529	BCL11A,NGF,CRABP2,IFRD1	4	26
GO: Biological Process	GO:0048872	homeostasis of number of cells	1.517e-08	1.933e-06	PDE4B,ETS1,IKZF1,AHSP,CCR2,PRMT1,CCR7,CHST3,ANK1,DOCK10,SLC4A1,CARD11,MAPK11,IL7R,GPR174,TCEA1,RIPK3,GPR183,TRIM10,TNFRSF13C,CD74	21	315		GO: Biological Process	GO:0042168	heme metabolic process	0.0001061	0.02166	ALAS1,ALAS2,BLVRB,SLC11A2,PPOX,FECH,SLC25A39,HMOX1,UROD	9	35		GO: Biological Process	GO:0072594	establishment of protein localization to organelle	1.059e-05	0.002168	BNIP3L,NF1,NOS2,CBLB,CD36,FBXO7,ZFAND6,PML,PMM1,CABP1,TOMM7,IPO13,CALY,MAPK8,TOMM20,FIS1,SH3GLB1,RPL6,RPL7,RPL9,RPL13,RPL17,RPL18A,RPL21,RPL30,RPL31,RPL34,RPL35A,RPL37A,RPL38,RPL39,RPL41,RPLP0,RPLP1,RPLP2,RPS7,RPS9,RPS12,RPS14,RPS15,RPS15A,RPS21,RPS24,RPS27,RPS29,FOLR1,RUVBL2,SEC61B,SFN,TFDP2,SEC61G,RPL35,TP73,KPNA6,UBA52,UBB,UBE2D3,ZIC1,IMMP1L,SPRN,KPNA3,SMURF1,NCOA4	63	612		GO: Biological Process	GO:0043370	regulation of CD4-positive, alpha-beta T cell differentiation	1.697e-07	2.692e-05	MYB,MALT1,NFKBID,RUNX3,CBFB,CD83,CCR6,CCR7,IL4R,ZBTB7B,SMAD7	11	58		GO: Biological Process	GO:0060560	developmental growth involved in morphogenesis	0.0001417	0.01529	BCL11A,YAP1,NGF,CRABP2,S1PR1,GSK3B,VANGL2,IFRD1,ITSN2,MACF1,EIF2AK4	11	275
GO: Biological Process	GO:0002768	immune response-regulating cell surface receptor signaling pathway	2.595e-08	3.17e-06	PDE4B,HLA-DQA1,MAP3K1,LPXN,CCR7,PLCG2,EZR,PRKD2,BTLA,CR2,PRKCB,FOXP1,CARD11,STAP1,ITK,RFTN1,MALT1,NFATC2,NFKB1,ICOSLG,CBLB,CD3D,CD3G,CD19,MS4A1,CD40,CD79B	27	519		GO: Biological Process	GO:0070663	regulation of leukocyte proliferation	0.000119	0.02367	MEF2C,BTLA,TNFRSF14,IL20RB,BTN1A1,CBLB,CD38,CD40,TNFRSF13C,CD74,CCR7,PRNP,CD55,DLG1,GPR183,ERBB2,CCL19,IKZF3,SFTPD,ST6GAL1,SLC4A1,CD24,CD276,TFRC,TNFRSF13B,HLA-DQA1,SCGB1A1,IGF1,IL5RA,LST1	30	255		GO: Biological Process	GO:0044419	interspecies interaction between organisms	1.232e-05	0.002457	TRIM59,MOG,CUL2,OGT,HIPK2,BECN1,SNX3,TNFRSF14,BNIP3L,NFX1,NOS2,NTRK3,CCNA2,CD8B,CENPA,PLCG1,PML,POLR2A,POLR2C,CR2,CREB1,RSAD2,ISG15,PRF1,PKN2,CD55,COPS7A,DLG1,RAD23A,TRIM10,BRD2,WASF2,RPL6,RPL7,RPL9,RPL13,RPL17,RPL18A,RPL21,CBLL1,RPL30,RPL31,RPL34,RPL35A,RPL37A,RPL38,RPL39,RPL41,RPLP0,RPLP1,RPLP2,RPS7,RPS9,RPS12,RPS14,RPS15,RPS15A,RPS21,RPS24,RPS27,RPS29,RXRA,FCER2,CHD6,PPIH,TRIM38,FLT3,SFTPD,SKP…	89	960		GO: Biological Process	GO:0030183	B cell differentiation	2.06e-07	3.185e-05	IKZF1,BCL11A,MFNG,ZBTB1,HDAC7,CARD11,MYB,SP3,MALT1,TLR9,CD19,MS4A1,CD79B,TNFAIP3,BLNK,HDAC9,GPR183	17	149		GO: Biological Process	GO:1902105	regulation of leukocyte differentiation	0.0001546	0.01599	ZNF609,HLA-DOA,CD83,MDK,CCR6,CCR7,ZAP70,GSK3B,PRKCA,CD74,DUSP10,MYB	12	326
GO: Biological Process	GO:0002764	immune response-regulating signaling pathway	2.619e-08	3.17e-06	PDE4B,HLA-DQA1,TLR7,TMEM173,MAP3K1,LPXN,CCR7,PLCG2,EZR,PRKD2,BTLA,CR2,TIFA,PRKCB,FOXP1,CARD11,IRF4,STAP1,ITK,RFTN1,MALT1,NFATC2,NFKB1,ICOSLG,CBLB,CD3D,CD3G,CD19,MS4A1,TLR1,CD40,CD79B	32	699		GO: Biological Process	GO:0002088	lens development in camera-type eye	0.0001301	0.02487	HIPK1,BCAR3,BFSP2,HIPK2,NF2,NTRK3,CDK4,CRYAB,CRYGD,DLG1,FZR1,SKI,KDM5B,TMOD1,WNT7B	15	89		GO: Biological Process	GO:0042327	positive regulation of phosphorylation	1.345e-05	0.002541	MAP3K3,ADORA2B,ADRA1B,ADRB2,ALOX12B,MUC20,OGT,HIPK2,AR,MAPK15,MTCP1,ATP2B4,MUSK,TNFRSF14,BDNF,CDK5R1,NODAL,NTRK2,NTRK3,DDR2,CD19,CD27,CD36,CD40,MAP3K13,CDC25B,CDKN1B,GPR37L1,PGK2,CLN3,CCR7,GDF3,CSF1,IL20,PRKACA,MAPK11,ZBTB20,DAZAP2,BIRC7,GADD45A,DLG1,MAP4K2,BANK1,DVL3,GPR183,SH3GLB1,TRPV4,ROCK1,EMP2,EPHB2,RPLP1,ERN1,ESRRB,PTK2B,STRADB,FCER1A,FGF8,TNFRSF19,FGF13,GPRC5D,FGFR2,CCL19,CCL21,FLT3,PRR5,…	106	1197		GO: Biological Process	GO:1902105	regulation of leukocyte differentiation	2.242e-07	3.38e-05	IKZF1,MDK,ZBTB1,CARD11,MYB,BMI1,MALT1,NFKBID,TLR9,RUNX3,CBFB,SART1,CD2,DUSP10,HLA-DOA,CD83,CCR6,CCR7,CREB1,IL4R,IL7R,TOX,RASSF2,ZBTB7B,RASGRP1,SMAD7	26	326		GO: Biological Process	GO:0051249	regulation of lymphocyte activation	0.000156	0.01599	ZNF609,HLA-DOA,CD83,MDK,PTPN11,CCR6,CCR7,BANK1,NCK2,BTLA,ZAP70,TNFRSF13C,CD74,PDE5A,DUSP10,MYB	16	538
GO: Biological Process	GO:1902105	regulation of leukocyte differentiation	2.751e-08	3.199e-06	HLA-DOA,HLA-DQA1,IKZF1,CD83,FANCA,CCR2,CCR6,CCR7,CUL4A,FOXP1,CARD11,IL7R,SLAMF8,IRF4,MALT1,NFATC2,CA2,DTX1,CD2,CD74,LEF1	21	326		GO: Biological Process	GO:0042130	negative regulation of T cell proliferation	0.0001315	0.02487	BTLA,TNFRSF14,IL20RB,BTN1A1,CBLB,PRNP,DLG1,ERBB2,SFTPD,CD24,CD276,HLA-DQA1,SCGB1A1	13	70		GO: Biological Process	GO:0006812	cation transport	1.354e-05	0.002541	MEF2C,ADRB1,ADRB2,REM1,DPP10,ANK3,SLC6A16,ATP6V1E2,AQP2,MAPK15,SLC17A8,ATP1A3,ATP2B4,SNX3,RGS9,HCN2,BDNF,CACNA1I,CACNA1G,NIPA1,CACNA1S,CHRNA6,NPPA,SLC11A2,CAMK2A,OPRL1,SHISA9,CD19,MS4A1,KCNQ4,CDKN1B,PDE4B,PGK2,CLN3,PLCB2,CCR7,PLCG1,FXYD3,CNGA2,HOMER2,AKAP7,PML,SLC4A7,SLC31A2,COX6A2,COX6C,COX7C,ATP5MF,CRHR1,SLC32A1,PLCH2,PRKACA,FEV,NOS1AP,KLHL24,PRSS8,SLC36A1,KLHL3,ATP2C2,DLG1,DPP6,RASGRF2,RGS7,RH…	122	1423		GO: Biological Process	GO:2000514	regulation of CD4-positive, alpha-beta T cell activation	2.427e-07	3.569e-05	MYB,MALT1,NFKBID,RUNX3,CBFB,CD83,CCR6,CCR7,IL4R,CD55,ZBTB7B,SMAD7	12	73		GO: Biological Process	GO:0030217	T cell differentiation	0.0001658	0.01658	ZNF609,HLA-DOA,BCL11A,CD83,MDK,CCR6,CCR7,ZAP70,CD74,DUSP10,MYB	11	280
GO: Biological Process	GO:0032944	regulation of mononuclear cell proliferation	2.775e-08	3.199e-06	HLA-DQA1,CCR2,ZC3H12D,CCR7,ST6GAL1,BTLA,SLC4A1,CARD11,CD55,NFATC2,ICOSLG,RIPK3,GPR183,CBLB,CD6,CD40,TNFRSF13C,CD74	18	240		GO: Biological Process	GO:0006778	porphyrin-containing compound metabolic process	0.0001365	0.02519	ALAS1,ALAS2,ANK1,BLVRB,SLC11A2,PPOX,FECH,SLC25A39,HMOX1,UROD	10	44		GO: Biological Process	GO:0071902	positive regulation of protein serine/threonine kinase activity	1.373e-05	0.002541	MAP3K3,ADORA2B,ADRB2,MUC20,MTCP1,ATP2B4,CDK5R1,NTRK3,CD40,MAP3K13,CDKN1B,CCR7,MAPK11,DAZAP2,BIRC7,GADD45A,MAP4K2,DVL3,EPHB2,ERN1,PTK2B,FCER1A,CCL19,FLT3,STIL,CD24,SNCA,GNG3,PRDX2,TEAD1,GRM5,MAP4K5,TP73,UBA52,UBB,UBE2V1,WNT7B,DUSP19,IGF1,INS,IRAK2,SLC27A1,VANGL2	43	368		GO: Biological Process	GO:0032663	regulation of interleukin-2 production	4.1e-07	5.885e-05	HDAC7,CARD11,CD276,MALT1,CD3E,TNFAIP3,PDE4B,CD83,HOMER2,EZR,PRKD2	11	63		GO: Biological Process	GO:1903508	positive regulation of nucleic acid-templated transcription	0.0002122	0.02046	ZNF609,SPIB,ZNF423,HMGN1,SSBP2,ZNF318,DBP,MDK,JAK2,TSC22D1,ZNF296,CIITA,YAP1,NFKB1,BANP,NUCKS1,TBX10,TET3,THRAP3,NCK2,PML,FOXO1,FLI1,BIRC2,POU2AF1,SALL4,S1PR1,GSK3B,IFRD1,YAF2,CD74,ELK3,FUS,MYB	34	1736
GO: Biological Process	GO:0046632	alpha-beta T cell differentiation	3.368e-08	3.792e-06	IKZF1,CD83,CCR2,SLAMF6,CCR6,CCR7,FOXP1,IRF4,ITK,MALT1,GPR183,LY9,LEF1	13	120		GO: Biological Process	GO:0010035	response to inorganic substance	0.0001397	0.02519	AANAT,MEF2C,MAP3K5,PARP1,ANK3,CPNE5,AQP2,ASCL1,MTR,BECN1,ATP7B,NFATC4,SPHK1,CACNA1H,CACNA1G,NOS3,CA2,SLC11A2,CAT,CCNA2,CD36,CDK4,GPR37L1,FBXO7,PKLR,CCR7,CREB1,CRYAB,MAPK8,PRNP,FIS1,CCL19,TXNRD2,HVCN1,SLC4A1,SLC6A1,SNCA,SOD2,MT4,GJA3,SYT5,GPX1,ADAMTS13,PRDX2,TFRC,TH,HMOX1,UCP2,UCP3,SCGB1A1,D2HGDH,JUND,KCNA5,KCNK3,PCDH15,KCNMA1,LIG1,LOXL2,CPNE4	59	638		GO: Biological Process	GO:0006874	cellular calcium ion homeostasis	2.217e-05	0.003975	ADM,ADRA1B,ADRB1,ADRB2,ATP2B4,CXCR5,CACNA1I,CACNA1G,CCRL2,OPRL1,OXT,OXTR,CD19,MS4A1,CD36,CD40,CLN3,PLCB2,CCR6,CCR7,PLCG1,PML,CRHR1,PLCH2,PRKACA,CD55,ATP2C2,FIS1,HRH4,TRPV4,RXFP3,PTK2B,GPR157,CCL19,CCL21,CD24,SNCA,FAM155B,SWAP70,ERC1,CCR9,GHRH,GPR174,P2RY10,GNG3,GPR18,LPAR4,GRM5,HRH3,TPT1,HRC,IAPP,JSRP1,KCNA5,KCNK3	55	524		GO: Biological Process	GO:0046637	regulation of alpha-beta T cell differentiation	4.431e-07	6.213e-05	IKZF1,MYB,MALT1,NFKBID,RUNX3,CBFB,CD83,CCR6,CCR7,IL4R,ZBTB7B,SMAD7	12	77		GO: Biological Process	GO:1902680	positive regulation of RNA biosynthetic process	0.0002145	0.02046	ZNF609,SPIB,ZNF423,HMGN1,SSBP2,ZNF318,DBP,MDK,JAK2,TSC22D1,ZNF296,CIITA,YAP1,NFKB1,BANP,NUCKS1,TBX10,TET3,THRAP3,NCK2,PML,FOXO1,FLI1,BIRC2,POU2AF1,SALL4,S1PR1,GSK3B,IFRD1,YAF2,CD74,ELK3,FUS,MYB	34	1737
GO: Biological Process	GO:0051707	response to other organism	4.732e-08	5.208e-06	PDE4B,AKAP8,HLA-DQA1,NT5C3A,TLR7,TMEM173,TRIM59,MAP3K1,PYHIN1,SLAMF6,MGST2,CIITA,RBM14,IFI30,CCR7,PLCG2,PML,MCOLN2,EVL,SFPQ,OGT,IRF8,CR2,SETD2,TIFA,FOXP1,CARD11,MAPK11,CX3CR1,SLAMF8,TAGAP,TRIM35,CD55,IRF4,STAP1,RFTN1,MALT1,NFKB1,NFKB2,BANK1,MAP3K14,TSPAN32,TRIM10,RNASE6,CD6,CD8A,MS4A1,TLR1,CD40,CD74,CD79B,EIF2AK4,LY9	53	1604		GO: Biological Process	GO:0070664	negative regulation of leukocyte proliferation	0.0001481	0.02611	BTLA,TNFRSF14,IL20RB,BTN1A1,CBLB,PRNP,DLG1,ERBB2,SFTPD,CD24,CD276,TNFRSF13B,HLA-DQA1,SCGB1A1,LST1	15	90		GO: Biological Process	GO:0042168	heme metabolic process	2.249e-05	0.003975	ALAS1,ALAS2,SNX3,BLVRB,SLC11A2,PPOX,FECH,HNF1A,HMOX1,UROD	10	35		GO: Biological Process	GO:0051094	positive regulation of developmental process	8.267e-07	0.0001133	ETS1,IKZF1,BCL11A,MDK,RNF157,MAP3K3,FGF8,FGFR2,SEMA4D,SEMA7A,ENC1,ZBTB1,ELL3,HDAC7,PDE5A,ATF1,RIMS1,MYB,CD276,SETX,GHRL,BMI1,BMP1,MALT1,NFKB1,BTG1,KDM2B,CPNE1,TCF12,NFKBID,SPAG9,RUNX3,CBFB,ADNP,SIRT1,SART1,TGIF1,CD3E,NEURL1,CD40,TNFRSF13C,MACF1,DUSP10,TNFAIP3,GPR37L1,CD83,CCR3,CCR7,FLRT2,PLXNA1,PML,EZR,PRKD2,CRABP2,CREB1,IGF1R,CSNK1E,PRKCB,IL4R,IL7R,HDAC9,TOX,INS,MAML1,LRRTM1,JAK2,DNMT3B,GJC2,ZBT…	73	1633		GO: Biological Process	GO:0072610	interleukin-12 secretion	0.0002875	0.0268	MDK,CCR7,MAPK11	3	13
GO: Biological Process	GO:0043207	response to external biotic stimulus	4.929e-08	5.304e-06	PDE4B,AKAP8,HLA-DQA1,NT5C3A,TLR7,TMEM173,TRIM59,MAP3K1,PYHIN1,SLAMF6,MGST2,CIITA,RBM14,IFI30,CCR7,PLCG2,PML,MCOLN2,EVL,SFPQ,OGT,IRF8,CR2,SETD2,TIFA,FOXP1,CARD11,MAPK11,CX3CR1,SLAMF8,TAGAP,TRIM35,CD55,IRF4,STAP1,RFTN1,MALT1,NFKB1,NFKB2,BANK1,MAP3K14,TSPAN32,TRIM10,RNASE6,CD6,CD8A,MS4A1,TLR1,CD40,CD74,CD79B,EIF2AK4,LY9	53	1606		GO: Biological Process	GO:0055076	transition metal ion homeostasis	0.0001612	0.02726	ABCB7,ALAS2,ANK1,ATP7B,SLC39A5,SLC11A2,SLC31A2,PRNP,EPAS1,SLC25A37,FECH,SCO1,SOD2,MT4,TFRC,ISCU,PRND,HMOX1,TMC8,NCOA4	20	143		GO: Biological Process	GO:0050801	ion homeostasis	2.439e-05	0.004214	MC3R,ADM,ADRA1B,ADRB1,ADRB2,NR3C2,ALAS2,ANK3,ATP6V1E2,ATP1A3,ATP2B4,CXCR5,CACNA1I,CACNA1G,C7,CA2,CA7,SLC11A2,CCRL2,OPRL1,OXT,OXTR,CD19,MS4A1,CD36,CD40,CLN3,PLCB2,CCR6,CCR7,PLCG1,PML,SLC4A7,SLC31A2,CRHR1,PLCH2,PRKACA,CD55,KLHL3,ATP2C2,FIS1,HRH4,TRPV4,EPAS1,RXFP3,SLC25A37,PTK2B,GPR157,FECH,SCO1,CCL19,CCL21,SKP1,FTH1,CD24,FTL,SNCA,FAM155B,SWAP70,ERC1,CCR9,MT4,GHRH,GPR174,P2RY10,GNG3,GPR18,LPAR4,GRM5…	84	909		GO: Biological Process	GO:1903708	positive regulation of hemopoiesis	9.172e-07	0.0001227	ETS1,IKZF1,MDK,ZBTB1,MYB,BMI1,MALT1,NFKBID,RUNX3,CBFB,SART1,DUSP10,CD83,CCR7,CREB1,IL4R,IL7R,TOX,ZBTB7B,RASGRP1	20	223		GO: Biological Process	GO:0002581	negative regulation of antigen processing and presentation of peptide or polysaccharide antigen via MHC class II	0.0003161	0.02881	HLA-DOA,HLA-DOB	2	3
GO: Biological Process	GO:0007159	leukocyte cell-cell adhesion	5.846e-08	6.153e-06	HLA-DQA1,ETS1,IKZF1,CD83,CCR2,ICOS,ZC3H12D,CCR7,EZR,BTLA,SLC4A1,CARD11,CX3CR1,IL7R,CD55,MALT1,ICOSLG,DTX1,CBLB,CD6,TNFRSF13C,CD74	22	372		GO: Biological Process	GO:0043406	positive regulation of MAP kinase activity	0.0001617	0.02726	MAP3K5,ADORA2B,MUC20,FGD2,NTRK3,CD40,CD74,MAP3K13,SHC2,CCR7,MAPK11,BIRC7,DVL3,EPHB2,ERBB2,ERN1,FCER1A,CCL19,FLT3,CD24,GNG3,PRDX2,GRM5,MAP4K5,TP73,UBB,UBE2V1,WNT7B,DUSP19,IGF1,INS,VANGL2	32	284		GO: Biological Process	GO:0048167	regulation of synaptic plasticity	2.75e-05	0.004647	MEF2C,ADRB1,MUSK,BDNF,NF1,NFATC4,CAMK2A,NTRK2,SHISA9,SYNGR1,ANAPC2,CREB1,CRHR1,RASGRF2,EPHB2,PTK2B,SCTR,FGF14,BAIAP2,RIMS1,SNCA,BRSK1,CYP46A1,NCDN,CNTN2,GRM5,HRH1,MYLK2,INS,LRRTM1	30	227		GO: Biological Process	GO:0046638	positive regulation of alpha-beta T cell differentiation	9.362e-07	0.0001227	IKZF1,MYB,MALT1,NFKBID,RUNX3,CBFB,CD83,CCR7,IL4R,ZBTB7B	10	55		GO: Biological Process	GO:0014041	regulation of neuron maturation	0.0003631	0.03063	BCL11A,NGF,GSK3B	3	14
GO: Biological Process	GO:0006952	defense response	6.125e-08	6.31e-06	AKAP8,HLA-DQA1,CTSC,NT5C3A,BLNK,ETS1,TLR7,TMEM173,CD83,TRIM59,ADCY7,MAP3K1,PYHIN1,FANCA,CCR2,SLAMF6,MGST2,CIITA,RBM14,IFI30,CCR6,CCR7,PLCG2,PML,MCOLN2,EVL,SFPQ,IRF8,CR2,SETD2,TIFA,FOXP1,CARD11,CX3CR1,SLAMF8,TAGAP,TRIM35,CCR9,CD55,IRF4,STAP1,ITK,RFTN1,MALT1,NFKB1,ICOSLG,MAP3K14,TSPAN32,TRIM10,RNASE6,CD6,CD8A,TLR1,CD40,CD48,CD74,EIF2AK4,LY9	58	1850		GO: Biological Process	GO:1902533	positive regulation of intracellular signal transduction	0.0001805	0.02958	PLEKHG5,MAP3K5,ADORA2B,ADRA1B,ADRB1,MID1,NR3C2,SPOP,ALOX12B,MUC20,FGD2,HIPK2,AR,MSX1,BECN1,PELI3,BCL2L1,SPHK1,NGFR,NTRK3,CAT,CD19,CD27,CD36,CD40,CD74,MAP3K13,GPR37L1,SHC2,CCR7,LMCD1,PRKCZ,MAPK11,CX3CR1,NOS1AP,BIRC7,BANK1,DVL3,FIS1,GPR183,EEF1D,SH3GLB1,TRPV4,MRAP2,EPHB2,ERBB2,ERN1,TLR7,FCER1A,SCTR,FGF7,FGF8,TNFRSF19,CCL19,CCL21,TRIM38,FLT3,ITSN1,CD24,TIFA,SSTR4,GHRH,RUNDC3A,SERINC3,GNG3,GPR18,LPAR…	92	1119		GO: Biological Process	GO:0007423	sensory organ development	2.992e-05	0.004796	HIPK1,BFSP2,HIPK2,MSX1,LCTL,ASCL1,SLC17A8,GRHL3,ATP2B4,BDNF,NEUROG1,NF1,NF2,SDK1,CACNA1S,NTF4,NTRK2,NTRK3,CCNA2,KCNQ4,CDK4,CDKN1B,NOG,WHRN,SLC4A7,GDF3,CRYAB,CRYBA1,CRYGD,CRYGS,BNC2,IFT140,ESRP1,FREM2,DLG1,DVL3,OTOP1,MYO15A,EPHB2,RPL38,ESRRB,RXRA,FGF8,FGFR2,SKI,MEGF11,GABRR2,NES,KDM5B,SMCHD1,TH,TMOD1,TGIF2,WNT7B,ZIC1,IGF1,HES5,KCNK3,PCDH15,KCNMA1,VANGL2,LMX1B,LRP5	63	633		GO: Biological Process	GO:0050776	regulation of immune response	1.129e-06	0.0001448	MAP3K1,PYHIN1,FCER2,MUC20,SELL,SEMA7A,BTLA,ZBTB1,CYFIP2,CLEC2D,CARD11,MYB,CD276,MALT1,RFTN1,NFKB1,ICOSLG,NFKBID,TLR9,CBFB,SIRT1,CD3E,CD8A,CD19,MS4A1,CD38,CD40,TNFRSF13C,CD79B,DUSP10,TNFAIP3,TRAF3,PDE4B,CCR6,CCR7,EZR,PRKD2,OTUD4,PRKCB,IL4R,IL7R,INS,CD55,PTPN22,STAP1,ITK,JAK2,NLRX1,PELI1,ZBTB7B,RASGRP1,RIF1,ELF1,EIF2AK4,MADCAM1,YTHDF3,SMAD7	57	1170		GO: Biological Process	GO:0048672	positive regulation of collateral sprouting	0.0003631	0.03063	BCL11A,NGF,CRABP2	3	14
GO: Biological Process	GO:0070663	regulation of leukocyte proliferation	7.014e-08	7.075e-06	HLA-DQA1,CCR2,ZC3H12D,CCR7,ST6GAL1,BTLA,SLC4A1,CARD11,CD55,NFATC2,ICOSLG,RIPK3,GPR183,CBLB,CD6,CD40,TNFRSF13C,CD74	18	255		GO: Biological Process	GO:2000547	regulation of dendritic cell dendrite assembly	0.0001918	0.02958	CCR7,CCL19,CCL21	3	3		GO: Biological Process	GO:0010562	positive regulation of phosphorus metabolic process	3.022e-05	0.004796	MEF2C,MAP3K3,ADORA2B,ADRA1B,ADRB2,ALOX12B,MUC20,OGT,HIPK2,AR,MAPK15,MTCP1,ATP2B4,MUSK,TNFRSF14,BDNF,CDK5R1,NODAL,NOS2,NTRK2,NTRK3,DDR2,CD19,CD27,CD36,CD40,MAP3K13,CDC25B,CDKN1B,GPR37L1,PGK2,CLN3,CCR7,GDF3,CSF1,IL20,PRKACA,MAPK11,ZBTB20,DAZAP2,BIRC7,GADD45A,DLG1,MAP4K2,BANK1,DVL3,GPR183,SH3GLB1,TRPV4,ROCK1,EMP2,EPHB2,RPLP1,ERN1,ESRRB,PTK2B,STRADB,FCER1A,FGF8,TNFRSF19,FGF13,GPRC5D,FGFR2,CCL19,CCL21…	110	1277		GO: Biological Process	GO:0042100	B cell proliferation	1.774e-06	0.0002228	BTLA,CARD11,BMI1,TLR9,CD19,MS4A1,CD38,CD40,TNFRSF13C,IL7R,GAPT,PELI1,GPR183	13	103		GO: Biological Process	GO:0045060	negative thymic T cell selection	0.0003631	0.03063	CCR7,ZAP70,CD74	3	14
GO: Biological Process	GO:0042093	T-helper cell differentiation	8.183e-08	8.086e-06	CCR2,SLAMF6,CCR6,CCR7,FOXP1,IRF4,MALT1,GPR183,LY9,LEF1	10	69		GO: Biological Process	GO:0006779	porphyrin-containing compound biosynthetic process	0.0001951	0.02958	ALAS1,ALAS2,ANK1,SLC11A2,PPOX,FECH,SLC25A39,UROD	8	30		GO: Biological Process	GO:0045937	positive regulation of phosphate metabolic process	3.022e-05	0.004796	MEF2C,MAP3K3,ADORA2B,ADRA1B,ADRB2,ALOX12B,MUC20,OGT,HIPK2,AR,MAPK15,MTCP1,ATP2B4,MUSK,TNFRSF14,BDNF,CDK5R1,NODAL,NOS2,NTRK2,NTRK3,DDR2,CD19,CD27,CD36,CD40,MAP3K13,CDC25B,CDKN1B,GPR37L1,PGK2,CLN3,CCR7,GDF3,CSF1,IL20,PRKACA,MAPK11,ZBTB20,DAZAP2,BIRC7,GADD45A,DLG1,MAP4K2,BANK1,DVL3,GPR183,SH3GLB1,TRPV4,ROCK1,EMP2,EPHB2,RPLP1,ERN1,ESRRB,PTK2B,STRADB,FCER1A,FGF8,TNFRSF19,FGF13,GPRC5D,FGFR2,CCL19,CCL21…	110	1277		GO: Biological Process	GO:0046632	alpha-beta T cell differentiation	1.863e-06	0.0002236	IKZF1,MYB,MALT1,NFKBID,RUNX3,CBFB,CD83,CCR6,CCR7,IL4R,ITK,GPR183,ZBTB7B,SMAD7	14	120		GO: Biological Process	GO:0002694	regulation of leukocyte activation	0.000366	0.03063	ZNF609,ABR,HLA-DOA,CD83,MDK,PTPN11,CCR6,CCR7,BANK1,NCK2,BTLA,ZAP70,TNFRSF13C,CD74,PDE5A,DUSP10,MYB	17	640
GO: Biological Process	GO:0009607	response to biotic stimulus	8.472e-08	8.173e-06	PDE4B,AKAP8,HLA-DQA1,NT5C3A,TLR7,TMEM173,TRIM59,MAP3K1,PYHIN1,SLAMF6,MGST2,CIITA,RBM14,IFI30,CCR7,PLCG2,PML,MCOLN2,EVL,SFPQ,OGT,IRF8,CR2,SETD2,TIFA,FOXP1,CARD11,MAPK11,CX3CR1,SLAMF8,TAGAP,TRIM35,CD55,IRF4,STAP1,RFTN1,MALT1,NFKB1,NFKB2,BANK1,MAP3K14,TSPAN32,TRIM10,RNASE6,CD6,CD8A,MS4A1,TLR1,CD40,CD74,CD79B,EIF2AK4,LY9	53	1633		GO: Biological Process	GO:0050670	regulation of lymphocyte proliferation	0.0001977	0.02958	MEF2C,BTLA,TNFRSF14,IL20RB,BTN1A1,CBLB,CD38,CD40,TNFRSF13C,CD74,CCR7,PRNP,CD55,DLG1,GPR183,ERBB2,CCL19,IKZF3,SFTPD,SLC4A1,CD24,CD276,TFRC,TNFRSF13B,HLA-DQA1,SCGB1A1,IGF1,LST1	28	238		GO: Biological Process	GO:1902255	positive regulation of intrinsic apoptotic signaling pathway by p53 class mediator	3.354e-05	0.00519	MSX1,SH3GLB1,RPS7,TP73,UBB	5	8		GO: Biological Process	GO:0001819	positive regulation of cytokine production	1.865e-06	0.0002236	LRRK2,MDK,PYHIN1,SEMA7A,SETD2,CARD11,MYB,CD276,MALT1,NFKB1,ICOSLG,TLR9,CD2,CD3E,CD40,TNFRSF13C,LRRFIP1,PDE4B,CD83,CCR7,EIF2AK3,MCOLN2,PRKD2,CREB1,IL4R,ZBTB20,INS,PTPN22,JAK2,NLRX1,PELI1,RASGRP1	32	508		GO: Biological Process	GO:0006874	cellular calcium ion homeostasis	0.0003752	0.03078	TRPC6,ITPR3,CXCR5,JAK2,NGF,P2RY10,CACNA1I,C1QTNF1,CCR6,CCR7,PML,MCOLN2,S1PR1,MS4A1,PRKCA	15	524
GO: Biological Process	GO:0035710	CD4-positive, alpha-beta T cell activation	8.608e-08	8.173e-06	CD83,CCR2,SLAMF6,CCR6,CCR7,FOXP1,CD55,IRF4,MALT1,GPR183,LY9,LEF1	12	108		GO: Biological Process	GO:0046501	protoporphyrinogen IX metabolic process	0.0001986	0.02958	ALAS1,ALAS2,PPOX,FECH,UROD	5	11		GO: Biological Process	GO:0032943	mononuclear cell proliferation	3.427e-05	0.00519	MEF2C,SLAMF6,BTLA,TNFRSF14,IL20RB,CBLB,CD19,MS4A1,CD27,CD40,TNFRSF13C,CD79A,CCR7,CR2,CSF1,CD55,DLG1,GPR183,GAL,EPHB6,CCL19,FLT3,IKZF3,SFTPD,CD24,CD276,PRDX2,TFRC,TNFRSF13B,HLA-DQA1,TNFRSF4,SCGB1A1,IFNA1,IFNA5,IFNA14,IGF1,IL4,LST1	38	322		GO: Biological Process	GO:0032623	interleukin-2 production	1.891e-06	0.0002236	HDAC7,CARD11,CD276,MALT1,CD3E,TNFAIP3,PDE4B,CD83,HOMER2,EZR,PRKD2	11	73		GO: Biological Process	GO:0045893	positive regulation of transcription, DNA-templated	0.0003834	0.03083	ZNF609,SPIB,ZNF423,HMGN1,SSBP2,ZNF318,DBP,MDK,JAK2,TSC22D1,ZNF296,CIITA,YAP1,NFKB1,BANP,NUCKS1,TBX10,TET3,THRAP3,NCK2,PML,FOXO1,FLI1,POU2AF1,SALL4,S1PR1,GSK3B,IFRD1,YAF2,CD74,ELK3,MYB	32	1647
GO: Biological Process	GO:0043367	CD4-positive, alpha-beta T cell differentiation	8.801e-08	8.195e-06	CD83,CCR2,SLAMF6,CCR6,CCR7,FOXP1,IRF4,MALT1,GPR183,LY9,LEF1	11	88		GO: Biological Process	GO:0009057	macromolecule catabolic process	0.0002044	0.02958	PLEKHG5,ADRA1B,ADRB1,ACAN,HACE1,SPOP,CUL4A,CUL2,OGT,HIPK2,APC,KHSRP,MAPK15,MTM1,BECN1,CTSF,PABPC4,BNIP3L,BRSK2,OAZ1,CBLB,USP14,PTTG1,UBE2L6,USP25,PGA5,PNPT1,CLN3,ANAPC2,FBXO7,QKI,PML,PSMF1,TRIM58,PPP1CB,KLK4,ISG15,VCAN,PRKACA,UBXN2A,MAPK8,CTRL,CTSB,CTSE,RILP,ALKBH5,FBXL3,LRIG2,KLHL3,UBE2R2,FBXO9,EXOG,USP15,RAD23A,YBX2,RNASE6,SH3GLB1,PSME3,RPL6,RPL9,RPL17,RPL21,RPL30,RPL39,RPL41,RPLP0,ERN1,RNF148,…	114	1453		GO: Biological Process	GO:0001934	positive regulation of protein phosphorylation	3.471e-05	0.00519	MAP3K3,ADORA2B,ADRA1B,ADRB2,ALOX12B,MUC20,OGT,HIPK2,AR,MAPK15,MTCP1,ATP2B4,MUSK,TNFRSF14,BDNF,CDK5R1,NODAL,NTRK2,NTRK3,DDR2,CD27,CD36,CD40,MAP3K13,CDC25B,CDKN1B,GPR37L1,CLN3,CCR7,GDF3,CSF1,IL20,PRKACA,MAPK11,DAZAP2,BIRC7,GADD45A,DLG1,MAP4K2,BANK1,DVL3,GPR183,TRPV4,ROCK1,EMP2,EPHB2,RPLP1,ERN1,PTK2B,STRADB,FCER1A,FGF8,TNFRSF19,FGF13,GPRC5D,FGFR2,CCL19,CCL21,FLT3,PRR5,STIL,CD24,SNCA,SSTR4,GNG3,IL24,…	100	1140		GO: Biological Process	GO:0043367	CD4-positive, alpha-beta T cell differentiation	1.93e-06	0.0002238	MYB,MALT1,NFKBID,RUNX3,CBFB,CD83,CCR6,CCR7,IL4R,GPR183,ZBTB7B,SMAD7	12	88		GO: Biological Process	GO:0048668	collateral sprouting	0.0004017	0.03168	BCL11A,NGF,CRABP2,IFRD1	4	34
GO: Biological Process	GO:0050854	regulation of antigen receptor-mediated signaling pathway	9.42e-08	8.606e-06	LPXN,CCR7,EZR,PRKD2,PRKCB,FOXP1,STAP1,MALT1,CBLB,CD19	10	70		GO: Biological Process	GO:0006874	cellular calcium ion homeostasis	0.0002115	0.02958	ADM,ADRA1B,ADRB1,ATP7B,CXCR5,CACNA1I,CACNA1G,CCRL2,OXT,OXTR,CD19,MS4A1,CD36,CD38,CD40,CLN3,CCR3,PLCB2,CCR6,CCR7,PLCG1,CNGB1,PML,PLCH2,PRKACA,CX3CR1,PRNP,CD55,FIS1,HRH4,TRPV4,GPR157,CCL19,CCL21,CIB2,CD24,SNCA,SWAP70,GHRH,GNG3,GPR18,LPAR4,GRM5,HRH3,HRC,IAPP,JSRP1,KCNA5,KCNK3,KEL	50	524		GO: Biological Process	GO:0071900	regulation of protein serine/threonine kinase activity	3.803e-05	0.005579	MAP3K3,ADORA2B,ADRB2,MUC20,MTCP1,ATP2B4,CDK5R1,NF1,CCNA1,NTRK3,CCNA2,CCNE1,CD40,MAP3K13,CDK4,CDKN1B,CDKN2C,FBXO7,CCR7,MAPK11,DAZAP2,BIRC7,GADD45A,MAP4K2,DVL3,LATS2,EPHB2,ERN1,PTK2B,FCER1A,CCL19,FLT3,STIL,CD24,SNCA,CDK12,GNG3,CCNI,SFN,PRDX2,TEAD1,GRM5,MAP4K5,TNXB,TP73,SYNPO2,UBA52,UBB,UBE2V1,WNT7B,DUSP19,IGF1,INS,IRAK2,SLC27A1,VANGL2,LRP5	57	560		GO: Biological Process	GO:0045785	positive regulation of cell adhesion	2.429e-06	0.0002763	ETS1,IKZF1,MDK,CCL21,BTLA,ZBTB1,CARD11,MYB,CD276,BMI1,MALT1,ICOSLG,NFKBID,RUNX3,CBFB,SART1,CD3E,TNFRSF13C,DUSP10,CD83,CCR7,PRKD2,IL4R,IL7R,CD55,PTPN22,JAK2,ZBTB7B,RASGRP1,SMAD7	30	465		GO: Biological Process	GO:0032655	regulation of interleukin-12 production	0.0004488	0.03367	ACP5,MDK,NFKB1,CCR7,MAPK11	5	62
GO: Biological Process	GO:0002757	immune response-activating signal transduction	9.779e-08	8.769e-06	PDE4B,HLA-DQA1,TLR7,TMEM173,MAP3K1,LPXN,CCR7,PLCG2,EZR,PRKD2,CR2,TIFA,PRKCB,FOXP1,CARD11,IRF4,STAP1,ITK,RFTN1,MALT1,NFATC2,NFKB1,ICOSLG,CBLB,CD3D,CD3G,CD19,MS4A1,TLR1,CD79B	30	664		GO: Biological Process	GO:0031401	positive regulation of protein modification process	0.000214	0.02958	MAP3K5,ADORA2B,ADRA1B,MID1,BCAR3,ALOX12B,MUC20,OGT,FGD2,HIPK2,FANCM,AR,MAPK15,MTCP1,MUSK,TNFRSF14,BDNF,BMP8B,SPHK1,NGFR,NTRK3,DDR2,GPRC5A,CBLB,DCUN1D1,CD27,CD36,CD40,CD74,MAP3K13,CDC25B,GPR37L1,SHC2,CLN3,CCR7,PML,NCOR2,PRKACA,PRKCZ,MAPK8,MAPK11,CX3CR1,PRNP,NOS1AP,BIRC7,ACE,STAP1,DLG1,BANK1,DVL3,GPR183,TRPV4,EMP2,EPHB2,ERBB2,ERN1,ACSL1,STRADB,FZR1,FCER1A,FGF7,FGF8,TNFRSF19,FGF13,CCL19,CCL21,FLT3,S…	109	1379		GO: Biological Process	GO:0006811	ion transport	4.126e-05	0.00594	MEF2C,ADRB1,ADRB2,REM1,DPP10,ANK3,SLC6A16,ATP6V1E2,AQP2,MAPK15,SLC17A8,RACGAP1,ATP1A3,ATP2B4,SNX3,RGS9,HCN2,BDNF,NF1,SLCO1C1,CACNA1I,CACNA1G,NIPA1,NOS2,CA2,CA7,CACNA1S,CHRNA6,NPPA,SLC11A2,CAMK2A,NTRK2,CLIC3,OPRL1,SHISA9,OXT,CD19,MS4A1,KCNQ4,CD36,CDKN1B,PDE4B,PGK2,SLC9A3R2,CLCNKB,CLN3,PLCB2,CCR7,PLCG1,FXYD3,CNGA2,HOMER2,AKAP7,PML,SLC4A7,SLC31A2,COX6A2,COX6C,COX7C,ATP5MF,CRHR1,SLC32A1,PLCH2,PRKACA,…	156	1956		GO: Biological Process	GO:0030155	regulation of cell adhesion	2.57e-06	0.0002847	CBLL1,ETS1,IKZF1,MDK,CCL21,SEMA4D,C2CD4A,BTLA,ZBTB1,PDE5A,CARD11,MYB,CD276,SWAP70,BMI1,MALT1,ICOSLG,NFKBID,RUNX3,CBFB,SART1,CD3E,TNFRSF13C,MACF1,DUSP10,TNFAIP3,PDE3B,CD83,CCR7,PLXNA1,PML,PRKD2,MAPK7,IL4R,IL7R,CD55,PTPN22,JAK2,PELI1,ZBTB7B,RASGRP1,SMAD7	42	777		GO: Biological Process	GO:0043383	negative T cell selection	0.0004504	0.03367	CCR7,ZAP70,CD74	3	15
GO: Biological Process	GO:0002294	CD4-positive, alpha-beta T cell differentiation involved in immune response	1.082e-07	9.525e-06	CCR2,SLAMF6,CCR6,CCR7,FOXP1,IRF4,MALT1,GPR183,LY9,LEF1	10	71		GO: Biological Process	GO:0034101	erythrocyte homeostasis	0.0002144	0.02958	ALAS2,ANK1,HIPK2,BPGM,SLC11A2,TRIM58,ISG15,MAPK11,TRIM10,EPAS1,RPS14,RPS24,AHSP,FECH,SLC4A1,CD24,TCEA1,HMOX1,SMAP1,LMO2	20	146		GO: Biological Process	GO:0006783	heme biosynthetic process	4.384e-05	0.006113	ALAS1,ALAS2,SNX3,SLC11A2,PPOX,FECH,HNF1A,UROD	8	24		GO: Biological Process	GO:0070661	leukocyte proliferation	2.597e-06	0.0002847	BTLA,PDE5A,CARD11,CD276,BMI1,MALT1,ICOSLG,TLR9,CD3E,CD19,MS4A1,CD38,CD40,TNFRSF13C,TNFAIP3,CCR7,IL5RA,IL7R,CD55,GAPT,PTPN22,PELI1,GPR183,ZBTB7B,GAL	25	348		GO: Biological Process	GO:0090066	regulation of anatomical structure size	0.0004516	0.03367	SH3BP1,BCL11A,MAP3K1,HP1BP3,FCHSD2,NGF,CCR7,BAIAP2,TMEM123,NCK2,CRABP2,GSK3B,IFRD1,MACF1,PDE5A,ARPC5L	16	592
GO: Biological Process	GO:0002287	alpha-beta T cell activation involved in immune response	1.24e-07	1.053e-05	CCR2,SLAMF6,CCR6,CCR7,FOXP1,IRF4,MALT1,GPR183,LY9,LEF1	10	72		GO: Biological Process	GO:0030098	lymphocyte differentiation	0.0002155	0.02958	BCL11A,APC,LY6D,RHOH,RUNX3,CD19,MS4A1,CD27,CD74,CD79A,CD79B,BLNK,CD83,FBXO7,CCR6,CCR7,POU1F1,POU2F2,CR2,RSAD2,PRKCZ,HDAC9,GPR183,ERBB2,CCL19,FLT3,IKZF3,OTUD5,ZBTB1,CD24,SOX4,GPR18,PRDX2,HLA-DOA,HLA-DQA1,IFNA1,IFNA5,IFNA14,SLAMF8,IL11,IRF4	41	404		GO: Biological Process	GO:0007254	JNK cascade	4.403e-05	0.006113	ADORA2B,HIPK2,CD27,MAP3K13,CCR7,MAPK8,BIRC7,GADD45A,MAP4K2,DVL3,TRPV4,ERN1,PTK2B,STRADB,FCER1A,TNFRSF19,FGF14,CCL19,CCL21,MAP4K5,TNXB,TP73,UBA52,UBB,UBE2V1,WNT7B,DUSP19,INS,CDC42SE1,IRAK2,VANGL2	31	244		GO: Biological Process	GO:0035710	CD4-positive, alpha-beta T cell activation	3.046e-06	0.0003279	MYB,MALT1,NFKBID,RUNX3,CBFB,CD83,CCR6,CCR7,IL4R,CD55,GPR183,ZBTB7B,SMAD7	13	108		GO: Biological Process	GO:0045597	positive regulation of cell differentiation	0.0004974	0.03575	ZNF609,TRPC6,TUBB2B,BCL11A,CD83,MDK,JAK2,NFKB1,NGF,CCR7,BAIAP2,GJC2,CRABP2,ZAP70,GSK3B,MSX2,ITSN2,PRKCA,MACF1,CD74,PDE5A,DUSP10,MAPK11,MMD,MYB	25	1177
GO: Biological Process	GO:0002293	alpha-beta T cell differentiation involved in immune response	1.24e-07	1.053e-05	CCR2,SLAMF6,CCR6,CCR7,FOXP1,IRF4,MALT1,GPR183,LY9,LEF1	10	72		GO: Biological Process	GO:0043410	positive regulation of MAPK cascade	0.0002174	0.02958	MAP3K5,ADORA2B,ADRA1B,MID1,ALOX12B,MUC20,FGD2,HIPK2,AR,SPHK1,NGFR,NTRK3,CD27,CD36,CD40,CD74,MAP3K13,GPR37L1,SHC2,CCR7,PRKCZ,MAPK11,BIRC7,BANK1,DVL3,GPR183,TRPV4,EPHB2,ERBB2,ERN1,FCER1A,FGF8,TNFRSF19,CCL19,CCL21,FLT3,CD24,SSTR4,GNG3,PRDX2,GRM5,RELL2,MAP4K5,TP73,UBB,UBE2V1,ARHGAP8,NDST1,IAPP,WNT7B,DUSP19,IGF1,IL11,INS,VANGL2,FGFBP3	56	607		GO: Biological Process	GO:0007202	activation of phospholipase C activity	4.519e-05	0.006119	MC3R,ADRA1B,BDNF,NTF4,NTRK2,OPRL1,RASGRP4,PLCB2,PLCG1,CRHR1,GNA14,RXFP3,GPR157,GPR174,P2RY10,GPR18,LPAR4,GPR27,GRM5,HRH1	20	126		GO: Biological Process	GO:0000122	negative regulation of transcription by RNA polymerase II	4.12e-06	0.0004358	ZFP57,ETV3,IKZF1,BCL11A,ARID1A,RXRA,CIITA,FGFR2,FOXO1,SEMA4D,MTF2,PHF6,ZBTB1,HDAC7,TRIM33,MYB,SP3,SREBF2,BMI1,NFKB1,NFX1,KDM2B,RUNX3,CBFB,SIRT1,TGIF1,LRRFIP1,TPR,BACH2,ZNF296,EZR,STRN3,FOXP4,SCRT2,HDAC9,PCGF2,ZBTB20,INS,BCOR,TBX10,DNMT3B,RBL1,SALL4,ZBTB7B,RIF1,ZGLP1,SMAD7	47	931		GO: Biological Process	GO:0051251	positive regulation of lymphocyte activation	0.0004999	0.03575	ZNF609,CD83,MDK,PTPN11,CCR7,NCK2,BTLA,ZAP70,TNFRSF13C,CD74,DUSP10,MYB	12	371
GO: Biological Process	GO:0050670	regulation of lymphocyte proliferation	1.375e-07	1.148e-05	HLA-DQA1,CCR2,ZC3H12D,CCR7,BTLA,SLC4A1,CARD11,CD55,NFATC2,ICOSLG,RIPK3,GPR183,CBLB,CD6,CD40,TNFRSF13C,CD74	17	238		GO: Biological Process	GO:0050804	modulation of chemical synaptic transmission	0.000225	0.03008	SYN3,PLEKHG5,MEF2C,ADORA2B,ADRB1,NR3C2,BEGAIN,TMEM108,MUSK,BCL2L1,BDNF,NFATC4,SPHK1,NGFR,CA2,CA7,CHRNA6,CAMK2A,SHISA9,OXT,OXTR,KCNQ4,CPLX3,CD38,SYNGR1,ANAPC2,PLCG1,AKAP7,PNKD,CREB1,PRKACA,PRKCZ,CX3CR1,PRNP,SHANK1,RASGRF2,EPHB2,SCTR,FGF14,SLC6A1,IGSF9B,SNCA,BRSK1,CYP46A1,NCDN,VAMP1,CNTN2,GRM5,MYLK2,INS,LRRTM1	51	539		GO: Biological Process	GO:0030001	metal ion transport	4.564e-05	0.006119	ADRB1,ADRB2,REM1,DPP10,ANK3,SLC6A16,ATP6V1E2,AQP2,SLC17A8,ATP1A3,ATP2B4,SNX3,RGS9,HCN2,CACNA1I,CACNA1G,NIPA1,CACNA1S,NPPA,SLC11A2,CAMK2A,OPRL1,CD19,MS4A1,KCNQ4,CDKN1B,PDE4B,PLCB2,CCR7,PLCG1,FXYD3,CNGA2,HOMER2,AKAP7,PML,SLC4A7,SLC31A2,CRHR1,PLCH2,PRKACA,NOS1AP,KLHL24,PRSS8,KLHL3,ATP2C2,DLG1,DPP6,RGS7,GAL,SLC38A7,TRPV4,KCNIP1,RSC1A1,KCNK9,SLC25A37,PTK2B,SCO1,FGF13,FGF14,CCL19,CCL21,HBP1,SLC48A1,SLC…	91	1022		GO: Biological Process	GO:0002819	regulation of adaptive immune response	4.992e-06	0.0005189	FCER2,ZBTB1,MALT1,NFKBID,SIRT1,CD40,TNFRSF13C,DUSP10,TNFAIP3,CCR6,CCR7,IL4R,IL7R,ZBTB7B,RIF1,EIF2AK4,SMAD7	17	187		GO: Biological Process	GO:0032956	regulation of actin cytoskeleton organization	0.0005119	0.03575	SH3BP1,MDK,MAP3K1,FCHSD2,CCR7,BAIAP2,ARAP1,NCK2,S1PR1,VANGL2,ARHGAP6,ARPC5L	12	372
GO: Biological Process	GO:0006974	cellular response to DNA damage stimulus	1.987e-07	1.63e-05	USP45,MCM3,MCM4,HMGN1,PYHIN1,FANCA,PARP1,FZR1,RBM14,PRMT1,PML,CUL4A,FOXO1,SFPQ,USP28,POLD1,ELL3,SETD2,FOXP1,MUTYH,SETX,AURKA,FBXO5,NFATC2,MBD4,DNA2,RAD23A,TCEA1,SMC6,SMC4,POLI,CD74,EIF2AK4,HDAC10,TOP2B	35	884		GO: Biological Process	GO:0099177	regulation of trans-synaptic signaling	0.0002352	0.03091	SYN3,PLEKHG5,MEF2C,ADORA2B,ADRB1,NR3C2,BEGAIN,TMEM108,MUSK,BCL2L1,BDNF,NFATC4,SPHK1,NGFR,CA2,CA7,CHRNA6,CAMK2A,SHISA9,OXT,OXTR,KCNQ4,CPLX3,CD38,SYNGR1,ANAPC2,PLCG1,AKAP7,PNKD,CREB1,PRKACA,PRKCZ,CX3CR1,PRNP,SHANK1,RASGRF2,EPHB2,SCTR,FGF14,SLC6A1,IGSF9B,SNCA,BRSK1,CYP46A1,NCDN,VAMP1,CNTN2,GRM5,MYLK2,INS,LRRTM1	51	540		GO: Biological Process	GO:0050804	modulation of chemical synaptic transmission	4.836e-05	0.006373	SYN3,PLEKHG5,MEF2C,ADORA2B,ADRB1,ADRB2,NR3C2,BEGAIN,MUSK,NAPA,BDNF,NF1,NFATC4,CA2,CA7,CHRNA6,NTF4,CAMK2A,NTRK2,SHISA9,OXT,OXTR,KCNQ4,CPLX3,SYNGR1,ANAPC2,PLCG1,AKAP7,PNKD,CREB1,CRHR1,PRKACA,CLSTN3,RASGRF2,EPHB2,PTK2B,SCTR,FGF14,BAIAP2,SLC6A1,IGSF9B,RIMS1,SNCA,BRSK1,ERC1,CYP46A1,NCDN,VAMP1,CNTN2,GRM5,HRH1,MYLK2,INS,LRRTM1,KCNC4	55	539		GO: Biological Process	GO:0046651	lymphocyte proliferation	6.138e-06	0.0006272	BTLA,PDE5A,CARD11,CD276,BMI1,MALT1,ICOSLG,TLR9,CD3E,CD19,MS4A1,CD38,CD40,TNFRSF13C,CCR7,IL7R,CD55,GAPT,PTPN22,PELI1,GPR183,ZBTB7B,GAL	23	319		GO: Biological Process	GO:0008154	actin polymerization or depolymerization	0.0005178	0.03575	SH3BP1,MAP3K1,JAK2,FCHSD2,CCR7,BAIAP2,NCK2,ARHGAP6,ARPC5L	9	222
GO: Biological Process	GO:1903706	regulation of hemopoiesis	2.02e-07	1.63e-05	HLA-DOA,HLA-DQA1,ETS1,IKZF1,CD83,FANCA,CCR2,PRMT1,CCR6,CCR7,CUL4A,PRKCB,FOXP1,CARD11,MAPK11,IL7R,SLAMF8,IRF4,MALT1,NFATC2,CA2,TCF12,DTX1,CD2,CD74,LEF1	26	538		GO: Biological Process	GO:0006783	heme biosynthetic process	0.0002681	0.03409	ALAS1,ALAS2,SLC11A2,PPOX,FECH,SLC25A39,UROD	7	24		GO: Biological Process	GO:0010863	positive regulation of phospholipase C activity	5.005e-05	0.006377	MC3R,ADRA1B,BDNF,NTF4,NTRK2,NTRK3,OPRL1,RASGRP4,PLCB2,PLCG1,CRHR1,GNA14,RXFP3,GPR157,GPR174,P2RY10,GPR18,LPAR4,GPR27,GRM5,HRH1	21	137		GO: Biological Process	GO:0002683	negative regulation of immune system process	6.798e-06	0.0006831	MDK,CCL21,BTLA,PDE5A,CD276,NFKBID,TLR9,RUNX3,CBFB,DUSP10,TNFAIP3,HLA-DOA,HLA-DOB,VPREB3,EZR,OTUD4,IL4R,IL7R,INS,CYP19A1,CD55,PTPN22,STAP1,BANK1,NLRX1,PELI1,ZBTB7B,GAL,ELF1,YTHDF3,SMAD7	31	515		GO: Biological Process	GO:0055074	calcium ion homeostasis	0.000523	0.03575	TRPC6,ITPR3,CXCR5,JAK2,NGF,P2RY10,CACNA1I,C1QTNF1,CCR6,CCR7,PML,MCOLN2,S1PR1,MS4A1,PRKCA	15	541
GO: Biological Process	GO:1903037	regulation of leukocyte cell-cell adhesion	2.141e-07	1.699e-05	HLA-DQA1,ETS1,IKZF1,CD83,CCR2,ICOS,ZC3H12D,CCR7,BTLA,SLC4A1,CARD11,IL7R,CD55,MALT1,ICOSLG,DTX1,CBLB,CD6,TNFRSF13C,CD74	20	336		GO: Biological Process	GO:0000302	response to reactive oxygen species	0.0002681	0.03409	MAP3K5,PARP1,MTR,BECN1,SPHK1,NOS3,CAT,CCNA2,CD36,GPR37L1,FBXO7,CCR7,CRYAB,CRYGD,MAPK8,CCL19,TXNRD2,SLC4A1,SOD2,GJA3,GPX1,PRDX2,TPM1,HEBP2,HMOX1,UCP2,UCP3,SCGB1A1,KCNA5,LIG1	30	267		GO: Biological Process	GO:0001932	regulation of protein phosphorylation	5.045e-05	0.006377	MAP3K3,ADORA2B,ADRA1B,ADRB2,ALOX12B,MUC20,OGT,HIPK2,AR,ARR3,MAPK15,MTCP1,ATP2B4,MUSK,TNFRSF14,BAG1,BDNF,CDK5R1,NF1,NF2,CCNA1,NODAL,NOS2,NTRK2,NTRK3,DDR2,CBLB,CCNA2,CCNE1,CD27,CD36,CD40,MAP3K13,CDC25B,CDK4,CDKN1B,CDKN2C,NOG,GPR37L1,CLN3,FBXO7,CCR7,PML,GDF3,CRYBA1,PPP2R5B,CSF1,IL20,PRKACA,MAPK11,DAZAP2,BIRC7,GADD45A,DLG1,MAP4K2,BANK1,DVL3,GPR183,CTDSP2,CCDC88C,LATS2,HRH4,TRPV4,ROCK1,EMP2,EPHB2,RPLP…	133	1625		GO: Biological Process	GO:0032943	mononuclear cell proliferation	7.157e-06	0.0006958	BTLA,PDE5A,CARD11,CD276,BMI1,MALT1,ICOSLG,TLR9,CD3E,CD19,MS4A1,CD38,CD40,TNFRSF13C,CCR7,IL7R,CD55,GAPT,PTPN22,PELI1,GPR183,ZBTB7B,GAL	23	322		GO: Biological Process	GO:0051254	positive regulation of RNA metabolic process	0.0005509	0.03704	ZNF609,SPIB,ZNF423,HMGN1,SSBP2,ZNF318,DBP,MDK,JAK2,TSC22D1,ZNF296,CIITA,YAP1,NFKB1,BANP,NUCKS1,TBX10,TET3,THRAP3,NCK2,PML,FOXO1,FLI1,BIRC2,POU2AF1,SALL4,S1PR1,GSK3B,IFRD1,YAF2,CD74,ELK3,FUS,MYB	34	1829
GO: Biological Process	GO:1903039	positive regulation of leukocyte cell-cell adhesion	2.339e-07	1.826e-05	HLA-DQA1,ETS1,IKZF1,CD83,CCR2,ICOS,CCR7,BTLA,SLC4A1,CARD11,IL7R,CD55,MALT1,ICOSLG,CD6,TNFRSF13C,CD74	17	247		GO: Biological Process	GO:0072507	divalent inorganic cation homeostasis	0.0002761	0.03454	ADM,ADRA1B,ADRB1,ANK3,ATP7B,CXCR5,CACNA1I,CACNA1G,SLC39A5,CCRL2,OXT,OXTR,CD19,MS4A1,CD36,CD38,CD40,CLN3,CCR3,PLCB2,CCR6,CCR7,PLCG1,CNGB1,PML,PLCH2,PRKACA,CX3CR1,PRNP,CD55,FIS1,HRH4,TRPV4,GPR157,CCL19,CCL21,CIB2,CD24,SNCA,SWAP70,MT4,GHRH,GNG3,GPR18,LPAR4,GRM5,HRH3,HRC,IAPP,JSRP1,KCNA5,TMC8,KCNK3,KEL	54	585		GO: Biological Process	GO:0099177	regulation of trans-synaptic signaling	5.085e-05	0.006377	SYN3,PLEKHG5,MEF2C,ADORA2B,ADRB1,ADRB2,NR3C2,BEGAIN,MUSK,NAPA,BDNF,NF1,NFATC4,CA2,CA7,CHRNA6,NTF4,CAMK2A,NTRK2,SHISA9,OXT,OXTR,KCNQ4,CPLX3,SYNGR1,ANAPC2,PLCG1,AKAP7,PNKD,CREB1,CRHR1,PRKACA,CLSTN3,RASGRF2,EPHB2,PTK2B,SCTR,FGF14,BAIAP2,SLC6A1,IGSF9B,RIMS1,SNCA,BRSK1,ERC1,CYP46A1,NCDN,VAMP1,CNTN2,GRM5,HRH1,MYLK2,INS,LRRTM1,KCNC4	55	540		GO: Biological Process	GO:0070663	regulation of leukocyte proliferation	7.175e-06	0.0006958	BTLA,PDE5A,CARD11,CD276,BMI1,ICOSLG,TLR9,CD3E,CD38,CD40,TNFRSF13C,TNFAIP3,CCR7,IL5RA,CD55,PTPN22,PELI1,GPR183,ZBTB7B,GAL	20	255		GO: Biological Process	GO:0032615	interleukin-12 production	0.0005995	0.03962	ACP5,MDK,NFKB1,CCR7,MAPK11	5	66
GO: Biological Process	GO:0030099	myeloid cell differentiation	2.615e-07	2.009e-05	ETS1,IKZF1,AHSP,PARP1,PRMT1,CCR7,PML,CUL4A,ANK1,IRF8,SLC4A1,PRKCB,FOXP1,MAPK11,SPIB,IRF4,STAP1,CA2,TCEA1,GPR183,CBFA2T3,TRIM10,CD74,LEF1	24	474		GO: Biological Process	GO:0072503	cellular divalent inorganic cation homeostasis	0.0002959	0.03643	ADM,ADRA1B,ADRB1,ATP7B,CXCR5,CACNA1I,CACNA1G,SLC39A5,CCRL2,OXT,OXTR,CD19,MS4A1,CD36,CD38,CD40,CLN3,CCR3,PLCB2,CCR6,CCR7,PLCG1,CNGB1,PML,PLCH2,PRKACA,CX3CR1,PRNP,CD55,FIS1,HRH4,TRPV4,GPR157,CCL19,CCL21,CIB2,CD24,SNCA,SWAP70,MT4,GHRH,GNG3,GPR18,LPAR4,GRM5,HRH3,HRC,IAPP,JSRP1,KCNA5,KCNK3,KEL	52	559		GO: Biological Process	GO:0098655	cation transmembrane transport	5.243e-05	0.00647	MEF2C,ADRB1,ADRB2,REM1,DPP10,ANK3,SLC6A16,ATP6V1E2,ATP1A3,ATP2B4,RGS9,HCN2,BDNF,CACNA1I,CACNA1G,NIPA1,CACNA1S,CHRNA6,NPPA,SLC11A2,OPRL1,SHISA9,CD19,KCNQ4,PDE4B,PGK2,PLCB2,CCR7,PLCG1,FXYD3,CNGA2,AKAP7,SLC4A7,SLC31A2,COX6A2,COX6C,COX7C,ATP5MF,CRHR1,SLC32A1,PLCH2,PRKACA,NOS1AP,KLHL24,PRSS8,SLC36A1,ATP2C2,DLG1,DPP6,RASGRF2,RGS7,RHD,GAL,OTOP1,SLC38A7,TRPV4,EPHB2,KCNIP1,RSC1A1,KCNK9,SLC25A37,PTK2B,FGF1…	99	1138		GO: Biological Process	GO:0048535	lymph node development	7.27e-06	0.0006958	IKZF1,CCL21,CXCR5,NFKB1,CCR7,IL7R,TOX	7	30		GO: Biological Process	GO:0014043	negative regulation of neuron maturation	0.000628	0.03962	BCL11A,GSK3B	2	4
GO: Biological Process	GO:0002292	T cell differentiation involved in immune response	3.035e-07	2.296e-05	CCR2,SLAMF6,CCR6,CCR7,FOXP1,IRF4,MALT1,GPR183,LY9,LEF1	10	79		GO: Biological Process	GO:0019220	regulation of phosphate metabolic process	0.0003052	0.03667	MEF2C,MAP3K5,ADORA2B,PARP1,ADRA1B,MID1,BCAR3,ALOX12B,MUC20,OGT,FGD2,HIPK2,APC,AR,RHOH,MAPK15,MTCP1,MUSK,TNFRSF14,BCL2L1,BDNF,BMP8B,NF2,SPHK1,MTMR3,CCNA1,NGFR,NOS3,NTRK3,DDR2,GPRC5A,CBLB,CCNA2,CD19,CD27,CD36,CD40,CD74,MAP3K13,CDC25B,CDK4,CDKN2C,NOG,GPR37L1,PGK2,SHC2,CLN3,FBXO7,CCR7,PML,POU1F1,PPP2R5B,VCAN,PRKACA,PRKCZ,MAPK11,CX3CR1,PRNP,BIRC7,ACE,STAP1,NUAK1,DLG1,GAPDHS,BANK1,DUSP8,DVL3,REN,GPR183…	148	1994		GO: Biological Process	GO:0055074	calcium ion homeostasis	5.347e-05	0.006495	ADM,ADRA1B,ADRB1,ADRB2,ATP2B4,CXCR5,CACNA1I,CACNA1G,CCRL2,OPRL1,OXT,OXTR,CD19,MS4A1,CD36,CD40,CLN3,PLCB2,CCR6,CCR7,PLCG1,PML,CRHR1,PLCH2,PRKACA,CD55,ATP2C2,FIS1,HRH4,TRPV4,RXFP3,PTK2B,GPR157,CCL19,CCL21,CD24,SNCA,FAM155B,SWAP70,ERC1,CCR9,GHRH,GPR174,P2RY10,GNG3,GPR18,LPAR4,GRM5,HRH3,TPT1,HRC,IAPP,JSRP1,KCNA5,KCNK3	55	541		GO: Biological Process	GO:2000516	positive regulation of CD4-positive, alpha-beta T cell activation	8.108e-06	0.0007638	MYB,MALT1,NFKBID,CD83,CCR7,IL4R,CD55,ZBTB7B	8	42		GO: Biological Process	GO:0002586	regulation of antigen processing and presentation of peptide antigen via MHC class II	0.000628	0.03962	HLA-DOA,HLA-DOB	2	4
GO: Biological Process	GO:0032101	regulation of response to external stimulus	3.324e-07	2.476e-05	CTSC,ETS1,TLR7,TMEM173,ADCY7,MAP3K1,PYHIN1,FANCA,CCR2,SLAMF6,MGST2,RBM14,CCR6,CCR7,PLCG2,PML,MPP1,PRKD2,SFPQ,ST6GAL1,TIFA,FOXP1,CARD11,CX3CR1,SLAMF8,SWAP70,MYCBP2,CD55,IRF4,STAP1,RFTN1,MALT1,PTPRO,NFKB1,METAP2,GPR183,TSPAN32,CD6,TLR1,KLK8,CD74,EIF2AK4	42	1202		GO: Biological Process	GO:0002606	positive regulation of dendritic cell antigen processing and presentation	0.00031	0.03667	CD74,CCR7,CCL19,CCL21	4	7		GO: Biological Process	GO:0046651	lymphocyte proliferation	6.253e-05	0.00748	MEF2C,SLAMF6,BTLA,TNFRSF14,IL20RB,CBLB,CD19,MS4A1,CD27,CD40,TNFRSF13C,CD79A,CCR7,CR2,CD55,DLG1,GPR183,GAL,EPHB6,CCL19,FLT3,IKZF3,SFTPD,CD24,CD276,PRDX2,TFRC,TNFRSF13B,HLA-DQA1,TNFRSF4,SCGB1A1,IFNA1,IFNA5,IFNA14,IGF1,IL4,LST1	37	319		GO: Biological Process	GO:0050854	regulation of antigen receptor-mediated signaling pathway	9.079e-06	0.0008421	MALT1,CBFB,CD19,CCR7,EZR,PRKD2,PRKCB,PTPN22,STAP1,ELF1	10	70		GO: Biological Process	GO:0002584	negative regulation of antigen processing and presentation of peptide antigen	0.000628	0.03962	HLA-DOA,HLA-DOB	2	4
GO: Biological Process	GO:0098542	defense response to other organism	3.614e-07	2.651e-05	AKAP8,HLA-DQA1,NT5C3A,TLR7,TMEM173,TRIM59,MAP3K1,PYHIN1,SLAMF6,CIITA,RBM14,IFI30,PLCG2,PML,MCOLN2,EVL,SFPQ,IRF8,CR2,SETD2,TIFA,FOXP1,CARD11,CX3CR1,SLAMF8,TAGAP,TRIM35,CD55,IRF4,RFTN1,MALT1,NFKB1,MAP3K14,TSPAN32,TRIM10,RNASE6,CD6,CD8A,TLR1,CD40,CD74,EIF2AK4,LY9	43	1250		GO: Biological Process	GO:0051174	regulation of phosphorus metabolic process	0.0003121	0.03667	MEF2C,MAP3K5,ADORA2B,PARP1,ADRA1B,MID1,BCAR3,ALOX12B,MUC20,OGT,FGD2,HIPK2,APC,AR,RHOH,MAPK15,MTCP1,MUSK,TNFRSF14,BCL2L1,BDNF,BMP8B,NF2,SPHK1,MTMR3,CCNA1,NGFR,NOS3,NTRK3,DDR2,GPRC5A,CBLB,CCNA2,CD19,CD27,CD36,CD40,CD74,MAP3K13,CDC25B,CDK4,CDKN2C,NOG,GPR37L1,PGK2,SHC2,CLN3,FBXO7,CCR7,PML,POU1F1,PPP2R5B,VCAN,PRKACA,PRKCZ,MAPK11,CX3CR1,PRNP,BIRC7,ACE,STAP1,NUAK1,DLG1,GAPDHS,BANK1,DUSP8,DVL3,REN,GPR183…	148	1995		GO: Biological Process	GO:0098660	inorganic ion transmembrane transport	6.493e-05	0.007649	ADRB1,ADRB2,REM1,DPP10,ANK3,SLC6A16,ATP6V1E2,ATP1A3,ATP2B4,RGS9,HCN2,BDNF,CACNA1I,CACNA1G,NIPA1,CACNA1S,NPPA,SLC11A2,CLIC3,OPRL1,CD19,KCNQ4,PDE4B,PGK2,CLCNKB,PLCB2,CCR7,PLCG1,FXYD3,CNGA2,AKAP7,SLC4A7,SLC31A2,COX6A2,COX6C,COX7C,ATP5MF,CRHR1,SLC32A1,PLCH2,PRKACA,NOS1AP,KLHL24,PRSS8,SLC36A1,BEST2,ATP2C2,DLG1,DPP6,RGS7,GAL,OTOP1,TRPV4,KCNIP1,RSC1A1,KCNK9,SLC25A37,PTK2B,FGF13,FGF14,CCL19,CCL21,HVCN1,S…	95	1088		GO: Biological Process	GO:0045892	negative regulation of transcription, DNA-templated	9.667e-06	0.0008831	ZFP57,ETV3,IKZF1,BCL11A,ARID1A,RXRA,CIITA,FGFR2,FOXO1,SEMA4D,SMARCA5,MTF2,PPM1D,PHF6,ZBTB1,HDAC7,TRIM33,MYB,SP3,SREBF2,BMI1,CDK5R1,NFKB1,NFX1,KDM2B,SMCHD1,RUNX3,CBFB,SIRT1,TGIF1,CD38,LRRFIP1,TPR,BACH2,ZNF296,ATAD2B,PML,EZR,STRN3,CREB1,FOXP4,SCRT2,HDAC9,PCGF2,ZBTB20,INS,ZNF318,BCOR,TBX10,DNMT3B,ZNF628,BEND5,RBL1,SALL4,ZBTB7B,SETDB2,RIF1,ZGLP1,SMAD7	59	1316		GO: Biological Process	GO:0110053	regulation of actin filament organization	0.0006525	0.04054	SH3BP1,MAP3K1,FCHSD2,CCR7,BAIAP2,ARAP1,NCK2,S1PR1,ARHGAP6,ARPC5L	10	278
GO: Biological Process	GO:0002429	immune response-activating cell surface receptor signaling pathway	3.959e-07	2.861e-05	PDE4B,HLA-DQA1,LPXN,CCR7,PLCG2,EZR,PRKD2,CR2,PRKCB,FOXP1,CARD11,STAP1,ITK,RFTN1,MALT1,NFATC2,NFKB1,ICOSLG,CBLB,CD3D,CD3G,CD19,MS4A1,CD79B	24	485		GO: Biological Process	GO:0000305	response to oxygen radical	0.000317	0.03669	PARP1,NOS3,CD36,TXNRD2,SOD2,PRDX2,UCP2,UCP3	8	32		GO: Biological Process	GO:0045860	positive regulation of protein kinase activity	6.74e-05	0.007719	MAP3K3,ADORA2B,ADRB2,MUC20,MTCP1,ATP2B4,BDNF,CDK5R1,NTRK2,NTRK3,DDR2,CD40,MAP3K13,CDC25B,CDKN1B,CCR7,CSF1,PRKACA,MAPK11,DAZAP2,BIRC7,GADD45A,DLG1,MAP4K2,DVL3,EMP2,EPHB2,RPLP1,ERN1,PTK2B,STRADB,FCER1A,FGF13,GPRC5D,CCL19,CCL21,FLT3,PRR5,STIL,CD24,SNCA,GNG3,SRCIN1,PRDX2,TEAD1,GRM5,MAP4K5,TP73,UBA52,UBB,UBE2V1,WNT7B,DUSP19,IGF1,IL4,INS,IRAK2,SLC27A1,PAK5,VANGL2	60	611		GO: Biological Process	GO:0002250	adaptive immune response	1.146e-05	0.001004	TRAV2,FCER2,BTLA,ZBTB1,STX11,SWAP70,MALT1,RFTN1,ICOSLG,NFKBID,SIRT1,CD3E,CD8A,CD19,CD40,TNFRSF13C,CD79B,DUSP10,TNFAIP3,HLA-DOA,HLA-DOB,CCR6,CCR7,MCOLN2,PRKD2,PRF1,PRKCB,IL4R,IL7R,CD55,GAPT,ITK,JAK2,GPR183,ZBTB7B,RIF1,EIF2AK4,SMAD7	38	715		GO: Biological Process	GO:0030838	positive regulation of actin filament polymerization	0.0006666	0.04078	MAP3K1,FCHSD2,CCR7,BAIAP2,NCK2,ARPC5L	6	102
GO: Biological Process	GO:0050870	positive regulation of T cell activation	4.345e-07	3.094e-05	HLA-DQA1,IKZF1,CD83,CCR2,ICOS,CCR7,BTLA,SLC4A1,CARD11,IL7R,CD55,MALT1,ICOSLG,CD6,TNFRSF13C,CD74	16	229		GO: Biological Process	GO:0007016	cytoskeletal anchoring at plasma membrane	0.0003247	0.03703	ANK3,TLN2,SHANK1,PIP5K1C,GYPA	5	12		GO: Biological Process	GO:0072507	divalent inorganic cation homeostasis	6.818e-05	0.007719	ADM,ADRA1B,ADRB1,ADRB2,ANK3,ATP2B4,CXCR5,CACNA1I,CACNA1G,CCRL2,OPRL1,OXT,OXTR,CD19,MS4A1,CD36,CD40,CLN3,PLCB2,CCR6,CCR7,PLCG1,PML,CRHR1,PLCH2,PRKACA,CD55,ATP2C2,FIS1,HRH4,TRPV4,RXFP3,PTK2B,GPR157,CCL19,CCL21,CD24,SNCA,FAM155B,SWAP70,ERC1,CCR9,MT4,GHRH,GPR174,P2RY10,GNG3,GPR18,LPAR4,GRM5,HRH3,TPT1,HRC,IAPP,JSRP1,KCNA5,TMC8,KCNK3	58	585		GO: Biological Process	GO:0098609	cell-cell adhesion	1.155e-05	0.001004	CBLL1,ETS1,IKZF1,MDK,CCL21,SELL,SEMA4D,BTLA,ZBTB1,CYFIP2,PDE5A,CARD11,MYB,CD276,SWAP70,BMI1,MALT1,CDK5R1,ICOSLG,NFKBID,RUNX3,CBFB,CLDN9,SART1,CD2,CD3E,TNFRSF13C,DUSP10,TNFAIP3,PECAM1,CD83,CCR7,CNN3,EZR,MAPK7,IL4R,IL7R,CD55,PTPN22,JAK2,PELI1,ZBTB7B,RASGRP1,MADCAM1,SMAD7	45	911		GO: Biological Process	GO:0002682	regulation of immune system process	0.0006761	0.04078	ZNF609,ABR,HLA-DOA,HLA-DOB,CD83,MDK,VPREB3,MAP3K1,JAK2,PTPN11,YAP1,NFKB1,CCR6,CCR7,BAIAP2,BANK1,WDFY1,NCK2,PML,BIRC2,BTLA,ZAP70,GSK3B,MS4A1,TNFRSF13C,PRKCA,CD74,CD79B,PDE5A,EIF2AK4,DUSP10,MAPK11,MYB	33	1776
GO: Biological Process	GO:0022409	positive regulation of cell-cell adhesion	4.766e-07	3.345e-05	HLA-DQA1,ETS1,IKZF1,CD83,CCR2,ICOS,CCR7,BTLA,SLC4A1,CARD11,IL7R,CD55,MALT1,ICOSLG,CD6,TNFRSF13C,CD74,LEF1	18	290		GO: Biological Process	GO:0001934	positive regulation of protein phosphorylation	0.0003389	0.03809	MAP3K5,ADORA2B,ADRA1B,MID1,BCAR3,ALOX12B,MUC20,OGT,FGD2,HIPK2,AR,MAPK15,MTCP1,MUSK,TNFRSF14,BDNF,BMP8B,SPHK1,NGFR,NTRK3,DDR2,GPRC5A,CD27,CD36,CD40,CD74,MAP3K13,CDC25B,GPR37L1,SHC2,CLN3,CCR7,PRKACA,PRKCZ,MAPK11,CX3CR1,PRNP,BIRC7,ACE,STAP1,DLG1,BANK1,DVL3,GPR183,TRPV4,EMP2,EPHB2,ERBB2,ERN1,ACSL1,STRADB,FCER1A,FGF7,FGF8,TNFRSF19,FGF13,CCL19,CCL21,FLT3,STIL,CD24,SNCA,SSTR4,GNG3,SRCIN1,PRDX2,GRM5,LEFT…	92	1140		GO: Biological Process	GO:0072503	cellular divalent inorganic cation homeostasis	6.85e-05	0.007719	ADM,ADRA1B,ADRB1,ADRB2,ATP2B4,CXCR5,CACNA1I,CACNA1G,CCRL2,OPRL1,OXT,OXTR,CD19,MS4A1,CD36,CD40,CLN3,PLCB2,CCR6,CCR7,PLCG1,PML,CRHR1,PLCH2,PRKACA,CD55,ATP2C2,FIS1,HRH4,TRPV4,RXFP3,PTK2B,GPR157,CCL19,CCL21,CD24,SNCA,FAM155B,SWAP70,ERC1,CCR9,MT4,GHRH,GPR174,P2RY10,GNG3,GPR18,LPAR4,GRM5,HRH3,TPT1,HRC,IAPP,JSRP1,KCNA5,KCNK3	56	559		GO: Biological Process	GO:0045622	regulation of T-helper cell differentiation	1.165e-05	0.001004	MYB,MALT1,NFKBID,CCR6,CCR7,IL4R,ZBTB7B,SMAD7	8	44		GO: Biological Process	GO:0072503	cellular divalent inorganic cation homeostasis	0.0007311	0.04286	TRPC6,ITPR3,CXCR5,JAK2,NGF,P2RY10,CACNA1I,C1QTNF1,CCR6,CCR7,PML,MCOLN2,S1PR1,MS4A1,PRKCA	15	559
GO: Biological Process	GO:0032946	positive regulation of mononuclear cell proliferation	5.473e-07	3.786e-05	CCR2,CCR7,ST6GAL1,SLC4A1,CARD11,CD55,NFATC2,ICOSLG,GPR183,CD6,CD40,TNFRSF13C,CD74	13	152		GO: Biological Process	GO:0043085	positive regulation of catalytic activity	0.0003448	0.0382	DNAJC19,MC3R,MEF2C,MAP3K5,ADORA2B,ADRA1B,ADRB1,SERINC1,ALDH1A1,MMP17,MUC20,FGD2,MAPK15,MTCP1,RACGAP1,GRHL3,RGS11,BDNF,NGFR,NOS3,SLC11A2,NTRK3,DDR2,GPRC5A,DCUN1D1,CD19,CD40,CD74,MAP3K13,CDC25B,SHC2,PLCB2,CCR7,PLCG1,PML,POT1,DNTTIP1,PPP2R5B,GNA14,SH3PXD2A,PRKACA,DEPDC5,PRKCZ,MAPK8,MAPK11,CX3CR1,PRNP,NOS1AP,BIRC7,ACE,STAP1,SRGAP3,ARFGAP3,DLG1,TBC1D21,DNAJB6,DVL3,FIS1,EFNA3,SH3GLB1,APH1A,EIF5,ARHGAP2…	123	1611		GO: Biological Process	GO:0098662	inorganic cation transmembrane transport	7.208e-05	0.008005	ADRB1,ADRB2,REM1,DPP10,ANK3,SLC6A16,ATP6V1E2,ATP1A3,ATP2B4,RGS9,HCN2,BDNF,CACNA1I,CACNA1G,NIPA1,CACNA1S,NPPA,SLC11A2,OPRL1,CD19,KCNQ4,PDE4B,PGK2,PLCB2,CCR7,PLCG1,FXYD3,CNGA2,AKAP7,SLC4A7,SLC31A2,COX6A2,COX6C,COX7C,ATP5MF,CRHR1,SLC32A1,PLCH2,PRKACA,NOS1AP,KLHL24,PRSS8,SLC36A1,ATP2C2,DLG1,DPP6,RGS7,GAL,OTOP1,TRPV4,KCNIP1,RSC1A1,KCNK9,SLC25A37,PTK2B,FGF13,FGF14,CCL19,CCL21,HVCN1,SLC6A1,ATP5MG,CATSPE…	88	993		GO: Biological Process	GO:0030890	positive regulation of B cell proliferation	1.165e-05	0.001004	CARD11,BMI1,TLR9,CD38,CD40,TNFRSF13C,PELI1,GPR183	8	44		GO: Biological Process	GO:0050867	positive regulation of cell activation	0.0007315	0.04286	ZNF609,CD83,MDK,JAK2,PTPN11,CCR7,NCK2,BTLA,ZAP70,TNFRSF13C,CD74,DUSP10,MYB	13	443
GO: Biological Process	GO:0002696	positive regulation of leukocyte activation	5.781e-07	3.942e-05	HLA-DQA1,CTSC,IKZF1,CD83,CCR2,ICOS,CCR7,BTLA,SLC4A1,CARD11,IL7R,CD55,STAP1,MALT1,NFATC2,ICOSLG,GPR183,CD2,CD6,CD40,TNFRSF13C,CD74	22	425		GO: Biological Process	GO:0032446	protein modification by small protein conjugation	0.0003604	0.03936	BCL11A,TRIM59,RNF157,KLHL13,HACE1,SPOP,PDZD4,CUL4A,CUL2,OGT,FANCM,MAPK15,PELI3,SPHK1,CBLB,DCUN1D1,UBE2L6,ASB10,ANAPC2,FBXO7,DCAF12,PSMF1,GNL3L,TRIM58,ISG15,DCAF10,UBE2F,UBXN2A,MAPK8,FBXW2,BIRC7,FBXL3,KLHL3,UBE2R2,FBXO9,RNF10,PSME3,EPAS1,DCAF7,CBLL1,RNF148,FBXO30,FZR1,UBAC1,DCAF17,TRIM38,UBE2E3,SKP2,UBOX5,PCGF5,RNF11,RNF123,UBE2O,ASB1,ASB4,SOX4,DCAF6,UBE2S,UBE2C,RNF212,RFFL,HIF3A,KLHL22,RNF20,RASD…	78	935		GO: Biological Process	GO:0051403	stress-activated MAPK cascade	7.615e-05	0.0083	MAP3K3,ADORA2B,HIPK2,CD27,MAP3K13,CCR7,CRYAB,MAPK8,MAPK11,BIRC7,GADD45A,DLG1,MAP4K2,DVL3,TRPV4,ERN1,PTK2B,STRADB,FCER1A,TNFRSF19,FGF14,CCL19,CCL21,SKP1,RELL2,MAP4K5,TNXB,TP73,UBA52,UBB,UBE2V1,WNT7B,DUSP19,INS,CDC42SE1,IRAK2,VANGL2	37	322		GO: Biological Process	GO:0070665	positive regulation of leukocyte proliferation	1.433e-05	0.001217	CARD11,CD276,BMI1,ICOSLG,TLR9,CD3E,CD38,CD40,TNFRSF13C,CCR7,IL5RA,CD55,PTPN22,PELI1,GPR183	15	162		GO: Biological Process	GO:0043406	positive regulation of MAP kinase activity	0.0007687	0.0444	MAP3K1,JAK2,PTPN11,NGF,CCR7,VANGL2,CD74,PDE5A,MAPK11,DIRAS2	10	284
GO: Biological Process	GO:0042035	regulation of cytokine biosynthetic process	7.807e-07	5.201e-05	TLR7,CCR2,TRIB2,CARD11,CX3CR1,IRF4,NFKB1,ICOSLG,TLR1,TNFRSF13C,CD74,LTB	12	132		GO: Biological Process	GO:0051250	negative regulation of lymphocyte activation	0.0003863	0.04161	BTLA,TNFRSF14,IL20RB,BTN1A1,RUNX3,CBLB,CD74,FBXO7,PRNP,DLG1,BANK1,ERBB2,FLT3,SFTPD,CD24,CD276,PRDX2,TNFRSF13B,HLA-DQA1,SCGB1A1,LST1	21	164		GO: Biological Process	GO:1900274	regulation of phospholipase C activity	7.686e-05	0.0083	MC3R,ADRA1B,BDNF,NTF4,NTRK2,NTRK3,OPRL1,RASGRP4,PLCB2,PLCG1,CRHR1,GNA14,RXFP3,GPR157,GPR174,P2RY10,GPR18,LPAR4,GPR27,GRM5,HRH1	21	141		GO: Biological Process	GO:0022408	negative regulation of cell-cell adhesion	1.582e-05	0.001325	MDK,CCL21,BTLA,PDE5A,CD276,SWAP70,NFKBID,RUNX3,CBFB,TNFAIP3,MAPK7,IL4R,PTPN22,JAK2,PELI1,ZBTB7B,SMAD7	17	204		GO: Biological Process	GO:0050772	positive regulation of axonogenesis	0.0008574	0.04884	TUBB2B,BCL11A,NGF,CRABP2,GSK3B,MACF1	6	107
GO: Biological Process	GO:0002252	immune effector process	7.842e-07	5.201e-05	HEXB,CTSC,NT5C3A,TLR7,TMEM173,VPREB3,CCR2,MFNG,SLAMF6,FCER2,CCR6,CCR7,PLCG2,PML,DOCK10,POU2F2,CR2,HVCN1,SETD2,FOXP1,CX3CR1,IL7R,SLAMF8,SWAP70,TAGAP,CD55,IRF4,RFTN1,MALT1,NFKB1,ICOSLG,RIPK3,MAP3K14,GPR183,TSPAN32,CD3G,RNASE6,CD8A,CD19,CD40,CD74,EIF2AK4,LY9,LEF1	44	1332		GO: Biological Process	GO:0033014	tetrapyrrole biosynthetic process	0.0003979	0.04227	ALAS1,ALAS2,ANK1,SLC11A2,PPOX,FECH,SLC25A39,UROD	8	33		GO: Biological Process	GO:0034655	nucleobase-containing compound catabolic process	7.912e-05	0.008306	KHSRP,AUH,PABPC4,MBD4,TBRG4,PDE4B,PNPT1,QKI,PSMF1,GDA,PSMD4,EXOG,NEIL1,YBX2,ROCK1,RPL6,RPL7,RPL9,RPL13,RPL17,RPL18A,RPL21,RPL30,RPL31,RPL34,RPL35A,RPL37A,RPL38,RPL39,RPL41,RPLP0,RPLP1,ERN1,RPLP2,NT5C3A,RPS7,RPS9,RPS12,RPS14,RPS15,RPS15A,RPS21,RPS24,RPS27,RPS29,PABPC1,PNLDC1,GPX1,TDG,RPL35,CARHSP1,UBA52,UBB,SCGB1A1,ISG20,LIG1	56	562		GO: Biological Process	GO:0051250	negative regulation of lymphocyte activation	1.66e-05	0.001371	MDK,BTLA,PDE5A,CD276,NFKBID,RUNX3,CBFB,TNFAIP3,IL4R,PTPN22,BANK1,PELI1,ZBTB7B,GAL,SMAD7	15	164		GO: Biological Process	GO:0009611	response to wounding	0.0008876	0.04987	MYLK,TRPC6,MDK,MAP3K1,ITPR3,JAK2,PTPN11,YAP1,C1QTNF1,DOCK6,YWHAZ,VANGL2,MSX2,IFRD1,PRKCA,MACF1,ELK3,DUSP10	18	756
GO: Biological Process	GO:0050852	T cell receptor signaling pathway	9.604e-07	6.284e-05	PDE4B,HLA-DQA1,CCR7,PLCG2,EZR,PRKD2,CARD11,ITK,RFTN1,MALT1,NFKB1,ICOSLG,CBLB,CD3D,CD3G	15	214		GO: Biological Process	GO:0007613	memory	0.0004375	0.04585	ADRB1,ATP1A3,MUSK,BDNF,NFATC4,OXT,OXTR,NOG,CHST10,CREB1,PRKCZ,CX3CR1,PRNP,SHANK1,FGF13,TH,HRH3,IGF1,PAK5,LMX1B	20	154		GO: Biological Process	GO:0034762	regulation of transmembrane transport	7.924e-05	0.008306	MEF2C,ADRB1,ADRB2,AK1,REM1,DPP10,ANK3,ATP2B4,RGS9,HCN2,CACNA1I,CACNA1G,CA2,CACNA1S,NPPA,CLIC3,OAZ1,OPRL1,SHISA9,CD19,KCNQ4,PDE4B,SLC9A3R2,CLCNKB,PLCG1,FXYD3,AKAP7,SLC31A2,CRHR1,PRKACA,NOS1AP,KLHL24,PRSS8,DLG1,DPP6,RASGRF2,RGS7,GAL,EPHB2,KCNIP1,RSC1A1,PTK2B,FGF14,HVCN1,AZIN1,CATSPER2,SNCA,STAC2,GRM5,KCNH4,KCNH3,ISCU,STXBP4,HRC,JSRP1,IGF1,IL4,INS,KCNA5,KCNC4,KCND3,KCNMA1	62	641		GO: Biological Process	GO:0006325	chromatin organization	1.765e-05	0.001438	LRRK2,IKZF1,ARID1A,MYSM1,SMARCA5,MTF2,PPM1D,ZBTB1,PCGF5,HDAC7,SETD2,MYB,ARID4B,BMI1,BRDT,JMJD6,KDM2B,BRWD1,SMCHD1,SIRT1,ITGB3BP,BAZ1A,SETD7,TPR,HMGN1,ATAD2B,PML,INO80E,PRKD2,BAZ2B,PRKCB,HDAC9,PCGF2,BCOR,JAK2,DNMT3B,GRWD1,RBL1,ZBTB7B,JMJD1C,SETDB2,RIF1	42	841
GO: Biological Process	GO:0080134	regulation of response to stress	1.018e-06	6.573e-05	TPR,CTSC,ETS1,USP25,TLR7,TMEM173,ADCY7,MAP3K1,PYHIN1,FANCA,CCR2,YOD1,PARP1,SLAMF6,MGST2,RBM14,PRMT1,CCR7,PLCG2,PML,CUL4A,FOXO1,EZR,SFPQ,OGT,FGD2,ELL3,SETD2,TIFA,FOXP1,CARD11,CX3CR1,SLAMF8,IRF4,STAP1,RFTN1,MALT1,FBXO5,NFKB1,NUP210,TSPAN32,CD6,MAP4K5,MAP4K1,GYPA,TLR1,KLK8,CD74,EIF2AK4,HDAC10,TOP2B	51	1672		GO: Biological Process	GO:0055074	calcium ion homeostasis	0.0004453	0.04604	ADM,ADRA1B,ADRB1,ATP7B,CXCR5,CACNA1I,CACNA1G,CCRL2,OXT,OXTR,CD19,MS4A1,CD36,CD38,CD40,CLN3,CCR3,PLCB2,CCR6,CCR7,PLCG1,CNGB1,PML,PLCH2,PRKACA,CX3CR1,PRNP,CD55,FIS1,HRH4,TRPV4,GPR157,CCL19,CCL21,CIB2,CD24,SNCA,SWAP70,GHRH,GNG3,GPR18,LPAR4,GRM5,HRH3,HRC,IAPP,JSRP1,KCNA5,KCNK3,KEL	50	541		GO: Biological Process	GO:0019439	aromatic compound catabolic process	8.014e-05	0.008306	KHSRP,AUH,PABPC4,BLVRB,MBD4,TBRG4,PDE4B,PNPT1,QKI,IL4I1,PSMF1,PON2,GDA,PSMD4,EXOG,NEIL1,YBX2,ROCK1,RPL6,RPL7,RPL9,RPL13,RPL17,RPL18A,RPL21,EPHX1,RPL30,RPL31,RPL34,RPL35A,RPL37A,RPL38,RPL39,RPL41,RPLP0,RPLP1,ERN1,RPLP2,NT5C3A,RPS7,RPS9,RPS12,RPS14,RPS15,RPS15A,RPS21,RPS24,RPS27,RPS29,PABPC1,PNLDC1,GPX1,TDG,RPL35,CARHSP1,HMOX1,UBA52,UBB,SCGB1A1,ISG20,LIG1	61	628		GO: Biological Process	GO:0050663	cytokine secretion	1.852e-05	0.001489	LRRK2,MDK,CARD11,CD276,GHRL,SYT11,TLR9,CD2,TNFAIP3,CCR7,PML,MCOLN2,EZR,IL4R,HDAC9,INS,PTPN22,BANK1,ZBTB7B,RASGRP1	20	272
GO: Biological Process	GO:0070665	positive regulation of leukocyte proliferation	1.133e-06	7.217e-05	CCR2,CCR7,ST6GAL1,SLC4A1,CARD11,CD55,NFATC2,ICOSLG,GPR183,CD6,CD40,TNFRSF13C,CD74	13	162		GO: Biological Process	GO:0032460	negative regulation of protein oligomerization	0.0004624	0.04718	RIOK3,CLDN7,CRYAB,IAPP,INS,TMC8	6	19		GO: Biological Process	GO:0010518	positive regulation of phospholipase activity	8.119e-05	0.008306	MC3R,ADRA1B,BDNF,NTF4,NTRK2,NTRK3,OPRL1,RASGRP4,PLCB2,PLCG1,CRHR1,GNA14,RXFP3,GPR157,FGFR2,GPR174,P2RY10,GPR18,LPAR4,GPR27,GRM5,HRH1	22	152		GO: Biological Process	GO:2000113	negative regulation of cellular macromolecule biosynthetic process	2.34e-05	0.001856	ZFP57,ETV3,IKZF1,BCL11A,ARID1A,RXRA,CIITA,FGFR2,FOXO1,SEMA4D,SMARCA5,MTF2,PPM1D,MEX3D,ENC1,PHF6,ZBTB1,HDAC7,TRIM33,MYB,SP3,SREBF2,BMI1,CDK5R1,NFKB1,NFX1,KDM2B,SMCHD1,RUNX3,CBFB,SIRT1,TGIF1,CD38,LRRFIP1,TPR,BACH2,TYMS,ZNF296,ATAD2B,EIF2AK3,PML,EZR,STRN3,DONSON,CREB1,FOXP4,SCRT2,HDAC9,PCGF2,ZBTB20,INS,ZNF318,BCOR,TBX10,BANK1,DNMT3B,ZNF628,BEND5,RBL1,SALL4,ZBTB7B,SETDB2,RIF1,ZGLP1,EIF2AK4,YTHDF3,SMA…	67	1605
GO: Biological Process	GO:0050867	positive regulation of cell activation	1.154e-06	7.255e-05	HLA-DQA1,CTSC,IKZF1,CD83,CCR2,ICOS,CCR7,BTLA,SLC4A1,CARD11,IL7R,CD55,STAP1,MALT1,NFATC2,ICOSLG,GPR183,CD2,CD6,CD40,TNFRSF13C,CD74	22	443		GO: Biological Process	GO:0034097	response to cytokine	0.0004696	0.04729	AANAT,HIPK1,MAP3K5,CIITA,MID1,KHSRP,MTHFR,ATP5F1B,RNMT,PELI3,TNFRSF14,IL20RB,BCL2L1,CXCR5,SPHK1,TAX1BP1,NKX6-1,CA1,CAMK2A,CCRL2,OXTR,INA,CD27,CD36,CD38,SYNGR1,CD40,TNFRSF13C,CD74,CDK4,PNPT1,ZFAND6,CCR3,CCR6,CCR7,NME7,PML,PSMF1,CREB1,RSAD2,ISG15,PRKACA,UBXN2A,MAPK8,MAPK11,CX3CR1,STAP1,PTPN14,MYLK3,RFX2,ADIPOR1,OTOP1,PSME3,RPLP0,NANOG,ETV3,ACSL1,FCER2,NLRC5,TNFRSF19,CCL19,CCL21,TRIM38,FLT3,SLC12A2,…	101	1287		GO: Biological Process	GO:0070661	leukocyte proliferation	8.504e-05	0.008587	MEF2C,SLAMF6,BTLA,TNFRSF14,IL20RB,CBLB,CD19,MS4A1,CD27,CD40,TNFRSF13C,CD79A,CCR7,CR2,CSF1,CD55,DLG1,GPR183,GAL,EPHB6,CCL19,FLT3,IKZF3,SFTPD,CD24,CD276,PRDX2,TFRC,TNFRSF13B,HLA-DQA1,TNFRSF4,SCGB1A1,IFNA1,IFNA5,IFNA14,IGF1,IL4,IL5RA,LST1	39	348		GO: Biological Process	GO:0050671	positive regulation of lymphocyte proliferation	2.518e-05	0.001971	CARD11,CD276,BMI1,ICOSLG,TLR9,CD3E,CD38,CD40,TNFRSF13C,CCR7,CD55,PTPN22,PELI1,GPR183	14	150
GO: Biological Process	GO:0032743	positive regulation of interleukin-2 production	1.405e-06	8.725e-05	PDE4B,CD83,CCR2,PRKD2,CARD11,IRF4,MALT1	7	38		GO: Biological Process	GO:0000165	MAPK cascade	0.0004859	0.04831	MARK3,MEF2C,MAP3K5,ADORA2B,ADRA1B,MID1,ALOX12B,MUC20,FGD2,HIPK2,APC,AR,MAPK15,BMP8B,NF2,SPHK1,NGFR,NRTN,NTRK3,OXTR,CD27,CD36,CD40,CD74,MAP3K13,GPR37L1,SHC2,CCR7,PSMF1,CRYAB,PRKCZ,MAPK8,MAPK11,BIRC7,DLG1,BANK1,RASGRF2,DUSP8,DVL3,REN,GPR183,HRH4,TRPV4,PSME3,EPHB2,ERBB2,ERN1,STRADB,FCER1A,FGF7,FGF8,TNFRSF19,FGF13,FGF14,CCL19,CCL21,FLT3,CD24,CDK12,GFRA4,SSTR4,C3orf33,GNG3,PRDX2,GRM5,LEFTY2,RELL2,MAP4…	85	1048		GO: Biological Process	GO:0034765	regulation of ion transmembrane transport	9.164e-05	0.009135	MEF2C,ADRB1,ADRB2,REM1,DPP10,ANK3,ATP2B4,RGS9,HCN2,CACNA1I,CACNA1G,CACNA1S,NPPA,CLIC3,OPRL1,SHISA9,CD19,KCNQ4,PDE4B,SLC9A3R2,CLCNKB,PLCG1,FXYD3,AKAP7,SLC31A2,CRHR1,PRKACA,NOS1AP,KLHL24,PRSS8,DLG1,DPP6,RASGRF2,RGS7,GAL,EPHB2,KCNIP1,PTK2B,FGF14,HVCN1,CATSPER2,SNCA,STAC2,GRM5,KCNH4,KCNH3,ISCU,HRC,JSRP1,IL4,KCNA5,KCNC4,KCND3,KCNMA1	54	539		GO: Biological Process	GO:0043372	positive regulation of CD4-positive, alpha-beta T cell differentiation	2.618e-05	0.002024	MYB,MALT1,NFKBID,CD83,CCR7,IL4R,ZBTB7B	7	36
GO: Biological Process	GO:0022407	regulation of cell-cell adhesion	1.494e-06	9.156e-05	HLA-DQA1,ETS1,IKZF1,CD83,CCR2,ICOS,ZC3H12D,CCR7,BTLA,SLC4A1,CARD11,IL7R,SWAP70,CD55,MALT1,ICOSLG,DTX1,CBLB,CD6,TNFRSF13C,CD74,LEF1	22	450		GO: Biological Process	GO:0042325	regulation of phosphorylation	0.0004924	0.04833	MAP3K5,ADORA2B,ADRA1B,MID1,BCAR3,ALOX12B,MUC20,OGT,FGD2,HIPK2,APC,AR,RHOH,MAPK15,MTCP1,MUSK,TNFRSF14,BDNF,BMP8B,NF2,SPHK1,CCNA1,NGFR,NTRK3,DDR2,GPRC5A,CBLB,CCNA2,CD19,CD27,CD36,CD40,CD74,MAP3K13,CDC25B,CDK4,CDKN2C,NOG,GPR37L1,PGK2,SHC2,CLN3,FBXO7,CCR7,PML,PPP2R5B,PRKACA,PRKCZ,MAPK11,CX3CR1,PRNP,BIRC7,ACE,STAP1,DLG1,GAPDHS,BANK1,DUSP8,DVL3,REN,GPR183,CTDSP2,CCDC88C,SH3GLB1,HRH4,TRPV4,EMP2,EPHB2,ER…	133	1781		GO: Biological Process	GO:0042325	regulation of phosphorylation	9.593e-05	0.009441	MAP3K3,ADORA2B,ADRA1B,ADRB2,ALOX12B,MUC20,OGT,HIPK2,AR,ARR3,MAPK15,MTCP1,ATP2B4,MUSK,TNFRSF14,BAG1,BDNF,CDK5R1,NF1,NF2,CCNA1,NODAL,NOS2,NTRK2,NTRK3,DDR2,CBLB,CCNA2,CCNE1,CD19,CD27,CD36,CD40,MAP3K13,CDC25B,CDK4,CDKN1B,CDKN2C,NOG,GPR37L1,PGK2,CLN3,FBXO7,CCR7,PML,GDF3,CRYBA1,PPP2R5B,CSF1,IL20,PRKACA,MAPK11,ZBTB20,DAZAP2,BIRC7,GADD45A,DLG1,MAP4K2,BANK1,DVL3,GPR183,CTDSP2,CCDC88C,SH3GLB1,LATS2,HRH4,TR…	142	1781		GO: Biological Process	GO:0032946	positive regulation of mononuclear cell proliferation	2.921e-05	0.002229	CARD11,CD276,BMI1,ICOSLG,TLR9,CD3E,CD38,CD40,TNFRSF13C,CCR7,CD55,PTPN22,PELI1,GPR183	14	152
GO: Biological Process	GO:0045058	T cell selection	1.613e-06	9.765e-05	SLAMF6,CCR7,CARD11,IRF4,CD3D,CD3G,CD74,LY9	8	55		GO: Biological Process	GO:0007258	JUN phosphorylation	0.0005018	0.04851	MAP3K5,FGD2,MAP3K13,CCR7,MAPK8,BIRC7,DVL3,ERN1,FCER1A,CCL19,MAP4K5,TP73,WNT7B,DUSP19,INS,VANGL2	16	111		GO: Biological Process	GO:0061180	mammary gland epithelium development	0.0001016	0.009691	AR,MSX1,PML,SOSTDC1,CSF1,ATP2C2,ETV4,ETV5,FGFR2,ZNF703,KDM5B,GPX1,WNT7B,IRF6,LRP5	15	84		GO: Biological Process	GO:0050851	antigen receptor-mediated signaling pathway	2.979e-05	0.002244	CARD11,CD276,MALT1,RFTN1,NFKB1,ICOSLG,NFKBID,CBFB,CD3E,CD19,MS4A1,CD38,CD79B,PDE4B,CCR7,EZR,PRKD2,PRKCB,PTPN22,STAP1,ITK,ELF1	22	328
GO: Biological Process	GO:0006281	DNA repair	1.692e-06	0.0001006	USP45,MCM3,MCM4,HMGN1,FANCA,PARP1,FZR1,RBM14,PML,CUL4A,SFPQ,USP28,POLD1,SETD2,MUTYH,SETX,MBD4,DNA2,RAD23A,TCEA1,SMC6,SMC4,POLI,HDAC10,TOP2B	25	564		GO: Biological Process	GO:0043507	positive regulation of JUN kinase activity	0.0005066	0.04851	MAP3K5,FGD2,MAP3K13,CCR7,BIRC7,DVL3,ERN1,FCER1A,CCL19,MAP4K5,WNT7B,DUSP19,INS,VANGL2	14	90		GO: Biological Process	GO:0010517	regulation of phospholipase activity	0.0001017	0.009691	MC3R,ADRA1B,BDNF,NTF4,NTRK2,NTRK3,OPRL1,RASGRP4,PLCB2,PLCG1,CRHR1,GNA14,RXFP3,GPR157,FGFR2,SNCA,GPR174,P2RY10,GPR18,LPAR4,GPR27,GRM5,HRH1	23	165		GO: Biological Process	GO:0002312	B cell activation involved in immune response	3.015e-05	0.002244	MFNG,SWAP70,ICOSLG,CD19,CD40,TNFAIP3,CCR6,GAPT,GPR183,RIF1	10	80
GO: Biological Process	GO:0042098	T cell proliferation	1.703e-06	0.0001006	HLA-DQA1,CCR2,ZC3H12D,CCR7,BTLA,SLC4A1,CARD11,CTPS1,CD55,MALT1,ICOSLG,RIPK3,CBLB,CD6,TNFRSF13C	15	224											GO: Biological Process	GO:0031098	stress-activated protein kinase signaling cascade	0.0001022	0.009691	MAP3K3,ADORA2B,HIPK2,CD27,MAP3K13,CCR7,CRYAB,MAPK8,MAPK11,BIRC7,GADD45A,DLG1,MAP4K2,DVL3,CCDC88C,TRPV4,ERN1,PTK2B,STRADB,FCER1A,TNFRSF19,FGF14,CCL19,CCL21,SKP1,RELL2,MAP4K5,TNXB,TP73,UBA52,UBB,UBE2V1,WNT7B,DUSP19,INS,CDC42SE1,IRAK2,PAK5,VANGL2	39	351		GO: Biological Process	GO:1903507	negative regulation of nucleic acid-templated transcription	3.137e-05	0.002288	ZFP57,ETV3,IKZF1,BCL11A,ARID1A,RXRA,CIITA,FGFR2,FOXO1,SEMA4D,SMARCA5,MTF2,PPM1D,PHF6,ZBTB1,HDAC7,TRIM33,MYB,SP3,SREBF2,BMI1,CDK5R1,NFKB1,NFX1,KDM2B,SMCHD1,RUNX3,CBFB,SIRT1,TGIF1,CD38,LRRFIP1,TPR,BACH2,ZNF296,ATAD2B,PML,EZR,STRN3,CREB1,FOXP4,SCRT2,HDAC9,PCGF2,ZBTB20,INS,ZNF318,BCOR,TBX10,DNMT3B,ZNF628,BEND5,RBL1,SALL4,ZBTB7B,SETDB2,RIF1,ZGLP1,SMAD7	59	1370
GO: Biological Process	GO:0002286	T cell activation involved in immune response	1.762e-06	0.0001028	CCR2,SLAMF6,CCR6,CCR7,FOXP1,IRF4,MALT1,GPR183,EIF2AK4,LY9,LEF1	11	118		DAY 2 UP									GO: Biological Process	GO:0019932	second-messenger-mediated signaling	0.0001046	0.009801	MC3R,MC5R,ADM,ADORA2B,ADRA1B,ADRB1,ADRB2,ATP2B4,CXCR5,NFATC4,NOS2,NPPA,NTRK2,CCRL2,OPRL1,CD8A,CD36,PDE4B,GPR37L1,GLP2R,PLCB2,CCR6,CCR7,PLCG1,HOMER2,LMCD1,CRHR1,GNA14,PRKACA,NOS1AP,CYP19A1,FIS1,GAL,WASF2,HRH4,MRAP2,RXFP3,PTK2B,FCER1A,GPR157,SCTR,CD24,CCR9,SSTR4,GHRH,RUNDC3A,GPR174,P2RY10,GPR18,LPAR4,GPR27,GRM5,HRH3,RASD2,UBE2B,HRH1,HRC,IAPP,JSRP1,IGF1,INS	61	634		GO: Biological Process	GO:0070301	cellular response to hydrogen peroxide	3.15e-05	0.002288	LRRK2,ETS1,AKR1B1,FOXO1,MYB,SETX,SIRT1,TNFAIP3,TOP2B,GPR37L1,MAPK7,PCGF2	12	115
GO: Biological Process	GO:0051276	chromosome organization	1.967e-06	0.0001124	NUSAP1,TPR,AKAP8,MCM3,MCM4,HMGN1,IKZF1,PARP1,RBM14,PRMT1,MLLT6,PML,CUL4A,PRKD2,SMARCA5,SFPQ,OGT,POLD1,RSBN1,SETD2,PRKCB,BRPF3,SETX,IRF4,PHF8,BCOR,AURKA,FBXO5,KDM2B,DKC1,CDT1,DNA2,USP15,BRWD1,SMC6,SMC4,CENPQ,BAZ1A,HDAC10,LEF1,TOP2B,MAD2L1	42	1287		Category	ID	Name	p-value	q-value FDR B&H	Hit in Query List	Hit Count in Query List	Hit Count in Genome		GO: Biological Process	GO:0055085	transmembrane transport	0.0001078	0.009975	GPR155,MEF2C,ADRB1,ADRB2,AK1,REM1,DPP10,ANK3,SLC6A16,ATP6V1E2,AQP2,SLC17A8,LYNX1,ATP1A3,ATP2B4,RGS9,HCN2,BDNF,SLCO1C1,CACNA1I,CACNA1G,NIPA1,CA2,CACNA1S,CHRNA6,NPPA,SLC11A2,CLIC3,OAZ1,OPRL1,SHISA9,CD19,KCNQ4,CPLX3,PDE4B,PGK2,SLC9A3R2,PNPT1,CLCNKB,PLCB2,CCR7,PLCG1,FXYD3,CNGA2,AKAP7,TOMM7,PSMF1,SLC4A7,SLC31A2,COX6A2,COX6C,COX7C,ATP5MF,SLC35F1,CRHR1,SLC32A1,PRF1,PLCH2,PRKACA,NOS1AP,KLHL24,PRSS8,SLC36…	145	1830		GO: Biological Process	GO:1902679	negative regulation of RNA biosynthetic process	3.27e-05	0.002347	ZFP57,ETV3,IKZF1,BCL11A,ARID1A,RXRA,CIITA,FGFR2,FOXO1,SEMA4D,SMARCA5,MTF2,PPM1D,PHF6,ZBTB1,HDAC7,TRIM33,MYB,SP3,SREBF2,BMI1,CDK5R1,NFKB1,NFX1,KDM2B,SMCHD1,RUNX3,CBFB,SIRT1,TGIF1,CD38,LRRFIP1,TPR,BACH2,ZNF296,ATAD2B,PML,EZR,STRN3,CREB1,FOXP4,SCRT2,HDAC9,PCGF2,ZBTB20,INS,ZNF318,BCOR,TBX10,DNMT3B,ZNF628,BEND5,RBL1,SALL4,ZBTB7B,SETDB2,RIF1,ZGLP1,SMAD7	59	1372
GO: Biological Process	GO:0042089	cytokine biosynthetic process	1.974e-06	0.0001124	TLR7,CCR2,TRIB2,CARD11,CX3CR1,IRF4,NFKB1,ICOSLG,TLR1,TNFRSF13C,CD74,LTB	12	144		GO: Biological Process	GO:0001775	cell activation	1.006e-34	8.488e-31	ACTA2,ACTB,ACTG1,PGLYRP2,ACTN1,ADA,ADAM8,PLA2G10,ALDH3B1,MMP8,MMP9,TREML1,ALOX12,ALOX5,NCK2,MPL,ANXA1,ANXA2,ANXA3,CST7,ARG2,ARRB1,ARRB2,CD274,STX11,MYD88,MYH9,TNFSF14,ADAM9,B2M,BAX,BCR,IL18RAP,CD84,RAB4B,BST1,BST2,C1QA,C5AR1,SKAP2,NRAS,PGLYRP1,CAMK2B,CAPN3,RUNX1,OLR1,CCND3,P2RX1,CD14,P2RY1,CD80,TNFSF8,CD33,CD44,CD63,CD81,CD151,CDKN1A,PDGFA,GNG2,CFP,CHI3L1,PIGR,PIK3CB,TOLLIP,NCR1,PLSCR1,CNN2,SCAMP…	206	1559		GO: Biological Process	GO:0048878	chemical homeostasis	0.0001147	0.01049	MC3R,ADM,ADRA1B,ADRB1,ADRB2,NR3C2,ALAS2,ALOX12B,AMPD2,OGT,ANK3,ATP6V1E2,AQP2,GRHL3,ATP1A3,ATP2B4,CXCR5,CACNA1I,CACNA1G,C7,CA2,CA7,SLC11A2,CCRL2,OPRL1,OXT,OXTR,CD19,MS4A1,CD36,CD40,CLN3,PLCB2,CCR6,CCR7,PLCG1,HOMER2,PML,SLC4A7,RPH3AL,SLC31A2,CRHR1,PLCH2,PRKACA,ZBTB20,CD55,KLHL3,PTPRN2,ATP2C2,FIS1,ADIPOR1,HRH4,TRPV4,EPAS1,ERN1,RXFP3,SLC25A37,PTK2B,GPR157,FECH,SCO1,SCTR,CCL19,CCL21,SFTPD,SKP1,FTH1,CD…	111	1334		GO: Biological Process	GO:0050670	regulation of lymphocyte proliferation	3.318e-05	0.002354	BTLA,PDE5A,CARD11,CD276,BMI1,ICOSLG,TLR9,CD3E,CD38,CD40,TNFRSF13C,CCR7,CD55,PTPN22,PELI1,GPR183,ZBTB7B,GAL	18	238
GO: Biological Process	GO:0042107	cytokine metabolic process	2.283e-06	0.0001285	TLR7,CCR2,TRIB2,CARD11,CX3CR1,IRF4,NFKB1,ICOSLG,TLR1,TNFRSF13C,CD74,LTB	12	146		GO: Biological Process	GO:0045055	regulated exocytosis	3.031e-32	1.279e-28	ACTN4,ACTN1,ADAM8,TAGLN2,ALDH3B1,MMP8,MMP9,ALOX5,SYT13,ANXA2,ANXA3,STX11,MYH9,B2M,BCR,CD84,RAB4B,BST1,BST2,C5AR1,NOTCH1,NRAS,PGLYRP1,OLR1,P2RX1,CD14,P2RY1,P2RY2,CD33,CD44,CD63,PDGFA,CFP,CHI3L1,LY6G6F,PIGR,TOLLIP,CNN2,SCAMP1,RAB3D,PRDX6,SRGN,RAB11FIP5,PRKCA,CTSD,CTSW,CTSZ,PROS1,PHACTR2,PSMD11,QSOX1,PTPRJ,PYGL,WDR1,MVP,DNASE1L1,RAB27A,RAC1,CRISPLD2,RAP2B,ECM1,CPPED1,DTNBP1,SNAP47,F5,F13A1,FABP5,S10…	137	837		GO: Biological Process	GO:0031401	positive regulation of protein modification process	0.0001203	0.01088	MAP3K3,ADORA2B,ADRA1B,ADRB2,ALOX12B,MUC20,OGT,HIPK2,FANCM,AR,MAPK15,MTCP1,ATP2B4,MUSK,TNFRSF14,BDNF,CDK5R1,NODAL,NTRK2,NTRK3,DDR2,CBLB,DCUN1D1,CD27,CD36,CD40,MAP3K13,CDC25B,CDKN1B,GPR37L1,CLN3,CCR7,PML,GDF3,CSF1,IL20,PRKACA,MAPK8,MAPK11,NOS1AP,DAZAP2,BIRC7,GADD45A,DLG1,MAP4K2,BANK1,DNMT3B,DVL3,GPR183,TRPV4,ROCK1,EMP2,EPHB2,RPLP1,ERN1,PTK2B,STRADB,FCER1A,FGF8,TNFRSF19,FGF13,GPRC5D,FGFR2,CCL19,CCL2…	114	1379		GO: Biological Process	GO:0006979	response to oxidative stress	3.443e-05	0.002414	LRRK2,ETS1,FGF8,AKR1B1,FOXO1,SESN3,MUTYH,MYB,SETX,SESN1,NFKB1,BTG1,SIRT1,GSR,PSIP1,CD38,TNFAIP3,TOP2B,GPR37L1,CCR7,PML,MAPK7,ROMO1,PCGF2,INS,JAK2,TMEM161A,PXDN,LPO	29	507
GO: Biological Process	GO:0006259	DNA metabolic process	2.835e-06	0.0001578	USP45,MCM3,MCM4,HMGN1,FANCA,PARP1,FZR1,RBM14,CCR6,PML,CUL4A,PRKD2,SFPQ,USP28,POLD1,SETD2,FOXP1,MUTYH,IL7R,SETX,SWAP70,FBXO5,DKC1,CDT1,MBD4,DNA2,RAD23A,TCEA1,ICOSLG,SMC6,SMC4,BAZ1A,CD40,POLI,HDAC10,LEF1,TOP2B	37	1080		GO: Biological Process	GO:0061025	membrane fusion	3.652e-31	5.338e-28	ACTN4,ACTN1,ADAM8,MICAL3,TAGLN2,ALDH3B1,MMP8,MMP9,ALOX5,SYT13,ANXA1,ANXA2,ANXA3,GCM1,STX16,STX11,MX2,MYH9,TNFSF14,ADAM9,B2M,BCR,CD84,CFLAR,RAB4B,NFE2,BST1,BST2,C5AR1,NOTCH1,NRAS,PGLYRP1,CAPN2,OLR1,P2RX1,CD14,P2RY1,P2RY2,CD33,CD44,CD63,CD81,PDGFA,CFP,CHI3L1,LY6G6F,PIGR,TOLLIP,CCR5,CNN2,SCAMP1,RAB3D,PRDX6,SRGN,RAB11FIP5,PRKCA,CTSD,CTSW,CTSZ,PROS1,PHACTR2,PSMD11,QSOX1,PTPRJ,PYGL,WDR1,MVP,DNASE1L1,RA…	160	1107		GO: Biological Process	GO:0033674	positive regulation of kinase activity	0.0001226	0.01096	MAP3K3,ADORA2B,ADRB2,MUC20,MTCP1,ATP2B4,BDNF,CDK5R1,NTRK2,NTRK3,DDR2,CD19,CD40,MAP3K13,CDC25B,CDKN1B,CCR7,CSF1,PRKACA,MAPK11,DAZAP2,BIRC7,GADD45A,DLG1,MAP4K2,DVL3,SH3GLB1,EMP2,EPHB2,RPLP1,ERN1,PTK2B,STRADB,FCER1A,FGF13,GPRC5D,CCL19,CCL21,FLT3,PRR5,STIL,CD24,SNCA,GNG3,SRCIN1,PRDX2,TEAD1,GRM5,MAP4K5,TP73,UBA52,UBB,UBE2V1,WNT7B,DUSP19,IGF1,IL4,INS,IRAK2,SLC27A1,PAK5,VANGL2	62	651		GO: Biological Process	GO:0032944	regulation of mononuclear cell proliferation	3.706e-05	0.002568	BTLA,PDE5A,CARD11,CD276,BMI1,ICOSLG,TLR9,CD3E,CD38,CD40,TNFRSF13C,CCR7,CD55,PTPN22,PELI1,GPR183,ZBTB7B,GAL	18	240
GO: Biological Process	GO:0042108	positive regulation of cytokine biosynthetic process	2.941e-06	0.0001601	TLR7,CCR2,CARD11,IRF4,ICOSLG,TLR1,TNFRSF13C,CD74,LTB	9	79		GO: Biological Process	GO:0099500	vesicle fusion to plasma membrane	3.795e-31	5.338e-28	ACTN4,ACTN1,ADAM8,MICAL3,TAGLN2,ALDH3B1,MMP8,MMP9,ALOX5,SYT13,ANXA1,ANXA2,ANXA3,STX11,MYH9,B2M,BCR,CD84,RAB4B,BST1,BST2,C5AR1,NOTCH1,NRAS,PGLYRP1,OLR1,P2RX1,CD14,P2RY1,P2RY2,CD33,CD44,CD63,PDGFA,CFP,CHI3L1,LY6G6F,PIGR,TOLLIP,CNN2,SCAMP1,RAB3D,PRDX6,SRGN,RAB11FIP5,PRKCA,CTSD,CTSW,CTSZ,PROS1,PHACTR2,PSMD11,QSOX1,PTPRJ,PYGL,WDR1,MVP,DNASE1L1,RAB27A,RAC1,CRISPLD2,RAP2B,ECM1,STEAP3,CPPED1,DTNBP1,SNAP4…	146	953		GO: Biological Process	GO:0070647	protein modification by small protein conjugation or removal	0.0001328	0.01173	BCL11A,TRIM59,RNF157,ADRB2,CUL2,OGT,ENC1,FANCM,AR,MAPK15,BECN1,SNX3,PELI3,NFX1,CCNA1,CBLB,CCNA2,DCUN1D1,UBE2L6,USP25,COPS2,OTUB2,ASB10,ANAPC2,FBXO7,DCAF12,PSMF1,MAGEL2,GNL3L,FBXL14,ISG15,UBE2F,UBXN2A,MAPK8,KLHL24,SENP3,FBXL12,TOMM20,FBXW2,PSMD4,BIRC7,FBXL3,COPS7A,KLHL3,UBE2R2,USP15,RAD23A,EPAS1,DCAF7,CBLL1,RNF148,RPS7,TNIP3,FBXO30,SCML2,UBAC1,DCAF17,TRIM38,UBE2E3,OTUD5,SKP1,UBOX5,PCGF5,RNF11,ASB1…	97	1138		GO: Biological Process	GO:0032743	positive regulation of interleukin-2 production	3.791e-05	0.002597	CARD11,CD276,MALT1,CD3E,PDE4B,CD83,PRKD2	7	38
GO: Biological Process	GO:0007204	positive regulation of cytosolic calcium ion concentration	2.943e-06	0.0001601	CCR2,CCR6,CCR7,PLCG2,PML,MCOLN2,CX3CR1,SWAP70,MYO5A,CCR9,CD55,ITPR3,CXCR5,GPR174,P2RY10,CACNA1I,CD19,MS4A1,LPAR6	19	363		GO: Biological Process	GO:0006887	exocytosis	3.795e-31	5.338e-28	ACTN4,ACTN1,ADAM8,MICAL3,TAGLN2,ALDH3B1,MMP8,MMP9,ALOX5,SYT13,ANXA1,ANXA2,ANXA3,STX11,MYH9,B2M,BCR,CD84,RAB4B,BST1,BST2,C5AR1,NOTCH1,NRAS,PGLYRP1,OLR1,P2RX1,CD14,P2RY1,P2RY2,CD33,CD44,CD63,PDGFA,CFP,CHI3L1,LY6G6F,PIGR,TOLLIP,CNN2,SCAMP1,RAB3D,PRDX6,SRGN,RAB11FIP5,PRKCA,CTSD,CTSW,CTSZ,PROS1,PHACTR2,PSMD11,QSOX1,PTPRJ,PYGL,WDR1,MVP,DNASE1L1,RAB27A,RAC1,CRISPLD2,RAP2B,ECM1,STEAP3,CPPED1,DTNBP1,SNAP4…	146	953		GO: Biological Process	GO:0006285	base-excision repair, AP site formation	0.0001366	0.01194	MPG,MUTYH,MBD4,NEIL1,TDG	5	10		GO: Biological Process	GO:1903706	regulation of hemopoiesis	4.05e-05	0.002717	ETS1,IKZF1,MDK,MYSM1,ZBTB1,CARD11,MYB,BMI1,MALT1,TCF12,NFKBID,TLR9,RUNX3,CBFB,SART1,CD2,DUSP10,HLA-DOA,CD83,CCR6,CCR7,CREB1,PRKCB,IL4R,IL7R,TOX,RASSF2,ZBTB7B,RASGRP1,SMAD7	30	538
GO: Biological Process	GO:0050671	positive regulation of lymphocyte proliferation	3.031e-06	0.0001631	CCR2,CCR7,SLC4A1,CARD11,CD55,NFATC2,ICOSLG,GPR183,CD6,CD40,TNFRSF13C,CD74	12	150		GO: Biological Process	GO:0140029	exocytic process	3.795e-31	5.338e-28	ACTN4,ACTN1,ADAM8,MICAL3,TAGLN2,ALDH3B1,MMP8,MMP9,ALOX5,SYT13,ANXA1,ANXA2,ANXA3,STX11,MYH9,B2M,BCR,CD84,RAB4B,BST1,BST2,C5AR1,NOTCH1,NRAS,PGLYRP1,OLR1,P2RX1,CD14,P2RY1,P2RY2,CD33,CD44,CD63,PDGFA,CFP,CHI3L1,LY6G6F,PIGR,TOLLIP,CNN2,SCAMP1,RAB3D,PRDX6,SRGN,RAB11FIP5,PRKCA,CTSD,CTSW,CTSZ,PROS1,PHACTR2,PSMD11,QSOX1,PTPRJ,PYGL,WDR1,MVP,DNASE1L1,RAB27A,RAC1,CRISPLD2,RAP2B,ECM1,STEAP3,CPPED1,DTNBP1,SNAP4…	146	953		GO: Biological Process	GO:0070306	lens fiber cell differentiation	0.0001426	0.01232	BFSP2,NF2,NTRK3,CDKN1B,CRYGD,FGFR2,KDM5B,TMOD1,WNT7B	9	35		GO: Biological Process	GO:0002286	T cell activation involved in immune response	4.073e-05	0.002717	MDK,STX11,MYB,MALT1,NFKBID,CCR6,CCR7,IL4R,GPR183,ZBTB7B,EIF2AK4,SMAD7	12	118
GO: Biological Process	GO:0002312	B cell activation involved in immune response	3.271e-06	0.000174	MFNG,CCR6,PLCG2,DOCK10,SWAP70,ICOSLG,GPR183,CD19,CD40	9	80		GO: Biological Process	GO:0048284	organelle fusion	1.701e-30	2.05e-27	ACTN4,ACTN1,ADAM8,MICAL3,TAGLN2,ALDH3B1,MMP8,MMP9,ALOX5,SYT13,ANXA1,ANXA2,ANXA3,STX16,STX11,MYH9,B2M,BAX,BCR,CD84,BNIP3,RAB4B,BST1,BST2,C5AR1,NOTCH1,NRAS,PGLYRP1,OLR1,P2RX1,CD14,P2RY1,P2RY2,CD33,CD44,CD63,PDGFA,CFP,CHI3L1,LY6G6F,PIGR,TOLLIP,CNN2,SCAMP1,RAB3D,PRDX6,SRGN,RAB11FIP5,PRKCA,CTSD,CTSW,CTSZ,PROS1,PHACTR2,PSMD11,QSOX1,PTPRJ,MFN2,PYGL,WDR1,MVP,DNASE1L1,RAB27A,RAC1,CRISPLD2,RAP2B,ECM1,STEAP…	152	1032		GO: Biological Process	GO:0043406	positive regulation of MAP kinase activity	0.0001473	0.01259	MAP3K3,ADORA2B,MUC20,NTRK3,CD40,MAP3K13,CCR7,MAPK11,BIRC7,GADD45A,MAP4K2,DVL3,EPHB2,ERN1,PTK2B,FCER1A,CCL19,FLT3,CD24,GNG3,PRDX2,GRM5,MAP4K5,TP73,UBA52,UBB,UBE2V1,WNT7B,DUSP19,IGF1,INS,IRAK2,VANGL2	33	284		GO: Biological Process	GO:0018193	peptidyl-amino acid modification	4.101e-05	0.002717	LRRK2,BCL11A,ESCO1,FGF8,FGFR2,FKBP5,SEMA4D,MTF2,FBXO11,SETD2,UGGT2,MYB,SOX4,GHRL,ARID4B,BMI1,CDK5R1,JMJD6,GPRC5A,ADNP,FGFR1OP,SIRT1,CD3E,BAZ1A,ZDHHC6,NEURL1,CD40,SETD7,MORC3,TPR,PECAM1,CLK1,EIF2AK3,PRKD2,IGF1R,CSNK1E,CSNK1G3,CSPG4,PRKCB,MAPK7,HDAC9,PCGF2,RASSF2,INS,INSRR,PTPN22,BCOR,STAP1,ITK,JAK2,BANK1,NUP153,DNMT3B,SETDB2,RIF1,LATS2,LOXL1,SMAD7	58	1352
GO: Biological Process	GO:0051251	positive regulation of lymphocyte activation	4.038e-06	0.0002125	HLA-DQA1,IKZF1,CD83,CCR2,ICOS,CCR7,BTLA,SLC4A1,CARD11,IL7R,CD55,MALT1,NFATC2,ICOSLG,GPR183,CD6,CD40,TNFRSF13C,CD74	19	371		GO: Biological Process	GO:0006906	vesicle fusion	9.057e-30	9.554e-27	ACTN4,ACTN1,ADAM8,MICAL3,TAGLN2,ALDH3B1,MMP8,MMP9,ALOX5,SYT13,ANXA1,ANXA2,ANXA3,STX16,STX11,MYH9,B2M,BCR,CD84,RAB4B,BST1,BST2,C5AR1,NOTCH1,NRAS,PGLYRP1,OLR1,P2RX1,CD14,P2RY1,P2RY2,CD33,CD44,CD63,PDGFA,CFP,CHI3L1,LY6G6F,PIGR,TOLLIP,CNN2,SCAMP1,RAB3D,PRDX6,SRGN,RAB11FIP5,PRKCA,CTSD,CTSW,CTSZ,PROS1,PHACTR2,PSMD11,QSOX1,PTPRJ,PYGL,WDR1,MVP,DNASE1L1,RAB27A,RAC1,CRISPLD2,RAP2B,ECM1,STEAP3,CPPED1,DTNBP1…	148	1003		GO: Biological Process	GO:0046700	heterocycle catabolic process	0.0001526	0.0129	KHSRP,AUH,PABPC4,BLVRB,MBD4,TBRG4,PDE4B,PNPT1,QKI,PSMF1,GDA,PSMD4,EXOG,NEIL1,YBX2,ROCK1,RPL6,RPL7,RPL9,RPL13,RPL17,RPL18A,RPL21,RPL30,RPL31,RPL34,RPL35A,RPL37A,RPL38,RPL39,RPL41,RPLP0,RPLP1,ERN1,RPLP2,NT5C3A,RPS7,RPS9,RPS12,RPS14,RPS15,RPS15A,RPS21,RPS24,RPS27,RPS29,DPYSL4,PABPC1,PNLDC1,GPX1,TDG,RPL35,CARHSP1,HMOX1,UBA52,UBB,SCGB1A1,ISG20,LIG1	59	616		GO: Biological Process	GO:0030888	regulation of B cell proliferation	4.214e-05	0.002758	BTLA,CARD11,BMI1,TLR9,CD38,CD40,TNFRSF13C,PELI1,GPR183	9	67
GO: Biological Process	GO:0006310	DNA recombination	4.107e-06	0.0002138	MCM3,MCM4,PARP1,RBM14,CCR6,SFPQ,SETD2,FOXP1,IL7R,SETX,SWAP70,ICOSLG,SMC6,CD40,HDAC10,LEF1,TOP2B	17	304		GO: Biological Process	GO:0090174	organelle membrane fusion	1.742e-29	1.633e-26	ACTN4,ACTN1,ADAM8,MICAL3,TAGLN2,ALDH3B1,MMP8,MMP9,ALOX5,SYT13,ANXA1,ANXA2,ANXA3,STX16,STX11,MYH9,B2M,BCR,CD84,RAB4B,BST1,BST2,C5AR1,NOTCH1,NRAS,PGLYRP1,OLR1,P2RX1,CD14,P2RY1,P2RY2,CD33,CD44,CD63,PDGFA,CFP,CHI3L1,LY6G6F,PIGR,TOLLIP,CNN2,SCAMP1,RAB3D,PRDX6,SRGN,RAB11FIP5,PRKCA,CTSD,CTSW,CTSZ,PROS1,PHACTR2,PSMD11,QSOX1,PTPRJ,PYGL,WDR1,MVP,DNASE1L1,RAB27A,RAC1,CRISPLD2,RAP2B,ECM1,STEAP3,CPPED1,DTNBP1…	148	1009		GO: Biological Process	GO:0044270	cellular nitrogen compound catabolic process	0.0001594	0.01332	KHSRP,AUH,PABPC4,BLVRB,MBD4,TBRG4,PDE4B,PNPT1,QKI,PSMF1,GDA,PSMD4,EXOG,NEIL1,YBX2,ROCK1,RPL6,RPL7,RPL9,RPL13,RPL17,RPL18A,RPL21,RPL30,RPL31,RPL34,RPL35A,RPL37A,RPL38,RPL39,RPL41,RPLP0,RPLP1,ERN1,RPLP2,NT5C3A,RPS7,RPS9,RPS12,RPS14,RPS15,RPS15A,RPS21,RPS24,RPS27,RPS29,DPYSL4,PABPC1,PNLDC1,GPX1,TDG,RPL35,CARHSP1,HMOX1,UBA52,UBB,SCGB1A1,ISG20,LIG1	59	617		GO: Biological Process	GO:0010558	negative regulation of macromolecule biosynthetic process	4.254e-05	0.002758	ZFP57,ETV3,IKZF1,BCL11A,ARID1A,RXRA,CIITA,FGFR2,FOXO1,SEMA4D,SMARCA5,MTF2,PPM1D,MEX3D,ENC1,PHF6,ZBTB1,HDAC7,TRIM33,MYB,CD276,SP3,GHRL,SREBF2,BMI1,CDK5R1,NFKB1,NFX1,KDM2B,SMCHD1,RUNX3,CBFB,SIRT1,TGIF1,CD38,LRRFIP1,TPR,BACH2,TYMS,ZNF296,ATAD2B,EIF2AK3,PML,EZR,STRN3,DONSON,CREB1,FOXP4,SCRT2,HDAC9,PCGF2,ZBTB20,INS,ZNF318,BCOR,TBX10,BANK1,DNMT3B,ZNF628,BEND5,RBL1,SALL4,ZBTB7B,SETDB2,RIF1,ZGLP1,EIF2AK4…	69	1700
GO: Biological Process	GO:0050853	B cell receptor signaling pathway	4.231e-06	0.0002179	LPXN,PLCG2,PRKCB,FOXP1,STAP1,ITK,RFTN1,NFATC2,CD19,MS4A1,CD79B	11	129		GO: Biological Process	GO:0046903	secretion	6.946e-28	5.524e-25	SYN3,MBP,ACTN4,ACTN1,ADA,ADAM8,ADCY5,MAVS,PLA2G10,MICAL3,TAGLN2,ALDH3B1,MMP8,MMP9,ALOX5,SYT13,ANXA1,ANXA2,ANXA3,AQP1,ARL4D,ARG2,ARRB1,KLF7,AACS,CD274,NCOA1,STX11,MYH9,ADAM9,B2M,RNF19B,CCND1,BCR,CD84,SOCS2,RAB4B,BST1,BST2,C5AR1,NOTCH1,NRAS,PGLYRP1,OAS2,RUNX1,OLR1,P2RX1,CD14,P2RY1,P2RY2,CD33,CD34,CD44,TREM1,CD63,LRRFIP2,PDGFA,CFP,CHI3L1,LY6G6F,PIGR,SNX10,TOLLIP,CNN2,SCAMP1,RAB3D,CPE,CPT1A,PRDX6,PPT…	213	1835		GO: Biological Process	GO:0000187	activation of MAPK activity	0.0001672	0.01383	MAP3K3,ADORA2B,MUC20,NTRK3,MAP3K13,CCR7,MAPK11,BIRC7,GADD45A,MAP4K2,EPHB2,ERN1,FCER1A,CCL19,GNG3,PRDX2,GRM5,MAP4K5,TP73,UBA52,UBB,UBE2V1,WNT7B,IGF1,INS,IRAK2	26	204		GO: Biological Process	GO:0050778	positive regulation of immune response	4.974e-05	0.00319	MAP3K1,PYHIN1,FCER2,MUC20,SEMA7A,ZBTB1,CYFIP2,CARD11,MYB,CD276,MALT1,RFTN1,NFKB1,ICOSLG,NFKBID,TLR9,CBFB,SIRT1,CD3E,CD19,MS4A1,CD38,CD40,TNFRSF13C,CD79B,TNFAIP3,TRAF3,PDE4B,CCR7,EZR,PRKD2,OTUD4,PRKCB,IL4R,CD55,PTPN22,STAP1,ITK,NLRX1,PELI1,RASGRP1,RIF1,ELF1,EIF2AK4	44	938
GO: Biological Process	GO:0042129	regulation of T cell proliferation	4.415e-06	0.000225	HLA-DQA1,CCR2,ZC3H12D,CCR7,BTLA,SLC4A1,CARD11,CD55,ICOSLG,RIPK3,CBLB,CD6,TNFRSF13C	13	183		GO: Biological Process	GO:0016050	vesicle organization	7.2e-28	5.524e-25	RHOJ,ACTB,ACTG1,ACTN4,ACTN1,ADAM8,ADD1,PEF1,MICAL3,TAGLN2,ALDH3B1,MMP8,MMP9,ALOX5,SYT13,BIN1,MCFD2,ANXA1,ANXA2,ANXA3,FASLG,AQP1,MSR1,ARRB1,ARRB2,STX16,STX11,MARCO,MYH9,B2M,BCR,CD84,RAB4B,BST1,BST2,C5AR1,NOTCH1,NRAS,PGLYRP1,OLR1,OPHN1,CD5L,P2RX1,CD14,P2RY1,P2RY2,CD33,CD34,CD44,CD63,CD81,CD151,CHMP1A,PDGFA,SCARF2,PDLIM7,CFP,CHI3L1,LY6G6F,AP2M1,AP1S1,CLCN3,PIGR,PIK3CB,SNX10,TOLLIP,CNN2,TBPL1,SCAMP1,…	209	1784		GO: Biological Process	GO:0008277	regulation of G protein-coupled receptor signaling pathway	0.0001744	0.01427	ADM,ADRB1,ADRB2,ARR3,ATP2B4,RGS11,RGS9,OPRL1,RASGRP4,PDE4B,HOMER2,RPH3AL,RGS7,ROCK1,MRAP2,FGF8,SNCA,SSTR4,METAP2,CNTN2,GPR27,GRM5	22	160		GO: Biological Process	GO:0051338	regulation of transferase activity	5.273e-05	0.003347	LRRK2,WDR81,MAP3K1,MAP3K3,CCL21,MUC20,PRR5,PDE5A,GHRL,BMI1,MALT1,CDK5R1,PCLO,SPAG9,TLR9,GPRC5A,ADNP,FGFR1OP,SIRT1,PKMYT1,CCNG2,CD19,NEURL1,CD40,DUSP10,SETD7,TNFAIP3,CDK4,HMGN1,CCR7,PML,GMFG,IGF1R,CSPG4,MAPK7,RASSF2,INS,PTPN22,STAP1,JAK2,SLC27A1,RBL1,DUSP2,RFC4,RGS3,RASGRP1,LATS2,MAD2L1,SMAD7	49	1089
GO: Biological Process	GO:0032663	regulation of interleukin-2 production	4.623e-06	0.0002332	PDE4B,CD83,CCR2,EZR,PRKD2,CARD11,IRF4,MALT1	8	63		GO: Biological Process	GO:0140352	export from cell	1.662e-27	1.169e-24	SYN3,MBP,ACTN4,ACTN1,ADAM8,ADCY5,MAVS,MICAL3,TAGLN2,ALDH3B1,MMP8,MMP9,ALOX5,SYT13,ANXA1,ANXA2,ANXA3,AQP1,ARL4D,ARG2,ARRB1,KLF7,AACS,CD274,ATP1A3,STX11,MYH9,ADAM9,B2M,RNF19B,BCR,CD84,RAB4B,BST1,BST2,OSCP1,C5AR1,NOTCH1,NRAS,PGLYRP1,RUNX1,OLR1,P2RX1,CD14,P2RY1,P2RY2,CD33,CD34,CD44,TREM1,CD63,LRRFIP2,PDGFA,CFP,CHI3L1,LY6G6F,PIGR,TOLLIP,CNN2,SCAMP1,RAB3D,CPE,CPT1A,SLC40A1,PRDX6,PPT1,SRGN,RAB11FIP5,PRK…	204	1731		GO: Biological Process	GO:0015672	monovalent inorganic cation transport	0.000178	0.01437	ADRB2,DPP10,ANK3,SLC6A16,ATP6V1E2,SLC17A8,ATP1A3,ATP2B4,HCN2,BDNF,NPPA,SLC11A2,KCNQ4,CDKN1B,PGK2,FXYD3,CNGA2,AKAP7,SLC4A7,COX6A2,COX6C,COX7C,ATP5MF,SLC32A1,NOS1AP,KLHL24,PRSS8,SLC36A1,KLHL3,ATP2C2,DLG1,DPP6,RGS7,GAL,OTOP1,SLC38A7,KCNIP1,RSC1A1,KCNK9,PTK2B,FGF13,FGF14,HBP1,HVCN1,SLC6A1,ATP5MG,SLC22A4,SNCA,SLC28A3,COX4I2,GPLD1,KCNH4,KCNH3,ISCU,UCP2,UQCRH,SLC5A9,SLC2A13,IL4,KCNA5,KCNC4,KCND3,KCNK3,K…	66	714		GO: Biological Process	GO:0042093	T-helper cell differentiation	5.343e-05	0.003356	MYB,MALT1,NFKBID,CCR6,CCR7,IL4R,GPR183,ZBTB7B,SMAD7	9	69
GO: Biological Process	GO:0002819	regulation of adaptive immune response	5.596e-06	0.0002793	ADCY7,CCR2,FCER2,CCR6,CCR7,IL7R,MALT1,RIPK3,CD40,CD48,TNFRSF13C,CD74,EIF2AK4	13	187		GO: Biological Process	GO:0032940	secretion by cell	2.083e-27	1.352e-24	SYN3,MBP,ACTN4,ACTN1,ADAM8,ADCY5,MAVS,MICAL3,TAGLN2,ALDH3B1,MMP8,MMP9,ALOX5,SYT13,ANXA1,ANXA2,ANXA3,AQP1,ARL4D,ARG2,ARRB1,KLF7,AACS,CD274,STX11,MYH9,ADAM9,B2M,RNF19B,BCR,CD84,RAB4B,BST1,BST2,C5AR1,NOTCH1,NRAS,PGLYRP1,RUNX1,OLR1,P2RX1,CD14,P2RY1,P2RY2,CD33,CD34,CD44,TREM1,CD63,LRRFIP2,PDGFA,CFP,CHI3L1,LY6G6F,PIGR,TOLLIP,CNN2,SCAMP1,RAB3D,CPE,CPT1A,PRDX6,PPT1,SRGN,RAB11FIP5,PRKCA,PRKCQ,CTSD,CTSW,CT…	200	1683		GO: Biological Process	GO:1902533	positive regulation of intracellular signal transduction	0.0001793	0.01437	PLEKHG5,MAP3K3,ADORA2B,ADRA1B,ADRB1,ADRB2,NR3C2,C1QTNF4,ALOX12B,MUC20,HIPK2,AR,MSX1,BECN1,PELI3,NODAL,NPPA,NTRK2,NTRK3,CD8A,CD19,CD27,CD36,CD40,MAP3K13,RASGRP4,GPR37L1,CCR7,LMCD1,CRHR1,CSF1,MAPK11,NOS1AP,BIRC7,GADD45A,MAP4K2,BANK1,DVL3,FIS1,GPR183,EEF1D,SH3GLB1,TRPV4,ROCK1,MRAP2,EPHB2,ERN1,SHISA5,RPS7,PTK2B,FCER1A,SCTR,FGF8,TNFRSF19,FGFR2,CCL19,CCL21,TRIM38,FLT3,PRR5,CD24,SSTR4,GHRH,RUNDC3A,GPR17…	95	1119		GO: Biological Process	GO:0040010	positive regulation of growth rate	6.112e-05	0.003799	GHRL,RFTN1,ARMC10	3	4
GO: Biological Process	GO:0031347	regulation of defense response	7.436e-06	0.0003674	CTSC,ETS1,TLR7,TMEM173,ADCY7,MAP3K1,PYHIN1,FANCA,CCR2,SLAMF6,MGST2,RBM14,CCR7,PLCG2,PML,SFPQ,TIFA,FOXP1,CARD11,CX3CR1,SLAMF8,IRF4,STAP1,RFTN1,MALT1,NFKB1,TSPAN32,CD6,TLR1,CD74,EIF2AK4	31	862		GO: Biological Process	GO:0002274	myeloid leukocyte activation	5.682e-27	3.425e-24	ADAM8,PLA2G10,ALDH3B1,MMP8,MMP9,ALOX5,ANXA2,ANXA3,CST7,STX11,ADAM9,B2M,BCR,IL18RAP,CD84,RAB4B,BST1,BST2,C1QA,C5AR1,NRAS,PGLYRP1,OLR1,P2RX1,CD14,CD33,CD44,CD63,CFP,CHI3L1,PIGR,TOLLIP,PLSCR1,CNN2,SCAMP1,RAB3D,PRDX6,CTSD,CTSZ,PSMD11,QSOX1,PTPRJ,PYGL,MVP,DNASE1L1,RAB27A,RAC1,CRISPLD2,RAP2B,CPPED1,FABP5,S100A11,PRAM1,NDRG1,FCER1G,CCL3,CCL5,BIN2,CAP1,ATG7,PRDX4,FPR2,SLAMF1,SLC2A3,SBNO2,KLRK1,CD93,CLEC4…	113	684		GO: Biological Process	GO:0043410	positive regulation of MAPK cascade	0.0001842	0.01462	MAP3K3,ADORA2B,ADRA1B,ADRB2,ALOX12B,MUC20,HIPK2,AR,NODAL,NTRK2,NTRK3,CD27,CD36,CD40,MAP3K13,GPR37L1,CCR7,MAPK11,BIRC7,GADD45A,MAP4K2,BANK1,DVL3,GPR183,TRPV4,ROCK1,EPHB2,ERN1,PTK2B,FCER1A,FGF8,TNFRSF19,FGFR2,CCL19,CCL21,FLT3,CD24,SSTR4,GNG3,PRDX2,GRM5,RELL2,MAP4K5,TP73,UBA52,UBB,UBE2V1,ARHGAP8,NDST1,IAPP,WNT7B,DUSP19,IGF1,IL11,INS,IRAK2,VANGL2,FGFBP3	58	607		GO: Biological Process	GO:0035518	histone H2A monoubiquitination	6.286e-05	0.003867	PCGF5,BMI1,KDM2B,PCGF2,BCOR	5	18
GO: Biological Process	GO:0046634	regulation of alpha-beta T cell activation	8.33e-06	0.0004074	IKZF1,CD83,CCR2,CCR6,CCR7,BTLA,CD55,IRF4,MALT1,CBLB	10	113		GO: Biological Process	GO:0002444	myeloid leukocyte mediated immunity	1.596e-25	8.977e-23	ADAM8,MAVS,ALDH3B1,MMP8,MMP9,ALOX5,ANXA2,ANXA3,STX11,B2M,BCR,CD84,RAB4B,BST1,BST2,C5AR1,NRAS,PGLYRP1,OLR1,P2RX1,CD14,CD33,CD44,TREM1,CD63,CFP,CHI3L1,SERPINB9,PIGR,TOLLIP,CNN2,SCAMP1,RAB3D,PRDX6,CTSD,CTSZ,PSMD11,QSOX1,PTPRJ,PYGL,WDR1,MVP,DNASE1L1,RAB27A,RAC1,CRISPLD2,RAP2B,IRAK4,CPPED1,FABP5,S100A11,PRAM1,FCER1G,CCL3,BIN2,CAP1,ATG7,PRDX4,FPR2,SLC2A3,CD93,CLEC4D,PLEKHO2,SLPI,FUCA1,CAB39,CPLX2,GATA2…	99	568		GO: Biological Process	GO:0006778	porphyrin-containing compound metabolic process	0.0001875	0.01473	ALAS1,ALAS2,SNX3,BLVRB,SLC11A2,PPOX,FECH,HNF1A,HMOX1,UROD	10	44		GO: Biological Process	GO:0002294	CD4-positive, alpha-beta T cell differentiation involved in immune response	6.718e-05	0.004091	MYB,MALT1,NFKBID,CCR6,CCR7,IL4R,GPR183,ZBTB7B,SMAD7	9	71
GO: Biological Process	GO:0043900	regulation of multi-organism process	8.495e-06	0.0004113	TLR7,TMEM173,TRIM59,MAP3K1,PYHIN1,SLAMF6,FCER2,RBM14,PLCG2,PML,SFPQ,TIFA,FOXP1,CARD11,SLAMF8,TRIM35,CD55,IRF4,AURKA,RFTN1,MALT1,NFKB1,RAD23A,TSPAN32,TRIM10,TLR1,CD74,EIF2AK4,LEF1,TOP2B	30	825		GO: Biological Process	GO:0002275	myeloid cell activation involved in immune response	2.137e-24	1.067e-21	ADAM8,ALDH3B1,MMP8,MMP9,ALOX5,ANXA2,ANXA3,STX11,B2M,BCR,CD84,RAB4B,BST1,BST2,C5AR1,NRAS,PGLYRP1,OLR1,P2RX1,CD14,CD33,CD44,CD63,CFP,CHI3L1,PIGR,TOLLIP,CNN2,SCAMP1,RAB3D,PRDX6,CTSD,CTSZ,PSMD11,QSOX1,PTPRJ,PYGL,MVP,DNASE1L1,RAB27A,RAC1,CRISPLD2,RAP2B,CPPED1,FABP5,S100A11,PRAM1,FCER1G,CCL3,BIN2,CAP1,ATG7,PRDX4,FPR2,SLAMF1,SLC2A3,SBNO2,CD93,CLEC4D,PLEKHO2,SLPI,FUCA1,CAB39,CPLX2,GATA2,HPSE,TMBIM1,B4GAL…	96	557		GO: Biological Process	GO:0048867	stem cell fate determination	0.000216	0.01663	ASCL1,NTF4,POU6F2	3	3		GO: Biological Process	GO:1903038	negative regulation of leukocyte cell-cell adhesion	6.883e-05	0.004136	MDK,CCL21,BTLA,PDE5A,CD276,NFKBID,RUNX3,CBFB,IL4R,PTPN22,PELI1,ZBTB7B,SMAD7	13	144
GO: Biological Process	GO:0045087	innate immune response	8.783e-06	0.000421	AKAP8,HLA-DQA1,TLR7,TMEM173,TRIM59,MAP3K1,PYHIN1,SLAMF6,CIITA,RBM14,IFI30,PLCG2,PML,MCOLN2,EVL,SFPQ,IRF8,CR2,SETD2,TIFA,CARD11,CX3CR1,SLAMF8,TRIM35,CD55,IRF4,RFTN1,MALT1,NFKB1,TRIM10,RNASE6,CD6,TLR1,CD74,LY9	35	1045		GO: Biological Process	GO:0036230	granulocyte activation	2.149e-24	1.067e-21	ADAM8,ALDH3B1,MMP8,MMP9,ALOX5,ANXA2,ANXA3,STX11,B2M,BCR,IL18RAP,RAB4B,BST1,BST2,C5AR1,NRAS,PGLYRP1,OLR1,P2RX1,CD14,CD33,CD44,CD63,CFP,CHI3L1,PIGR,TOLLIP,CNN2,SCAMP1,RAB3D,PRDX6,CTSD,CTSZ,PSMD11,QSOX1,PTPRJ,PYGL,MVP,DNASE1L1,RAB27A,RAC1,CRISPLD2,RAP2B,CPPED1,FABP5,S100A11,PRAM1,FCER1G,CCL3,CCL5,BIN2,CAP1,ATG7,PRDX4,FPR2,SLC2A3,CD93,CLEC4D,PLEKHO2,SLPI,FUCA1,CAB39,HPSE,TMBIM1,B4GALT1,FGL2,RAB10,GLB…	91	508		GO: Biological Process	GO:2000547	regulation of dendritic cell dendrite assembly	0.000216	0.01663	CCR7,CCL19,CCL21	3	3		GO: Biological Process	GO:0050855	regulation of B cell receptor signaling pathway	6.929e-05	0.004136	CBFB,CD19,PRKCB,PTPN22,STAP1,ELF1	6	29
GO: Biological Process	GO:0060326	cell chemotaxis	1.117e-05	0.0005304	PDE4B,NR4A1,CCR2,CCR6,CCR7,MPP1,PRKD2,CX3CR1,SLAMF8,SWAP70,CCR9,STAP1,CXCR5,PTPRO,GPR183,CD74,LEF1	17	328		GO: Biological Process	GO:0042119	neutrophil activation	3.674e-24	1.723e-21	ADAM8,ALDH3B1,MMP8,MMP9,ALOX5,ANXA2,ANXA3,STX11,B2M,BCR,IL18RAP,RAB4B,BST1,BST2,C5AR1,NRAS,PGLYRP1,OLR1,P2RX1,CD14,CD33,CD44,CD63,CFP,CHI3L1,PIGR,TOLLIP,CNN2,SCAMP1,RAB3D,PRDX6,CTSD,CTSZ,PSMD11,QSOX1,PTPRJ,PYGL,MVP,DNASE1L1,RAB27A,RAC1,CRISPLD2,RAP2B,CPPED1,FABP5,S100A11,PRAM1,FCER1G,CCL5,BIN2,CAP1,ATG7,PRDX4,FPR2,SLC2A3,CD93,CLEC4D,PLEKHO2,SLPI,FUCA1,CAB39,HPSE,TMBIM1,B4GALT1,FGL2,RAB10,GLB1,NBE…	90	502		GO: Biological Process	GO:0046501	protoporphyrinogen IX metabolic process	0.0002384	0.01817	ALAS1,ALAS2,PPOX,FECH,UROD	5	11		GO: Biological Process	GO:0031327	negative regulation of cellular biosynthetic process	7.132e-05	0.004215	ZFP57,ETV3,IKZF1,BCL11A,ARID1A,RXRA,CIITA,FGFR2,FOXO1,SEMA4D,SMARCA5,MTF2,PPM1D,MEX3D,ENC1,PHF6,ZBTB1,HDAC7,TRIM33,MYB,CD276,SP3,GHRL,SREBF2,BMI1,CDK5R1,NFKB1,NFX1,KDM2B,SMCHD1,RUNX3,CBFB,SIRT1,TGIF1,CD38,LRRFIP1,TPR,BACH2,TYMS,ZNF296,ATAD2B,EIF2AK3,PML,EZR,STRN3,DONSON,CREB1,FOXP4,SCRT2,HDAC9,PCGF2,ZBTB20,INS,ZNF318,BCOR,SLC27A1,TBX10,BANK1,DNMT3B,ZNF628,BEND5,RBL1,SALL4,ZBTB7B,SETDB2,RIF1,ZGLP1…	70	1761
GO: Biological Process	GO:0031349	positive regulation of defense response	1.216e-05	0.0005715	CTSC,ETS1,TLR7,TMEM173,MAP3K1,PYHIN1,CCR2,SLAMF6,MGST2,RBM14,CCR7,PLCG2,SFPQ,TIFA,CARD11,IRF4,STAP1,RFTN1,MALT1,NFKB1,CD6,TLR1,CD74	23	552		GO: Biological Process	GO:0002446	neutrophil mediated immunity	6.56e-24	2.914e-21	ADAM8,ALDH3B1,MMP8,MMP9,ALOX5,ANXA2,ANXA3,STX11,B2M,BCR,RAB4B,BST1,BST2,C5AR1,NRAS,PGLYRP1,OLR1,P2RX1,CD14,CD33,CD44,TREM1,CD63,CFP,CHI3L1,PIGR,TOLLIP,CNN2,SCAMP1,RAB3D,PRDX6,CTSD,CTSZ,PSMD11,QSOX1,PTPRJ,PYGL,WDR1,MVP,DNASE1L1,RAB27A,RAC1,CRISPLD2,RAP2B,IRAK4,CPPED1,FABP5,S100A11,PRAM1,FCER1G,BIN2,CAP1,ATG7,PRDX4,FPR2,SLC2A3,CD93,CLEC4D,PLEKHO2,SLPI,FUCA1,CAB39,HPSE,TMBIM1,B4GALT1,FGL2,RAB10,GLB1…	90	506		GO: Biological Process	GO:1901361	organic cyclic compound catabolic process	0.0002484	0.01874	KHSRP,AUH,PABPC4,BLVRB,MBD4,TBRG4,PDE4B,PNPT1,QKI,IL4I1,PSMF1,GDA,CYP19A1,PSMD4,EXOG,NEIL1,YBX2,ROCK1,RPL6,RPL7,RPL9,RPL13,RPL17,RPL18A,RPL21,RPL30,RPL31,RPL34,RPL35A,RPL37A,RPL38,RPL39,RPL41,RPLP0,RPLP1,ERN1,RPLP2,NT5C3A,RPS7,RPS9,RPS12,RPS14,RPS15,RPS15A,RPS21,RPS24,RPS27,RPS29,DPYSL4,PABPC1,PNLDC1,CYP46A1,GPX1,TDG,RPL35,CARHSP1,HMOX1,UBA52,UBB,SCGB1A1,ISG20,LIG1	62	668		GO: Biological Process	GO:0040009	regulation of growth rate	7.212e-05	0.004221	GHRL,RFTN1,TMPRSS4,ARMC10	4	10
GO: Biological Process	GO:0032623	interleukin-2 production	1.408e-05	0.0006556	PDE4B,CD83,CCR2,EZR,PRKD2,CARD11,IRF4,MALT1	8	73		GO: Biological Process	GO:0043299	leukocyte degranulation	7.223e-24	3.048e-21	ADAM8,ALDH3B1,MMP8,MMP9,ALOX5,ANXA2,ANXA3,STX11,B2M,BCR,CD84,RAB4B,BST1,BST2,C5AR1,NRAS,PGLYRP1,OLR1,P2RX1,CD14,CD33,CD44,CD63,CFP,CHI3L1,PIGR,TOLLIP,CNN2,SCAMP1,RAB3D,PRDX6,CTSD,CTSZ,PSMD11,QSOX1,PTPRJ,PYGL,MVP,DNASE1L1,RAB27A,RAC1,CRISPLD2,RAP2B,CPPED1,FABP5,S100A11,PRAM1,FCER1G,CCL3,BIN2,CAP1,ATG7,PRDX4,FPR2,SLC2A3,CD93,CLEC4D,PLEKHO2,SLPI,FUCA1,CAB39,CPLX2,GATA2,HPSE,TMBIM1,B4GALT1,FGL2,RAB10…	94	546		GO: Biological Process	GO:0045859	regulation of protein kinase activity	0.0002515	0.01874	MAP3K3,ADORA2B,ADRB2,MUC20,MTCP1,ATP2B4,BDNF,CDK5R1,NF1,NF2,CCNA1,NOS2,NTRK2,NTRK3,DDR2,CBLB,CCNA2,CCNE1,CD40,MAP3K13,CDC25B,CDK4,CDKN1B,CDKN2C,FBXO7,CCR7,PPP2R5B,CSF1,PRKACA,MAPK11,DAZAP2,BIRC7,GADD45A,DLG1,MAP4K2,DVL3,LATS2,EMP2,EPHB2,RPLP1,ERN1,PTK2B,STRADB,FCER1A,FGF13,GPRC5D,CCL19,CCL21,FLT3,PRR5,STIL,CD24,SNCA,CDK12,GNG3,CCNI,SFN,SRCIN1,PRDX2,TEAD1,GRM5,MAP4K5,TNXB,TP73,SYNPO2,TNFRSF4,UBA52…	79	903		GO: Biological Process	GO:0007162	negative regulation of cell adhesion	7.355e-05	0.004232	CBLL1,MDK,CCL21,SEMA4D,BTLA,PDE5A,CD276,SWAP70,NFKBID,RUNX3,CBFB,TNFAIP3,PDE3B,PLXNA1,MAPK7,IL4R,PTPN22,JAK2,PELI1,ZBTB7B,SMAD7	21	324
GO: Biological Process	GO:0072503	cellular divalent inorganic cation homeostasis	1.486e-05	0.0006853	HEXB,CCR2,CCR6,CCR7,PLCG2,PML,MCOLN2,PRKCB,CX3CR1,SWAP70,MYO5A,CCR9,CD55,SLC30A4,ITPR3,CXCR5,GPR174,P2RY10,CACNA1I,CD19,MS4A1,LPAR6,CD40	23	559		GO: Biological Process	GO:0009611	response to wounding	9.392e-24	3.774e-21	ACTA2,ACTB,ACTG1,ACTN1,TREML1,STK24,ALOX12,MPL,ANXA1,ANXA2,AQP1,RHOC,ARRB1,ARRB2,MYH9,MYLK,ADAM15,BAX,CFLAR,NEFH,NFE2,TSPO,NINJ1,NOTCH1,CAPN3,CAPZB,P2RX1,P2RY1,CD34,PAFAH2,SERPINB2,CD44,CD81,CD151,CDKN1A,PDGFA,GNG2,PIK3CB,PLSCR1,CNN2,CSRP1,PRKAR1A,PRKAR2B,PRKCA,PRKCQ,CTNNA1,PROS1,PTPN11,PTPN12,PTPRJ,PVT1,MFN2,RAB27A,ADIPOR2,RAC1,RAP2B,AKIRIN1,SH2B3,GP6,CLEC1B,DTNBP1,F2R,F5,F10,F13A1,FCER1G,YAP1,F…	114	756		GO: Biological Process	GO:0006779	porphyrin-containing compound biosynthetic process	0.0002544	0.01874	ALAS1,ALAS2,SNX3,SLC11A2,PPOX,FECH,HNF1A,UROD	8	30		GO: Biological Process	GO:0051567	histone H3-K9 methylation	7.432e-05	0.004232	MYB,ARID4B,SIRT1,SETD7,DNMT3B,SETDB2,RIF1	7	42
GO: Biological Process	GO:0006874	cellular calcium ion homeostasis	1.679e-05	0.000767	HEXB,CCR2,CCR6,CCR7,PLCG2,PML,MCOLN2,PRKCB,CX3CR1,SWAP70,MYO5A,CCR9,CD55,ITPR3,CXCR5,GPR174,P2RY10,CACNA1I,CD19,MS4A1,LPAR6,CD40	22	524		GO: Biological Process	GO:0043312	neutrophil degranulation	3.272e-23	1.255e-20	ADAM8,ALDH3B1,MMP8,MMP9,ALOX5,ANXA2,ANXA3,STX11,B2M,BCR,RAB4B,BST1,BST2,C5AR1,NRAS,PGLYRP1,OLR1,P2RX1,CD14,CD33,CD44,CD63,CFP,CHI3L1,PIGR,TOLLIP,CNN2,SCAMP1,RAB3D,PRDX6,CTSD,CTSZ,PSMD11,QSOX1,PTPRJ,PYGL,MVP,DNASE1L1,RAB27A,RAC1,CRISPLD2,RAP2B,CPPED1,FABP5,S100A11,PRAM1,FCER1G,BIN2,CAP1,ATG7,PRDX4,FPR2,SLC2A3,CD93,CLEC4D,PLEKHO2,SLPI,FUCA1,CAB39,HPSE,TMBIM1,B4GALT1,FGL2,RAB10,GLB1,NBEAL2,CKAP4,GLI…	87	488		GO: Biological Process	GO:0007258	JUN phosphorylation	0.0002555	0.01874	MAP3K13,CCR7,MAPK8,BIRC7,MAP4K2,DVL3,ERN1,PTK2B,FCER1A,CCL19,MAP4K5,TNXB,TP73,WNT7B,DUSP19,INS,VANGL2	17	111		GO: Biological Process	GO:0002287	alpha-beta T cell activation involved in immune response	7.51e-05	0.004232	MYB,MALT1,NFKBID,CCR6,CCR7,IL4R,GPR183,ZBTB7B,SMAD7	9	72
GO: Biological Process	GO:0051480	regulation of cytosolic calcium ion concentration	1.84e-05	0.0008312	CCR2,CCR6,CCR7,PLCG2,PML,MCOLN2,CX3CR1,SWAP70,MYO5A,CCR9,CD55,ITPR3,CXCR5,GPR174,P2RY10,CACNA1I,CD19,MS4A1,LPAR6	19	413		GO: Biological Process	GO:0002283	neutrophil activation involved in immune response	5.037e-23	1.848e-20	ADAM8,ALDH3B1,MMP8,MMP9,ALOX5,ANXA2,ANXA3,STX11,B2M,BCR,RAB4B,BST1,BST2,C5AR1,NRAS,PGLYRP1,OLR1,P2RX1,CD14,CD33,CD44,CD63,CFP,CHI3L1,PIGR,TOLLIP,CNN2,SCAMP1,RAB3D,PRDX6,CTSD,CTSZ,PSMD11,QSOX1,PTPRJ,PYGL,MVP,DNASE1L1,RAB27A,RAC1,CRISPLD2,RAP2B,CPPED1,FABP5,S100A11,PRAM1,FCER1G,BIN2,CAP1,ATG7,PRDX4,FPR2,SLC2A3,CD93,CLEC4D,PLEKHO2,SLPI,FUCA1,CAB39,HPSE,TMBIM1,B4GALT1,FGL2,RAB10,GLB1,NBEAL2,CKAP4,GLI…	87	491		GO: Biological Process	GO:0007613	memory	0.0002723	0.0196	ADRB1,ATP1A3,MUSK,BDNF,NFATC4,NTF4,NTRK2,OXT,OXTR,NOG,CHST10,CREB1,CRHR1,FGF13,TH,KLK8,HRH3,HRH1,IGF1,PAK5,LMX1B	21	154		GO: Biological Process	GO:0002293	alpha-beta T cell differentiation involved in immune response	7.51e-05	0.004232	MYB,MALT1,NFKBID,CCR6,CCR7,IL4R,GPR183,ZBTB7B,SMAD7	9	72
GO: Biological Process	GO:0032103	positive regulation of response to external stimulus	1.854e-05	0.0008312	CTSC,ETS1,TLR7,TMEM173,MAP3K1,PYHIN1,CCR2,SLAMF6,MGST2,RBM14,CCR6,CCR7,PLCG2,PRKD2,SFPQ,TIFA,CARD11,SWAP70,IRF4,STAP1,RFTN1,MALT1,NFKB1,CD6,TLR1,CD74	26	689		GO: Biological Process	GO:0030168	platelet activation	8.579e-23	3.017e-20	ACTB,ACTG1,ACTN1,TREML1,ALOX12,MPL,ARRB1,ARRB2,MYH9,P2RX1,P2RY1,PDGFA,GNG2,PIK3CB,PLSCR1,CSRP1,PRKCA,PRKCQ,PTPN11,PTPRJ,RAP2B,SH2B3,GP6,CLEC1B,F2R,FCER1G,SELP,FLNA,GAS6,GATA1,GNAQ,GP1BA,GP1BB,GP5,GP9,TLN1,UBASH3B,TRPC6,TYRO3,HSPB1,VWF,P2RY12,YWHAZ,ILK,ITGA2B,ITGB3,LCP2,LYN	48	163		GO: Biological Process	GO:0060193	positive regulation of lipase activity	0.0002723	0.0196	MC3R,ADRA1B,BDNF,NTF4,NTRK2,NTRK3,OPRL1,RASGRP4,PLCB2,PLCG1,CRHR1,GNA14,RXFP3,GPR157,FGFR2,GPR174,P2RY10,GPR18,LPAR4,GPR27,GRM5,HRH1	22	165		GO: Biological Process	GO:0050868	negative regulation of T cell activation	7.763e-05	0.004334	MDK,BTLA,PDE5A,CD276,NFKBID,RUNX3,CBFB,IL4R,PTPN22,PELI1,ZBTB7B,SMAD7	12	126
GO: Biological Process	GO:0050801	ion homeostasis	2.098e-05	0.0009318	HEXB,SLC25A37,CCR2,PARP1,MLLT6,CCR6,CCR7,PLCG2,PML,MCOLN2,ANK1,POLD1,SLC4A1,PRKCB,CX3CR1,SLAMF8,SWAP70,MYO5A,CCR9,CD55,SLC30A4,ITPR3,CXCR5,GPR174,P2RY10,CACNA1I,CA2,CD19,MS4A1,LPAR6,CD40	31	909		GO: Biological Process	GO:0042060	wound healing	9.982e-23	3.37e-20	ACTA2,ACTB,ACTG1,ACTN1,TREML1,ALOX12,MPL,ANXA1,ANXA2,AQP1,RHOC,ARRB1,ARRB2,MYH9,MYLK,ADAM15,CFLAR,NFE2,NINJ1,NOTCH1,CAPN3,CAPZB,P2RX1,P2RY1,CD34,PAFAH2,SERPINB2,CD44,CD81,CD151,CDKN1A,PDGFA,GNG2,PIK3CB,PLSCR1,CNN2,CSRP1,PRKAR1A,PRKAR2B,PRKCA,PRKCQ,PROS1,PTPN11,PTPN12,PTPRJ,MFN2,RAB27A,ADIPOR2,RAC1,RAP2B,AKIRIN1,SH2B3,GP6,CLEC1B,DTNBP1,F2R,F5,F10,F13A1,FCER1G,YAP1,SELP,FLNA,FN1,MMRN1,HOPX,GAS6,GAT…	99	617		GO: Biological Process	GO:0000165	MAPK cascade	0.0002833	0.02021	MARK3,MEF2C,MAP3K3,ADORA2B,ADRA1B,ADRB2,ALOX12B,RASAL1,MUC20,HIPK2,AR,MAPK15,NF1,NF2,NODAL,NRTN,NTRK2,NTRK3,OXTR,CD27,CD36,CD40,MAP3K13,RASGRP4,GPR37L1,CCR7,PSMF1,GDF3,CRYAB,CRYBA1,MAPK8,MAPK11,PSMD4,BIRC7,GADD45A,DLG1,MAP4K2,BANK1,RASGRF2,DVL3,GPR183,HRH4,TRPV4,ROCK1,EPHB2,ERN1,PTK2B,STRADB,FCER1A,FGF8,TNFRSF19,FGF13,FGF14,FGFR2,CCL19,CCL21,FLT3,SKP1,CD24,CDK12,GFRA4,SSTR4,C3orf33,GNG3,PRDX2,GRM…	89	1048		GO: Biological Process	GO:0043085	positive regulation of catalytic activity	8.641e-05	0.004779	APC2,LRRK2,RXFP3,MAP3K1,MAP3K3,FCER2,MGST2,TBC1D14,FGFR2,CCL21,SIPA1L2,ACAP3,ARAP1,MUC20,SEMA4D,PRR5,CYFIP2,PDE5A,GRHL3,RAPGEF6,MYL3,GHRL,ARHGAP15,TAGAP,BMI1,MALT1,CDK5R1,GPR174,BTG1,DNAJC9,P2RY10,NTF4,SPAG9,TLR9,GPRC5A,ADNP,SIRT1,OPRL1,CD19,NEURL1,CD40,SH3BP1,HMGN1,RASGRP3,CCR7,EIF2AK3,PML,PRKD2,TBC1D15,GMFG,DNTTIP1,IGF1R,CSPG4,RASSF2,INS,STAP1,ITK,JAK2,SLC27A1,RAB3A,ARHGAP17,RFC4,RGS3,RGS7,RASG…	65	1611
GO: Biological Process	GO:0055080	cation homeostasis	2.265e-05	0.0009968	HEXB,SLC25A37,CCR2,MLLT6,CCR6,CCR7,PLCG2,PML,MCOLN2,ANK1,SLC4A1,PRKCB,CX3CR1,SLAMF8,SWAP70,MYO5A,CCR9,CD55,SLC30A4,ITPR3,CXCR5,GPR174,P2RY10,CACNA1I,CA2,CD19,MS4A1,LPAR6,CD40	29	825		GO: Biological Process	GO:0050878	regulation of body fluid levels	5.259e-22	1.707e-19	ACTB,ACTG1,ACTN1,ADA,ADCY5,ADCY6,ADCY9,TREML1,ALOX12,MPL,ANXA2,AQP1,ARRB1,ARRB2,NCOA1,MYH9,CCND1,SOCS2,NFE2,CAPZB,OAS2,P2RX1,P2RY1,P2RY2,CD34,PAFAH2,SERPINB2,PDGFA,GNG2,PIK3CB,PLSCR1,CSRP1,PRKAR1A,PRKAR2B,PRKCA,PRKCQ,PROS1,PTPN11,PTPRJ,MFN2,RAB27A,RAC1,RAP2B,SH2B3,GP6,CLEC1B,DTNBP1,F2R,F5,F10,F13A1,FCER1G,SCNN1A,SELP,FLI1,FLNA,ATG7,MMRN1,SLC6A3,GAS6,GATA1,GATA2,GBA,HPSE,NBEAL2,GNAQ,GP1BA,GP1BB,GP…	91	548		GO: Biological Process	GO:0002181	cytoplasmic translation	0.0002907	0.02055	EIF5,RPL6,RPL9,RPL17,RPL18A,RPL30,RPL31,RPL35A,RPL38,RPL39,RPL41,RPLP0,RPLP1,RPS21,RPS29,EIF3K	16	102		GO: Biological Process	GO:0033077	T cell differentiation in thymus	9.211e-05	0.005035	ZBTB1,CARD11,BMI1,JMJD6,NFKBID,CD3E,CCR6,CCR7,IL7R,RASGRP1	10	91
GO: Biological Process	GO:0002449	lymphocyte mediated immunity	2.646e-05	0.001154	CTSC,CCR2,SLAMF6,FCER2,CCR6,POU2F2,CR2,IL7R,SWAP70,CD55,RFTN1,MALT1,ICOSLG,RIPK3,CD8A,CD19,CD40,CD74	18	387		GO: Biological Process	GO:0007599	hemostasis	7.478e-22	2.337e-19	ACTB,ACTG1,ACTN1,TREML1,ALOX12,MPL,ANXA2,ARRB1,ARRB2,MYH9,NFE2,CAPZB,P2RX1,P2RY1,CD34,PAFAH2,SERPINB2,PDGFA,GNG2,PIK3CB,PLSCR1,CSRP1,PRKAR1A,PRKAR2B,PRKCA,PRKCQ,PROS1,PTPN11,PTPRJ,MFN2,RAB27A,RAC1,RAP2B,SH2B3,GP6,CLEC1B,DTNBP1,F2R,F5,F10,F13A1,FCER1G,SELP,FLI1,FLNA,MMRN1,GAS6,GATA1,GATA2,HPSE,NBEAL2,GNAQ,GP1BA,GP1BB,GP5,GP9,THBS1,TLN1,UBASH3B,TRPC6,TYRO3,HSPB1,VWF,P2RY12,YWHAZ,ILK,ITGA2,ITGA2B,IT…	71	358		GO: Biological Process	GO:0090068	positive regulation of cell cycle process	0.0003244	0.02272	MTA3,MSX1,MAPK15,RACGAP1,CENPV,BECN1,CXCR5,CDK5R1,NEUROG1,CCNE1,CDC25B,CDK4,CDKN1B,PML,PPP2R5B,PRKACA,PKN2,GADD45A,RPL17,NUSAP1,RXFP3,FGF8,SOX4,OPN1MW,SVIL,SFN,UBE2C,TFDP2,TP73,STXBP4,UBE2B,IGF1,INS,KCNA5,LRP5	35	321		GO: Biological Process	GO:0045893	positive regulation of transcription, DNA-templated	9.271e-05	0.005035	ETS1,IKZF1,MDK,ARID1A,RXRA,MYSM1,PYHIN1,CIITA,CRLF3,FGFR2,FOXO1,FLI1,SMARCA5,MTF2,PCGF5,ELL3,ATF1,GRHL3,MYB,SOX4,SP3,SETX,ARID4B,SPIB,MAFA,SREBF2,BRDT,JMJD6,NFKB1,TBP,TCF12,TLR9,RUNX3,CBFB,SIRT1,PSIP1,CD38,CD40,SETD7,HMGN1,SSBP2,ZNF296,ATAD2B,EIF2AK3,PML,PRKD2,STRN3,NOL11,POU2AF1,POU3F1,CREB1,IGF1R,BARHL1,MAPK7,MAML1,ZNF318,JAK2,TBX10,ZNF628,RBL1,SALL4,ZBTB7B,GAL,LMX1B,ELF1,SMAD7	66	1647
GO: Biological Process	GO:0055074	calcium ion homeostasis	2.73e-05	0.00118	HEXB,CCR2,CCR6,CCR7,PLCG2,PML,MCOLN2,PRKCB,CX3CR1,SWAP70,MYO5A,CCR9,CD55,ITPR3,CXCR5,GPR174,P2RY10,CACNA1I,CD19,MS4A1,LPAR6,CD40	22	541		GO: Biological Process	GO:0002366	leukocyte activation involved in immune response	8.909e-22	2.685e-19	PGLYRP2,ADA,ADAM8,ALDH3B1,MMP8,MMP9,ALOX5,ANXA1,ANXA2,ANXA3,STX11,B2M,BCR,CD84,RAB4B,BST1,BST2,C5AR1,NRAS,PGLYRP1,OLR1,P2RX1,CD14,CD80,CD33,CD44,CD63,CD81,CFP,CHI3L1,PIGR,TOLLIP,CNN2,SCAMP1,TBX21,RAB3D,PRDX6,CTSD,CTSZ,PSMD11,QSOX1,PTPRJ,PYGL,MVP,DNASE1L1,RAB27A,RAC1,CRISPLD2,RAP2B,CPPED1,FABP5,S100A11,PRAM1,FCER1G,CCL3,BIN2,MAD2L2,CAP1,ATG7,PRDX4,FPR2,SLAMF1,SLC2A3,SBNO2,CD93,CLEC4D,PLEKHO2,SLPI,…	108	732		GO: Biological Process	GO:0051347	positive regulation of transferase activity	0.000343	0.02381	MAP3K3,ADORA2B,ADRB2,MUC20,MAPK15,MTCP1,ATP2B4,BDNF,CDK5R1,NTRK2,NTRK3,DDR2,DCUN1D1,CD19,CD40,MAP3K13,CDC25B,CDKN1B,CCR7,CSF1,PRKACA,MAPK11,DAZAP2,BIRC7,GADD45A,DLG1,MAP4K2,DVL3,SH3GLB1,EMP2,EPHB2,RPLP1,ERN1,PTK2B,STRADB,FCER1A,FGF13,GPRC5D,CCL19,CCL21,FLT3,PRR5,STIL,CD24,SNCA,UBE2S,GNG3,UBE2C,SRCIN1,PRDX2,TEAD1,GRM5,MAP4K5,TP73,UBA52,UBB,UBE2V1,WNT7B,DUSP19,IGF1,IL4,INS,IRAK2,SLC27A1,PAK5,VANGL2	66	731		GO: Biological Process	GO:0045597	positive regulation of cell differentiation	9.586e-05	0.00516	ETS1,IKZF1,BCL11A,MDK,RNF157,FGF8,SEMA4D,SEMA7A,ENC1,ZBTB1,ELL3,PDE5A,ATF1,RIMS1,MYB,CD276,SETX,BMI1,MALT1,NFKB1,BTG1,CPNE1,TCF12,NFKBID,SPAG9,RUNX3,CBFB,ADNP,SIRT1,SART1,TGIF1,NEURL1,MACF1,DUSP10,CD83,CCR7,PLXNA1,CRABP2,CREB1,IGF1R,CSNK1E,IL4R,IL7R,TOX,INS,MAML1,JAK2,DNMT3B,GJC2,ZBTB7B,RASGRP1	51	1177
GO: Biological Process	GO:0002697	regulation of immune effector process	2.842e-05	0.001218	TMEM173,VPREB3,CCR2,SLAMF6,FCER2,CCR6,CCR7,PML,CR2,FOXP1,IL7R,SLAMF8,CD55,IRF4,MALT1,RIPK3,TSPAN32,CD19,CD40,CD74,EIF2AK4	21	503		GO: Biological Process	GO:0045321	leukocyte activation	9.991e-22	2.907e-19	PGLYRP2,ADA,ADAM8,PLA2G10,ALDH3B1,MMP8,MMP9,ALOX5,NCK2,MPL,ANXA1,ANXA2,ANXA3,CST7,ARG2,CD274,STX11,MYD88,MYH9,TNFSF14,ADAM9,B2M,BAX,BCR,IL18RAP,CD84,RAB4B,BST1,BST2,C1QA,C5AR1,SKAP2,NRAS,PGLYRP1,RUNX1,OLR1,CCND3,P2RX1,CD14,CD80,TNFSF8,CD33,CD44,CD63,CD81,CD151,CDKN1A,CFP,CHI3L1,PIGR,TOLLIP,NCR1,PLSCR1,CNN2,SCAMP1,MINK1,TBX21,RAB3D,PRDX6,PRKAR1A,PRKCQ,CTSD,CTSZ,HDAC4,PSMD11,QSOX1,PTPN11,PTPRJ,PYGL…	163	1386		GO: Biological Process	GO:0044265	cellular macromolecule catabolic process	0.0003746	0.02563	ACR,CUL2,OGT,ENC1,HIPK2,KHSRP,MTM1,CTSF,AUH,PABPC4,BNIP3L,PTTG1,TBRG4,UBE2L6,USP25,PNPT1,ANAPC2,FBXO7,QKI,PML,PSMF1,FBXL14,ISG15,PRKACA,UBXN2A,MAPK8,FBXL12,PSMD4,FBXL3,KLHL3,UBE2R2,EXOG,USP15,RAD23A,YBX2,ROCK1,RPL6,RPL7,RPL9,RPL13,RPL17,RPL18A,RPL21,RPL30,RPL31,RPL34,RPL35A,RPL37A,RPL38,RPL39,RPL41,RPLP0,RPLP1,ERN1,RPLP2,RNF148,RPS7,RPS9,RPS12,RPS14,RPS15,RPS15A,RPS21,RPS24,RPS27,RPS29,PTK2B,SCO1…	99	1201		GO: Biological Process	GO:0002822	regulation of adaptive immune response based on somatic recombination of immune receptors built from immunoglobulin superfamily domains	9.947e-05	0.005261	FCER2,ZBTB1,MALT1,NFKBID,CD40,TNFRSF13C,TNFAIP3,CCR6,CCR7,IL4R,IL7R,ZBTB7B,RIF1,SMAD7	14	170
GO: Biological Process	GO:0098771	inorganic ion homeostasis	3.011e-05	0.001277	HEXB,SLC25A37,CCR2,MLLT6,CCR6,CCR7,PLCG2,PML,MCOLN2,ANK1,SLC4A1,PRKCB,CX3CR1,SLAMF8,SWAP70,MYO5A,CCR9,CD55,SLC30A4,ITPR3,CXCR5,GPR174,P2RY10,CACNA1I,CA2,CD19,MS4A1,LPAR6,CD40	29	838		GO: Biological Process	GO:0002263	cell activation involved in immune response	1.371e-21	3.856e-19	PGLYRP2,ADA,ADAM8,ALDH3B1,MMP8,MMP9,ALOX5,ANXA1,ANXA2,ANXA3,STX11,B2M,BCR,CD84,RAB4B,BST1,BST2,C5AR1,NRAS,PGLYRP1,OLR1,P2RX1,CD14,CD80,CD33,CD44,CD63,CD81,CFP,CHI3L1,PIGR,TOLLIP,CNN2,SCAMP1,TBX21,RAB3D,PRDX6,CTSD,CTSZ,PSMD11,QSOX1,PTPRJ,PYGL,MVP,DNASE1L1,RAB27A,RAC1,CRISPLD2,RAP2B,CPPED1,FABP5,S100A11,PRAM1,FCER1G,CCL3,BIN2,MAD2L2,CAP1,ATG7,PRDX4,FPR2,SLAMF1,SLC2A3,SBNO2,CD93,CLEC4D,PLEKHO2,SLPI,…	108	736		GO: Biological Process	GO:2001257	regulation of cation channel activity	0.0003758	0.02563	MEF2C,ADRB1,ADRB2,REM1,ANK3,RGS9,NPPA,OPRL1,SHISA9,PDE4B,PLCG1,AKAP7,CRHR1,PRKACA,NOS1AP,KLHL24,DLG1,RASGRF2,GAL,EPHB2,PTK2B,FGF14,STAC2,HRC,JSRP1	25	203		GO: Biological Process	GO:0045927	positive regulation of growth	9.948e-05	0.005261	IKZF1,BCL11A,RNF157,FGF8,FGFR2,SEMA4D,SEMA7A,RIMS1,GHRL,RFTN1,KDM2B,ADNP,FGFR1OP,SIRT1,CD38,MACF1,EZR,CRABP2,CREB1,INS,ARMC10	21	331
GO: Biological Process	GO:0072507	divalent inorganic cation homeostasis	3.032e-05	0.001277	HEXB,CCR2,CCR6,CCR7,PLCG2,PML,MCOLN2,PRKCB,CX3CR1,SWAP70,MYO5A,CCR9,CD55,SLC30A4,ITPR3,CXCR5,GPR174,P2RY10,CACNA1I,CD19,MS4A1,LPAR6,CD40	23	585		GO: Biological Process	GO:0007596	blood coagulation	1.477e-21	4.021e-19	ACTB,ACTG1,ACTN1,TREML1,ALOX12,MPL,ANXA2,ARRB1,ARRB2,MYH9,NFE2,CAPZB,P2RX1,P2RY1,CD34,PAFAH2,SERPINB2,PDGFA,GNG2,PIK3CB,PLSCR1,CSRP1,PRKAR1A,PRKAR2B,PRKCA,PRKCQ,PROS1,PTPN11,PTPRJ,MFN2,RAB27A,RAC1,RAP2B,SH2B3,GP6,CLEC1B,DTNBP1,F2R,F5,F10,F13A1,FCER1G,SELP,FLNA,MMRN1,GAS6,GATA1,GATA2,HPSE,NBEAL2,GNAQ,GP1BA,GP1BB,GP5,GP9,THBS1,TLN1,UBASH3B,TRPC6,TYRO3,HSPB1,VWF,P2RY12,YWHAZ,ILK,ITGA2,ITGA2B,ITGB3,L…	70	353		GO: Biological Process	GO:0043619	regulation of transcription from RNA polymerase II promoter in response to oxidative stress	0.0003889	0.02627	CD36,ANKRD2,EPAS1,CHD6,HMOX1	5	12		GO: Biological Process	GO:0050707	regulation of cytokine secretion	0.0001049	0.005498	LRRK2,MDK,CD276,GHRL,SYT11,TLR9,CD2,TNFAIP3,CCR7,PML,EZR,IL4R,HDAC9,INS,PTPN22,BANK1,RASGRP1	17	237
GO: Biological Process	GO:0043368	positive T cell selection	3.241e-05	0.001353	SLAMF6,IRF4,CD3D,CD3G,CD74,LY9	6	41		GO: Biological Process	GO:0050817	coagulation	4.728e-21	1.247e-18	ACTB,ACTG1,ACTN1,TREML1,ALOX12,MPL,ANXA2,ARRB1,ARRB2,MYH9,NFE2,CAPZB,P2RX1,P2RY1,CD34,PAFAH2,SERPINB2,PDGFA,GNG2,PIK3CB,PLSCR1,CSRP1,PRKAR1A,PRKAR2B,PRKCA,PRKCQ,PROS1,PTPN11,PTPRJ,MFN2,RAB27A,RAC1,RAP2B,SH2B3,GP6,CLEC1B,DTNBP1,F2R,F5,F10,F13A1,FCER1G,SELP,FLNA,MMRN1,GAS6,GATA1,GATA2,HPSE,NBEAL2,GNAQ,GP1BA,GP1BB,GP5,GP9,THBS1,TLN1,UBASH3B,TRPC6,TYRO3,HSPB1,VWF,P2RY12,YWHAZ,ILK,ITGA2,ITGA2B,ITGB3,L…	70	360		GO: Biological Process	GO:0032147	activation of protein kinase activity	0.0003919	0.02627	MAP3K3,ADORA2B,ADRB2,MUC20,MTCP1,CDK5R1,NTRK3,MAP3K13,CCR7,PRKACA,MAPK11,DAZAP2,BIRC7,GADD45A,DLG1,MAP4K2,EMP2,EPHB2,RPLP1,ERN1,PTK2B,STRADB,FCER1A,FGF13,GPRC5D,CCL19,PRR5,CD24,GNG3,PRDX2,GRM5,MAP4K5,TP73,UBA52,UBB,UBE2V1,WNT7B,DUSP19,IGF1,IL4,INS,IRAK2,PAK5	43	426		GO: Biological Process	GO:0009306	protein secretion	0.00011	0.005716	LRRK2,MDK,CARD11,CD276,SOX4,GHRL,MYO5A,MAFA,SYT11,PCLO,TLR9,SIRT1,CD2,CD38,CD40,TNFAIP3,PDE3B,VPREB3,CCR7,PML,MCOLN2,EZR,GNPTAB,IL4R,HDAC9,INS,PTPN22,ITPR3,JAK2,RAB3A,BANK1,ZBTB7B,GAL,RASGRP1	34	680
GO: Biological Process	GO:0032609	interferon-gamma production	3.474e-05	0.001438	PDE4B,TLR7,CCR2,SLAMF6,CCR7,IRF8,ITK,RIPK3,CD2,TNFRSF13C	10	133		GO: Biological Process	GO:0030036	actin cytoskeleton organization	1.962e-20	5.017e-18	RHOJ,ACTB,ACTG1,ACTN4,ACTN1,ADD1,ERMN,CRACD,MICAL3,NCK2,BIN1,CDC42BPA,ANXA1,AQP1,RHOC,ARRB1,FHOD1,SAMD14,MYH9,BCR,CFLAR,BST1,BST2,CALD1,CAMK2B,CAPN3,CAPZB,PSTPIP2,OPHN1,PDLIM1,PDGFA,PDLIM7,CFL1,TMOD3,PARVB,PFN1,PGM5,PLS1,CNN1,CNN2,PMP22,MINK1,CDC42BPB,CSRP1,PRKAR1A,PRKCQ,MYADM,TWF1,PTPN1,F11R,WDR1,RAC1,RAP2A,SDAD1,ARPC2,EFNA5,ABI2,FARP1,ARHGAP28,CTTN,DTNBP1,S100A10,MAD2L2,CCL24,CAP1,FLNA,FLNB,MRA…	104	717		GO: Biological Process	GO:0023014	signal transduction by protein phosphorylation	0.0004107	0.02729	MARK3,MEF2C,MAP3K3,ADORA2B,ADRA1B,ADRB2,ALOX12B,RASAL1,MUC20,HIPK2,AR,MAPK15,NF1,NF2,NODAL,NRTN,NTRK2,NTRK3,OXTR,CD27,CD36,CD40,MAP3K13,RASGRP4,GPR37L1,CCR7,PSMF1,GDF3,CRYAB,CRYBA1,MAPK8,MAPK11,PSMD4,BIRC7,GADD45A,DLG1,MAP4K2,BANK1,RASGRF2,DVL3,GPR183,HRH4,TRPV4,ROCK1,EPHB2,ERN1,PTK2B,STRADB,FCER1A,FGF8,TNFRSF19,FGF13,FGF14,FGFR2,CCL19,CCL21,FLT3,SKP1,CD24,CDK12,GFRA4,SSTR4,C3orf33,GNG3,PRDX2,GRM…	89	1060		GO: Biological Process	GO:0035592	establishment of protein localization to extracellular region	0.0001131	0.005828	LRRK2,MDK,CARD11,CD276,SOX4,GHRL,MYO5A,MAFA,SYT11,PCLO,TLR9,SIRT1,CD2,CD38,CD40,TNFAIP3,PDE3B,VPREB3,CCR7,PML,MCOLN2,EZR,GNPTAB,IL4R,HDAC9,INS,PTPN22,ITPR3,JAK2,RAB3A,BANK1,ZBTB7B,GAL,RASGRP1	34	681
GO: Biological Process	GO:1903708	positive regulation of hemopoiesis	3.653e-05	0.001499	HLA-DQA1,ETS1,IKZF1,CD83,CCR2,PRMT1,CCR7,MAPK11,IL7R,MALT1,CA2,CD74,LEF1	13	223		GO: Biological Process	GO:0016477	cell migration	1.185e-19	2.941e-17	RHOJ,ACTA2,ACTN4,ADA,ADAM8,ADARB1,MTUS1,MITF,MMP9,STK24,ALOX12,NCK2,CDC42BPA,ANXA1,ANXA3,APBB2,AQP1,RHOC,ARRB2,GLIPR2,CD274,MYD88,MYH9,MYLK,TNFSF14,ADAM15,ADAM9,BAX,BCR,CD84,BMP2,BMP7,BST1,BST2,TSPO,C5AR1,NOTCH1,CAMK2B,ESAM,DOK2,PSTPIP2,OLR1,OPHN1,SLC16A3,P2RY1,P2RY2,CD34,CD44,TREM1,CD63,CD81,CD151,PDGFA,CFL1,PFN1,PIK3CB,CCR5,CNN2,PKN3,OSGIN1,PMP22,MBOAT7,MINK1,TBX21,CLIC4,CDC42BPB,PLXNA4,SDC3,PR…	186	1757		GO: Biological Process	GO:0043549	regulation of kinase activity	0.0004611	0.03038	MAP3K3,ADORA2B,ADRB2,MUC20,MTCP1,ATP2B4,BDNF,CDK5R1,NF1,NF2,CCNA1,NOS2,NTRK2,NTRK3,DDR2,CBLB,CCNA2,CCNE1,CD19,CD40,MAP3K13,CDC25B,CDK4,CDKN1B,CDKN2C,FBXO7,CCR7,PPP2R5B,CSF1,PRKACA,MAPK11,DAZAP2,BIRC7,GADD45A,DLG1,MAP4K2,DVL3,SH3GLB1,LATS2,EMP2,EPHB2,RPLP1,ERN1,PTK2B,STRADB,FCER1A,NLRC5,FGF13,GPRC5D,CCL19,CCL21,FLT3,PRR5,STIL,CD24,SNCA,CDK12,GNG3,CCNI,SFN,SRCIN1,PRDX2,TEAD1,GRM5,MAP4K5,TNXB,TP73,S…	83	978		GO: Biological Process	GO:0051253	negative regulation of RNA metabolic process	0.0001144	0.005847	ZFP57,ETV3,IKZF1,BCL11A,ARID1A,RXRA,CIITA,FGFR2,FOXO1,SEMA4D,SMARCA5,MTF2,PPM1D,PHF6,ZBTB1,HDAC7,PAIP1,TRIM33,MYB,SP3,SREBF2,BMI1,CDK5R1,NFKB1,NFX1,KDM2B,SMCHD1,RUNX3,CBFB,SIRT1,TGIF1,CD38,LRRFIP1,TPR,BACH2,ZNF296,ATAD2B,PML,EZR,STRN3,CREB1,FOXP4,SCRT2,HDAC9,PCGF2,ZBTB20,INS,ZNF318,BCOR,TBX10,DNMT3B,ZNF628,BEND5,RBL1,SALL4,ZBTB7B,SETDB2,RIF1,ZGLP1,SMAD7	60	1467
GO: Biological Process	GO:0045061	thymic T cell selection	3.84e-05	0.001537	CCR7,CARD11,CD3D,CD3G,CD74	5	26		GO: Biological Process	GO:0002252	immune effector process	2.098e-19	5.058e-17	ACTB,ACTG1,PGLYRP2,ADA,ADAM8,ADARB1,MAVS,ALDH3B1,MMP8,MMP9,ALOX5,ANXA1,ANXA2,ANXA3,ARRB2,OASL,STX11,MX2,MYD88,B2M,RNF19B,BCR,IL18RAP,CD84,BNIP3,RAB4B,BST1,BST2,C1QA,C1QC,C5AR1,NRAS,PGLYRP1,OAS2,OLR1,CD5L,P2RX1,CD14,CD80,CD33,CD44,TREM1,CD63,CD81,CFP,CHI3L1,SERPINB9,PIGR,PIK3CB,TOLLIP,NCR1,PLSCR1,CNN2,SCAMP1,TBX21,RAB3D,PRDX6,CTSD,CTSZ,PROS1,PSMD11,PTK2,QSOX1,PTPRJ,PYGL,WDR1,MVP,DNASE1L1,RAB27A,RA…	153	1332		GO: Biological Process	GO:0030098	lymphocyte differentiation	0.0004746	0.03101	BCL11A,SLAMF6,LY6D,RUNX3,SART1,CD8A,CD19,MS4A1,CD27,CD79A,CD79B,BLNK,CD83,FBXO7,CCR6,CCR7,CR2,SOX13,RSAD2,GPR183,PTK2B,CCL19,FLT3,IKZF3,OTUD5,ZBTB1,CD24,SOX4,CCR9,HNF1A,GPR18,NFKBID,PRDX2,HLA-DOA,HLA-DQA1,IFNA1,IFNA5,IFNA14,IL4,IL11,NLRP3	41	404		GO: Biological Process	GO:0045944	positive regulation of transcription by RNA polymerase II	0.0001273	0.00645	ETS1,IKZF1,RXRA,MYSM1,CIITA,CRLF3,FGFR2,FOXO1,FLI1,SMARCA5,MTF2,PCGF5,ELL3,ATF1,GRHL3,MYB,SOX4,SP3,SETX,ARID4B,SPIB,MAFA,SREBF2,JMJD6,NFKB1,TCF12,TLR9,RUNX3,CBFB,SIRT1,PSIP1,CD40,SSBP2,ZNF296,ATAD2B,EIF2AK3,PML,PRKD2,STRN3,POU2AF1,POU3F1,CREB1,BARHL1,MAPK7,MAML1,JAK2,TBX10,ZNF628,RBL1,SALL4,ZBTB7B,GAL,LMX1B,ELF1,SMAD7	55	1315
GO: Biological Process	GO:0002407	dendritic cell chemotaxis	3.84e-05	0.001537	CCR2,CCR6,CCR7,SLAMF8,GPR183	5	26		GO: Biological Process	GO:0007155	cell adhesion	4.915e-18	1.152e-15	MBP,ACTB,ACTG1,ACTN4,ACTN1,ADA,ADAM8,ALCAM,ALOX12,NCK2,MPL,ANXA1,ANXA2,PPFIBP1,ANXA3,ARG2,CD274,ZFHX3,MYH9,CTNNAL1,TNFSF14,ADAM15,ADAM9,PPP1R12A,FXYD5,BCR,CD84,BMP2,BMP7,BST1,SGCE,NINJ1,NOTCH1,NT5E,ESAM,RUNX1,OLR1,PDLIM1,CD80,CD33,CD34,CD44,CD63,CD81,CD151,SCARF2,CFL1,TMOD3,PARVB,PGM5,PIK3CB,CNTN1,PMP22,MINK1,TBX21,CLCA2,CSRP1,PLXNA4,PRKAR1A,SDC3,PRKCA,PRKCQ,CTNNA1,MYADM,PCDHA9,PTK2,PTPN11,F11R,P…	163	1509		GO: Biological Process	GO:0033014	tetrapyrrole biosynthetic process	0.0005158	0.03342	ALAS1,ALAS2,SNX3,SLC11A2,PPOX,FECH,HNF1A,UROD	8	33		GO: Biological Process	GO:0002695	negative regulation of leukocyte activation	0.0001297	0.006515	MDK,BTLA,PDE5A,CD276,NFKBID,RUNX3,CBFB,TNFAIP3,IL4R,PTPN22,BANK1,PELI1,ZBTB7B,GAL,SMAD7	15	196
GO: Biological Process	GO:0050857	positive regulation of antigen receptor-mediated signaling pathway	3.84e-05	0.001537	CCR7,PRKD2,PRKCB,FOXP1,STAP1	5	26		GO: Biological Process	GO:0048870	cell motility	5.571e-18	1.237e-15	RHOJ,ACTA2,ACTB,ACTN4,ADA,ADAM8,ADARB1,MTUS1,MITF,MMP9,STK24,ALOX12,NCK2,CDC42BPA,ANXA1,ANXA3,APBB2,AQP1,RHOC,ARRB2,GLIPR2,CD274,MYD88,MYH9,MYLK,TNFSF14,ADAM15,ADAM9,BAX,BCR,CD84,BMP2,BMP7,BST1,BST2,TSPO,C5AR1,NOTCH1,CAMK2B,ESAM,DOK2,PSTPIP2,OLR1,OPHN1,SLC16A3,P2RY1,P2RY2,CD34,CD44,TREM1,CD63,CD81,CD151,PDGFA,CFL1,PFN1,PIK3CB,TTLL1,CCR5,CNN2,PKN3,OSGIN1,PMP22,MBOAT7,MINK1,TBX21,CLIC4,CDC42BPB,PLX…	194	1932		GO: Biological Process	GO:0007611	learning or memory	0.0005284	0.03375	MEF2C,ADRA1B,ADRB1,ADRB2,ATP1A3,MUSK,BDNF,NEUROG1,NF1,NFATC4,SLC11A2,NTF4,NTRK2,OPRL1,OXT,OXTR,NOG,CLN3,CHST10,CREB1,CRHR1,EPHB2,FGF13,SLC6A1,BRSK1,CNTN2,GRM5,TH,KLK8,HRH3,HRH1,IGF1,PAK5,LMX1B	34	317		GO: Biological Process	GO:0009890	negative regulation of biosynthetic process	0.0001317	0.006561	ZFP57,ETV3,IKZF1,BCL11A,ARID1A,RXRA,CIITA,FGFR2,FOXO1,SEMA4D,SMARCA5,MTF2,PPM1D,MEX3D,ENC1,PHF6,ZBTB1,HDAC7,TRIM33,MYB,CD276,SP3,GHRL,SREBF2,BMI1,CDK5R1,NFKB1,NFX1,KDM2B,SMCHD1,RUNX3,CBFB,SIRT1,TGIF1,CD38,LRRFIP1,TPR,BACH2,TYMS,ZNF296,ATAD2B,EIF2AK3,PML,EZR,STRN3,DONSON,CREB1,FOXP4,SCRT2,HDAC9,PCGF2,ZBTB20,INS,ZNF318,BCOR,SLC27A1,TBX10,BANK1,DNMT3B,ZNF628,BEND5,RBL1,SALL4,ZBTB7B,SETDB2,RIF1,ZGLP1…	70	1797
GO: Biological Process	GO:0002683	negative regulation of immune system process	4.002e-05	0.00158	HLA-DOA,HLA-DOB,HLA-DQA1,VPREB3,CCR2,LPXN,ZC3H12D,PRMT1,CUL4A,EZR,BTLA,IL7R,SLAMF8,CD55,IRF4,STAP1,BANK1,DTX1,TSPAN32,CBLB,CD74	21	515		GO: Biological Process	GO:0051674	localization of cell	5.571e-18	1.237e-15	RHOJ,ACTA2,ACTB,ACTN4,ADA,ADAM8,ADARB1,MTUS1,MITF,MMP9,STK24,ALOX12,NCK2,CDC42BPA,ANXA1,ANXA3,APBB2,AQP1,RHOC,ARRB2,GLIPR2,CD274,MYD88,MYH9,MYLK,TNFSF14,ADAM15,ADAM9,BAX,BCR,CD84,BMP2,BMP7,BST1,BST2,TSPO,C5AR1,NOTCH1,CAMK2B,ESAM,DOK2,PSTPIP2,OLR1,OPHN1,SLC16A3,P2RY1,P2RY2,CD34,CD44,TREM1,CD63,CD81,CD151,PDGFA,CFL1,PFN1,PIK3CB,TTLL1,CCR5,CNN2,PKN3,OSGIN1,PMP22,MBOAT7,MINK1,TBX21,CLIC4,CDC42BPB,PLX…	194	1932		GO: Biological Process	GO:0050808	synapse organization	0.0005296	0.03375	MEF2C,LRFN1,ANK3,MUSK,BDNF,CDK5R1,NFATC4,SDK1,CACNA1S,NTRK2,NTRK3,OXT,OXTR,INA,CAMKV,ANAPC2,CRIPT,CABP1,NOS1AP,CLSTN3,DLG1,DRP2,WASF2,EPHB2,ETV5,FGFR2,BAIAP2,SLIT1,IGSF9B,RIMS1,SNCA,ERC1,WASF3,NFASC,CNTN2,PCDHGC5,SRCIN1,GRM5,KLK8,SEZ6L,FLRT1,WNT7B,IL1RAP,INS,LRRTM1,LMX1B,LRP5,CAPRIN1	48	498		GO: Biological Process	GO:0007204	positive regulation of cytosolic calcium ion concentration	0.0001328	0.006562	RXFP3,CCL21,GHRL,SWAP70,MYO5A,CXCR5,GPR174,P2RY10,CACNA1I,OPRL1,CD19,MS4A1,CD38,CCR3,CCR6,CCR7,PML,MCOLN2,JSRP1,CD55,ITPR3,JAK2	22	363
GO: Biological Process	GO:0032655	regulation of interleukin-12 production	4.019e-05	0.00158	CCR7,IRF8,FOXP1,MAPK11,NFKB1,CD40,LTB	7	62		GO: Biological Process	GO:0022610	biological adhesion	7.663e-18	1.658e-15	MBP,ACTB,ACTG1,ACTN4,ACTN1,ADA,ADAM8,ALCAM,ALOX12,NCK2,MPL,ANXA1,ANXA2,PPFIBP1,ANXA3,ARG2,CD274,ZFHX3,MYH9,CTNNAL1,TNFSF14,ADAM15,ADAM9,PPP1R12A,FXYD5,BCR,CD84,BMP2,BMP7,BST1,SGCE,NINJ1,NOTCH1,NT5E,ESAM,RUNX1,OLR1,PDLIM1,CD80,CD33,CD34,CD44,CD63,CD81,CD151,SCARF2,CFL1,TMOD3,PARVB,PGM5,PIK3CB,CNTN1,PMP22,MINK1,TBX21,CLCA2,CSRP1,PLXNA4,PRKAR1A,SDC3,PRKCA,PRKCQ,CTNNA1,MYADM,PCDHA9,PTK2,PTPN11,F11R,P…	163	1516		GO: Biological Process	GO:1902903	regulation of supramolecular fiber organization	0.0005454	0.03447	MEF2C,CDK5R1,NF2,CDKN1B,TMOD4,CCR7,SPEF1,MAGEL2,CRYAB,GDA,MAPK8,FCHSD2,MYLK3,DLG1,WASF2,TRPV4,ROCK1,ARHGAP28,MAP6D1,APC2,ANKRD53,PTK2B,CORO2B,FMN1,FGF13,BAIAP2,CCL21,ARAP1,SNCA,SWAP70,GPX1,LMOD3,TMOD1,TPM1,SYNPO2,SH3BP1,IAPP,FCHSD1,ANKRD23	39	381		GO: Biological Process	GO:0051276	chromosome organization	0.0001357	0.006653	LRRK2,MCM4,IKZF1,ARID1A,ESCO1,MYSM1,SMARCA5,MTF2,PPM1D,ZBTB1,PCGF5,HDAC7,SETD2,MYB,SETX,ARID4B,BMI1,BRDT,JMJD6,KDM2B,BRWD1,NCAPD3,SMCHD1,SIRT1,ITGB3BP,BAZ1A,SETD7,TOP2B,TPR,HMGN1,ATAD2B,GTF2H5,PML,INO80E,PRKD2,BAZ2B,PRKCB,HDAC9,PCGF2,BCOR,JAK2,NCAPD2,CDT1,DNMT3B,GRWD1,RBL1,SMC4,RFC4,ZBTB7B,JMJD1C,SETDB2,RIF1,RPA3,MAD2L1	54	1287
GO: Biological Process	GO:0031570	DNA integrity checkpoint	4.096e-05	0.00158	FZR1,PRMT1,PML,CUL4A,USP28,AURKA,CDT1,MBD4,DNA2,EIF2AK4,TOP2B	11	164		GO: Biological Process	GO:0030029	actin filament-based process	1.158e-17	2.442e-15	RHOJ,ACTA2,ACTB,ACTG1,ACTN4,ACTN1,ADD1,ERMN,CRACD,MICAL3,NCK2,BIN1,CDC42BPA,ANXA1,APBB2,AQP1,RHOC,ARRB1,FHOD1,SAMD14,MYH9,BCR,CFLAR,BST1,BST2,CALD1,CAMK2B,CAPN3,CAPZB,PSTPIP2,OPHN1,PDLIM1,PDGFA,PDLIM7,CFL1,TMOD3,PARVB,PFN1,PGM5,PLS1,CNN1,CNN2,PMP22,MINK1,CDC42BPB,CSRP1,PRKAR1A,PRKCQ,MYADM,TWF1,PTPN1,F11R,WDR1,RAC1,RAP2A,SDAD1,ARPC2,EFNA5,ABI2,FARP1,ARHGAP28,CTTN,DTNBP1,S100A10,MAD2L2,CCL24,CAP1,F…	108	829		GO: Biological Process	GO:0043583	ear development	0.0005499	0.03448	MSX1,SLC17A8,GRHL3,BDNF,NEUROG1,NTRK3,CCNA2,KCNQ4,CDKN1B,NOG,WHRN,SLC4A7,ESRP1,FREM2,DVL3,OTOP1,MYO15A,EPHB2,RPL38,ESRRB,FGF8,FGFR2,ZIC1,IGF1,HES5,KCNK3,PCDH15,KCNMA1,VANGL2	29	256		GO: Biological Process	GO:0071692	protein localization to extracellular region	0.0001373	0.006677	LRRK2,MDK,CARD11,CD276,SOX4,GHRL,MYO5A,MAFA,SYT11,PCLO,TLR9,SIRT1,CD2,CD38,CD40,TNFAIP3,PDE3B,VPREB3,CCR7,PML,MCOLN2,EZR,GNPTAB,IL4R,HDAC9,INS,PTPN22,ITPR3,JAK2,RAB3A,BANK1,ZBTB7B,GAL,RASGRP1	34	688
GO: Biological Process	GO:0001776	leukocyte homeostasis	4.106e-05	0.00158	PDE4B,CCR2,CHST3,DOCK10,GPR174,RIPK3,GPR183,TNFRSF13C,CD74	9	109		GO: Biological Process	GO:0002443	leukocyte mediated immunity	1.858e-17	3.823e-15	ADAM8,MAVS,ALDH3B1,MMP8,MMP9,ALOX5,ANXA2,ANXA3,ARRB2,STX11,MYD88,B2M,RNF19B,BCR,IL18RAP,CD84,RAB4B,BST1,BST2,C1QA,C1QC,C5AR1,NRAS,PGLYRP1,OLR1,P2RX1,CD14,CD33,CD44,TREM1,CD63,CD81,CFP,CHI3L1,SERPINB9,PIGR,TOLLIP,NCR1,CNN2,SCAMP1,TBX21,RAB3D,PRDX6,CTSD,CTSZ,PSMD11,QSOX1,PTPRJ,PYGL,WDR1,MVP,DNASE1L1,RAB27A,RAC1,CRISPLD2,RAP2B,IRAK4,CPPED1,FABP5,S100A11,PRAM1,FCER1G,CCL3,BIN2,MAD2L2,XCL1,CAP1,ATG7,P…	115	918		GO: Biological Process	GO:0043506	regulation of JUN kinase activity	0.0005608	0.03488	MAP3K13,CCR7,BIRC7,MAP4K2,DVL3,ERN1,PTK2B,FCER1A,CCL19,MAP4K5,TNXB,TP73,WNT7B,DUSP19,INS,VANGL2	16	108		GO: Biological Process	GO:1903508	positive regulation of nucleic acid-templated transcription	0.0001412	0.00681	ETS1,IKZF1,MDK,ARID1A,RXRA,MYSM1,PYHIN1,CIITA,CRLF3,FGFR2,FOXO1,FLI1,SMARCA5,MTF2,PCGF5,ELL3,ATF1,GRHL3,MYB,SOX4,SP3,SETX,ARID4B,SPIB,MAFA,SREBF2,BRDT,JMJD6,NFKB1,TBP,TCF12,TLR9,RUNX3,CBFB,SIRT1,PSIP1,CD38,CD40,SETD7,HMGN1,SSBP2,ZNF296,ATAD2B,EIF2AK3,PML,PRKD2,STRN3,NOL11,POU2AF1,POU3F1,CREB1,ZFX,IGF1R,BARHL1,PRKCB,MAPK7,MAML1,ZNF318,JAK2,TBX10,ZNF628,RBL1,SALL4,ZBTB7B,GAL,LMX1B,ELF1,SMAD7	68	1736
GO: Biological Process	GO:0002831	regulation of response to biotic stimulus	4.113e-05	0.00158	TLR7,TMEM173,MAP3K1,PYHIN1,SLAMF6,RBM14,PLCG2,PML,SFPQ,TIFA,FOXP1,CARD11,SLAMF8,CD55,IRF4,RFTN1,MALT1,NFKB1,TSPAN32,TLR1,CD74,EIF2AK4	22	556		GO: Biological Process	GO:0010941	regulation of cell death	4.211e-17	8.46e-15	ACTN4,ACTN1,ADA,ADAM8,MGMT,MITF,ALDH2,MMP9,MNT,ALOX12,NCK2,MPL,BIN1,MCFD2,ANXA1,TMEM14A,APBB2,FASLG,AQP1,ARG2,ARRB1,ARRB2,CD274,NCOA1,ATOX1,PEA15,MYD88,TNFSF14,BAX,BID,SOCS2,CFLAR,BMP2,BMP7,TSC22D1,BNIP3,TSPO,C1QA,C5AR1,NQO2,PTTG1IP,NOTCH1,YBX1,CAMK2B,CAPN2,CAPN3,CCND2,CCNG1,P2RX1,CD34,PAFAH2,SERPINB2,CD44,PAX2,DEDD,PCMT1,CDKN1A,CFL1,SERPINB9,PIK3CB,CCR5,PRDX5,QKI,OSGIN1,PMP22,BAG3,POR,CHST11,SLC…	194	1969		GO: Biological Process	GO:0106070	regulation of adenylate cyclase-activating G protein-coupled receptor signaling pathway	0.0005688	0.0351	ADRB1,ATP2B4,OPRL1,PDE4B,MRAP2,SSTR4	6	19		GO: Biological Process	GO:0048872	homeostasis of number of cells	0.0001433	0.006816	ETS1,IKZF1,CARD11,MYB,SP3,BMI1,GPR174,JMJD6,TNFRSF13C,TNFAIP3,PDE4B,CCR7,CHST3,ZFX,IL7R,RASSF2,GAPT,JAK2,UBAP2L,GPR183	20	315
GO: Biological Process	GO:0030890	positive regulation of B cell proliferation	4.898e-05	0.001867	CARD11,NFATC2,GPR183,CD40,TNFRSF13C,CD74	6	44		GO: Biological Process	GO:0006954	inflammatory response	2.641e-16	5.184e-14	PGLYRP2,ADA,ADAM8,MMP8,MMP9,ALOX5,ALOX5AP,ANXA1,CST7,MYD88,BCR,IL18RAP,BMP2,BST1,C1QA,C5AR1,NOTCH1,PGLYRP1,NT5E,OLR1,CD5L,P2RX1,CD14,CD44,TREM1,CD81,CHI3L1,CMA1,TOLLIP,CCR5,LTB4R,PRDX5,PLP1,PLSCR1,PMP22,PRKCA,PRKCQ,MAP2K3,DAB2IP,HDAC4,SPATA2,PTGER2,PTGIR,PTGIS,PTGS1,F11R,RAC1,NLRX1,ECM1,TSPAN2,EPHA2,CELA1,F2R,FCER1G,CCL3,CCL4,CCL5,CCL24,CXCL11,XCL1,SELP,FN1,FPR2,CXCL13,SLAMF1,SBNO2,CXCR6,GBA,KDM6…	103	806		GO: Biological Process	GO:0048469	cell maturation	0.0005824	0.03566	BCL11A,BFSP2,ANK3,ASCL1,PLD6,NKX6-1,RUNX3,MAP3K13,CDC25B,IQCF1,CCR6,PRKACA,FEV,GAL,EPAS1,PTK2B,CCL19,CCL21,CATSPER2,SOX10,NFASC,CNTN2,TYMS,HES5,KCNMA1	25	209		GO: Biological Process	GO:1902680	positive regulation of RNA biosynthetic process	0.0001436	0.006816	ETS1,IKZF1,MDK,ARID1A,RXRA,MYSM1,PYHIN1,CIITA,CRLF3,FGFR2,FOXO1,FLI1,SMARCA5,MTF2,PCGF5,ELL3,ATF1,GRHL3,MYB,SOX4,SP3,SETX,ARID4B,SPIB,MAFA,SREBF2,BRDT,JMJD6,NFKB1,TBP,TCF12,TLR9,RUNX3,CBFB,SIRT1,PSIP1,CD38,CD40,SETD7,HMGN1,SSBP2,ZNF296,ATAD2B,EIF2AK3,PML,PRKD2,STRN3,NOL11,POU2AF1,POU3F1,CREB1,ZFX,IGF1R,BARHL1,PRKCB,MAPK7,MAML1,ZNF318,JAK2,TBX10,ZNF628,RBL1,SALL4,ZBTB7B,GAL,LMX1B,ELF1,SMAD7	68	1737
GO: Biological Process	GO:0030155	regulation of cell adhesion	5.329e-05	0.002015	HLA-DQA1,ETS1,IKZF1,CD83,CCR2,ICOS,LPXN,ZC3H12D,CCR7,PML,PRKD2,ST6GAL1,BTLA,SLC4A1,CARD11,IL7R,SWAP70,CD55,MALT1,PTPRO,ICOSLG,DTX1,CBLB,CD6,TNFRSF13C,CD74,LEF1	27	777		GO: Biological Process	GO:0050900	leukocyte migration	3.086e-16	5.919e-14	ADA,ADAM8,MTUS1,MMP9,ANXA1,MYD88,MYH9,TNFSF14,BCR,CD84,BST1,C5AR1,ESAM,DOK2,OLR1,SLC16A3,CD34,CD44,TREM1,CD81,PIK3CB,CCR5,TBX21,SDC3,PRKCA,PROS1,PLVAP,PTPN11,F11R,PTPRJ,WDR1,CD99L2,RAC1,AKIRIN1,ECM1,IRAK4,GP6,FCER1G,CCL3,CCL4,CCL5,CCL24,CXCL11,XCL1,SELP,SELPLG,FN1,FPR2,CXCL13,SLAMF1,KLRK1,GAS6,GCNT1,B4GALT1,PLCB1,GPC1,CXCR3,EMILIN1,TGFB2,THBS1,GYPC,TRPM2,P2RY12,IFNG,CXCR1,CXCR2,ITGA6,ITGA2,ITGA2B…	79	534		GO: Biological Process	GO:0050890	cognition	0.0005924	0.03598	GPR155,MEF2C,PTCHD1,ADRA1B,ADRB1,ADRB2,ATP1A3,MUSK,BDNF,NEUROG1,NF1,NFATC4,SLC11A2,NTF4,NTRK2,OPRL1,OXT,OXTR,NOG,CLN3,CHST10,CREB1,CRHR1,EPHB2,FGF13,SLC6A1,BRSK1,CNTN2,GRM5,TH,KLK8,HRH3,HRH1,IGF1,INS,PAK5,LMX1B	37	357		GO: Biological Process	GO:0070647	protein modification by small protein conjugation or removal	0.0001534	0.007223	CBLL1,LRRK2,BCL11A,MYSM1,RNF157,MAP3K1,STAMBPL1,USP28,ENC1,FBXO11,PCGF5,TRIM33,MYLIP,MTBP,SOX4,LRSAM1,BMI1,MALT1,NFX1,KDM2B,HERC3,PCLO,CBFB,SIRT1,NEURL1,TNFAIP3,RNF180,TPR,TRAF3,RUSC1,OTUB2,USP1,INO80E,FBXL14,OTUD4,KLHL24,PCGF2,LONRF1,FBXL12,PTPN22,BCOR,FBXO2,RASSF5,TSPAN17,NUP153,PELI1,TRIM7,MAD2L1,SMAD7	49	1138
GO: Biological Process	GO:0030003	cellular cation homeostasis	5.369e-05	0.002015	HEXB,CCR2,CCR6,CCR7,PLCG2,PML,MCOLN2,SLC4A1,PRKCB,CX3CR1,SLAMF8,SWAP70,MYO5A,CCR9,CD55,SLC30A4,ITPR3,CXCR5,GPR174,P2RY10,CACNA1I,CA2,CD19,MS4A1,LPAR6,CD40	26	734		GO: Biological Process	GO:0007010	cytoskeleton organization	3.95e-16	7.407e-14	RHOJ,ACTB,ACTG1,ACTN4,ACTN1,ADD1,ERMN,CRACD,TBC1D14,MICAL3,NCK2,SLAIN2,BIN1,CDC42BPA,ANXA1,AQP1,RHOC,ARL3,ARRB1,FHOD1,SAMD14,MYH9,PPP1R12A,BCR,CFLAR,NEFH,BST1,BST2,NOTCH1,CALD1,CAMK2B,CAPN2,CAPN3,CAPZB,PSTPIP2,OPHN1,CCNF,PDLIM1,CHMP1A,PDGFA,PDLIM7,CFL1,TMOD3,PEX14,PARVB,PFN1,PGM5,MID1IP1,TBC1D22A,CBY1,SNX10,TTLL1,PLS1,CNN1,CNN2,PMP22,MINK1,CLIC4,CDC42BPB,CSNK1E,CSRP1,PRKAA2,DYNLL2,PRKAR1A,PRKAR2B…	169	1663		GO: Biological Process	GO:0034220	ion transmembrane transport	0.0006188	0.03717	MEF2C,ADRB1,ADRB2,REM1,DPP10,ANK3,SLC6A16,ATP6V1E2,SLC17A8,ATP1A3,ATP2B4,RGS9,HCN2,BDNF,SLCO1C1,CACNA1I,CACNA1G,NIPA1,CACNA1S,CHRNA6,NPPA,SLC11A2,CLIC3,OPRL1,SHISA9,CD19,KCNQ4,PDE4B,PGK2,SLC9A3R2,CLCNKB,PLCB2,CCR7,PLCG1,FXYD3,CNGA2,AKAP7,SLC4A7,SLC31A2,COX6A2,COX6C,COX7C,ATP5MF,CRHR1,SLC32A1,PLCH2,PRKACA,NOS1AP,KLHL24,PRSS8,SLC36A1,BEST2,ATP2C2,DLG1,DPP6,RASGRF2,RGS7,RHD,GAL,OTOP1,SLC38A7,TRPV4,E…	116	1469		GO: Biological Process	GO:0002292	T cell differentiation involved in immune response	0.0001556	0.007274	MYB,MALT1,NFKBID,CCR6,CCR7,IL4R,GPR183,ZBTB7B,SMAD7	9	79
GO: Biological Process	GO:0000075	cell cycle checkpoint	5.739e-05	0.002138	TPR,FZR1,PRMT1,PML,CUL4A,USP28,AURKA,CDT1,MBD4,DNA2,EIF2AK4,TOP2B,MAD2L1	13	233		GO: Biological Process	GO:0043067	regulation of programmed cell death	6.73e-16	1.235e-13	ACTN4,ACTN1,ADA,ADAM8,MGMT,MITF,ALDH2,MMP9,MNT,ALOX12,NCK2,MPL,BIN1,ANXA1,TMEM14A,APBB2,FASLG,AQP1,ARG2,ARRB1,ARRB2,CD274,NCOA1,ATOX1,PEA15,MYD88,TNFSF14,BAX,BID,SOCS2,CFLAR,BMP2,BMP7,TSC22D1,BNIP3,TSPO,C5AR1,NQO2,PTTG1IP,NOTCH1,YBX1,CAMK2B,CAPN2,CAPN3,CCND2,CCNG1,P2RX1,PAFAH2,SERPINB2,CD44,PAX2,DEDD,PCMT1,CDKN1A,CFL1,SERPINB9,PIK3CB,CCR5,PRDX5,QKI,OSGIN1,PMP22,BAG3,POR,CHST11,SLC40A1,PPP3R1,PPT1…	179	1811		GO: Biological Process	GO:0060603	mammary gland duct morphogenesis	0.0006216	0.03717	AR,PML,SOSTDC1,CSF1,ETV4,ETV5,FGFR2,KDM5B,LRP5	9	42		GO: Biological Process	GO:0097237	cellular response to toxic substance	0.0001597	0.007406	LRRK2,ETS1,MGST2,AKR1B1,FOXO1,MYB,SETX,SESN1,NFKB1,SIRT1,GSR,TNFAIP3,TOP2B,GPR37L1,MAPK7,PCGF2,PXDN,LPO	18	269
GO: Biological Process	GO:0032615	interleukin-12 production	6.046e-05	0.002235	CCR7,IRF8,FOXP1,MAPK11,NFKB1,CD40,LTB	7	66		GO: Biological Process	GO:0002576	platelet degranulation	7.169e-16	1.287e-13	ACTN4,ACTN1,TAGLN2,P2RX1,CD63,PDGFA,LY6G6F,SRGN,CTSW,PROS1,PHACTR2,QSOX1,WDR1,ECM1,F5,F13A1,FCER1G,SELP,FLNA,FN1,MMRN1,GAS6,MAGED2,TGFB2,THBS1,TIMP3,TLN1,TUBA4A,VWF,ITGA2B,ITGB3,LAMP2,LGALS3BP,SYTL4,LYN	35	128		GO: Biological Process	GO:0006836	neurotransmitter transport	0.0006387	0.03791	SYN3,MEF2C,ADORA2B,ADRB2,NR3C2,DOC2A,SLC6A16,SLC17A8,NAPA,NF1,CHRNA6,NPPA,CAMK2A,NTRK2,CPLX3,OTOF,PNKD,SLC32A1,FEV,SLC36A1,PTPRN2,SLC38A7,FCER1A,SLC6A1,RIMS1,SNCA,BRSK1,ERC1,SLC38A5,VAMP1,SYT5,TH,HRH3,SLC29A2,KCNC4	35	333		GO: Biological Process	GO:2000319	regulation of T-helper 17 cell differentiation	0.0001779	0.008063	MALT1,NFKBID,CCR6,ZBTB7B,SMAD7	5	22
GO: Biological Process	GO:0016570	histone modification	6.201e-05	0.002275	AKAP8,RBM14,PRMT1,MLLT6,PML,PRKD2,SFPQ,OGT,SETD2,PRKCB,BRPF3,IRF4,PHF8,BCOR,AURKA,KDM2B,USP15,BAZ1A,HDAC10,LEF1	20	491		GO: Biological Process	GO:0070527	platelet aggregation	1.39e-15	2.444e-13	ACTB,ACTG1,ACTN1,ALOX12,MPL,MYH9,PIK3CB,CSRP1,PRKCA,PRKCQ,RAP2B,SH2B3,FLNA,GAS6,GATA1,GP1BA,TLN1,UBASH3B,TYRO3,HSPB1,P2RY12,ILK,ITGA2B,ITGB3,LYN	25	65		GO: Biological Process	GO:0003321	positive regulation of blood pressure by epinephrine-norepinephrine	0.0006865	0.04043	ADRA1B,ADRB1,ADRB2,TPM1	4	8		GO: Biological Process	GO:0044849	estrous cycle	0.0001779	0.008063	ETS1,MDK,ADNP,OPRL1,IGF1R	5	22
GO: Biological Process	GO:0055065	metal ion homeostasis	6.276e-05	0.002285	HEXB,SLC25A37,CCR2,MLLT6,CCR6,CCR7,PLCG2,PML,MCOLN2,ANK1,PRKCB,CX3CR1,SWAP70,MYO5A,CCR9,CD55,SLC30A4,ITPR3,CXCR5,GPR174,P2RY10,CACNA1I,CD19,MS4A1,LPAR6,CD40	26	741		GO: Biological Process	GO:0042981	regulation of apoptotic process	2.393e-15	4.122e-13	ACTN4,ACTN1,ADA,ADAM8,MGMT,MITF,ALDH2,MMP9,MNT,ALOX12,NCK2,MPL,BIN1,ANXA1,TMEM14A,APBB2,FASLG,AQP1,ARG2,ARRB1,ARRB2,CD274,NCOA1,ATOX1,PEA15,MYD88,TNFSF14,BAX,BID,SOCS2,CFLAR,BMP2,BMP7,TSC22D1,BNIP3,TSPO,C5AR1,NQO2,PTTG1IP,NOTCH1,YBX1,CAMK2B,CAPN2,CAPN3,CCND2,CCNG1,P2RX1,PAFAH2,SERPINB2,CD44,PAX2,DEDD,PCMT1,CDKN1A,CFL1,SERPINB9,PIK3CB,CCR5,PRDX5,QKI,OSGIN1,PMP22,BAG3,POR,CHST11,SLC40A1,PPP3R1,PPT1…	175	1779		GO: Biological Process	GO:0036293	response to decreased oxygen levels	0.0007381	0.04307	ADM,ADRB2,ALAS2,CUL2,OGT,HIPK2,MTHFR,BECN1,BNIP3L,NF1,NOS2,NPPA,SLC11A2,CCNA2,OXTR,CDKN1B,PML,PSMF1,CREB1,CRHR1,CRYAB,PSMD4,DNMT3B,FIS1,EPAS1,PTK2B,CD24,SOX4,COX4I2,HIF3A,TH,HMOX1,UBA52,UBB,UCP2,KCNA5,KCNK3,KCNMA1,LOXL2,LTA	40	400		GO: Biological Process	GO:0002577	regulation of antigen processing and presentation	0.0001779	0.008063	CCL21,HLA-DOA,HLA-DOB,CCR7,PTPN22	5	22
GO: Biological Process	GO:0050920	regulation of chemotaxis	6.54e-05	0.00236	CCR2,CCR6,CCR7,MPP1,PRKD2,ST6GAL1,SLAMF8,SWAP70,MYCBP2,STAP1,PTPRO,GPR183,CD74	13	236		GO: Biological Process	GO:0051270	regulation of cellular component movement	4.078e-15	6.883e-13	RHOJ,ACTA2,ACTN4,ACTN1,ADA,ADAM8,ADARB1,MTUS1,MITF,MMP9,STK24,ALOX12,BIN1,ANXA1,ANXA3,AQP1,RHOC,GLIPR2,CD274,MYD88,MYLK,TNFSF14,ADAM15,ADAM9,BCR,NEFH,BMP2,BMP7,BST1,BST2,C5AR1,NOTCH1,CAMK2B,P2RY2,CD63,CD81,CD151,PDGFA,CFL1,TMOD3,PFN1,CNN2,OSGIN1,MINK1,CLIC4,PLXNA4,SDC3,PRKCA,CTNNA1,MAP2K3,DAB2IP,MYADM,PLVAP,HDAC4,PTK2,PTPRJ,SRGAP3,CD99L2,RAC1,TCTEX1D2,RAP2A,RAP2B,AKIRIN1,DUSP3,ECM1,ARPC2,MCTP1,FB…	133	1219		GO: Biological Process	GO:0043507	positive regulation of JUN kinase activity	0.0007424	0.04307	MAP3K13,CCR7,BIRC7,MAP4K2,DVL3,ERN1,PTK2B,FCER1A,CCL19,MAP4K5,WNT7B,DUSP19,INS,VANGL2	14	90		GO: Biological Process	GO:0002697	regulation of immune effector process	0.0001819	0.008185	FCER2,SEMA7A,ZBTB1,MYB,MALT1,NFKBID,TLR9,CD19,CD40,DUSP10,TNFAIP3,TRAF3,VPREB3,CCR6,CCR7,PML,IL4R,IL7R,INS,CD55,PTPN22,NLRX1,ZBTB7B,RASGRP1,RIF1,EIF2AK4,SMAD7	27	503
GO: Biological Process	GO:0001923	B-1 B cell differentiation	6.58e-05	0.00236	SLAMF8,MALT1,CD19	3	6		GO: Biological Process	GO:0030334	regulation of cell migration	4.324e-15	7.154e-13	RHOJ,ACTA2,ACTN4,ADA,ADAM8,ADARB1,MTUS1,MITF,MMP9,STK24,ALOX12,ANXA1,ANXA3,AQP1,RHOC,GLIPR2,CD274,MYD88,MYLK,TNFSF14,ADAM15,ADAM9,BCR,BMP2,BMP7,BST1,BST2,C5AR1,NOTCH1,CAMK2B,P2RY2,CD63,CD81,CD151,PDGFA,PFN1,CNN2,OSGIN1,MINK1,CLIC4,PLXNA4,SDC3,PRKCA,MAP2K3,DAB2IP,MYADM,PLVAP,HDAC4,PTK2,PTPRJ,SRGAP3,CD99L2,RAC1,RAP2A,RAP2B,AKIRIN1,DUSP3,ECM1,ARPC2,MCTP1,FBXO31,EPHA2,TRIB1,PRR5L,F2R,F10,CCL3,CCL4,CC…	120	1052		GO: Biological Process	GO:0016567	protein ubiquitination	0.0007688	0.04331	TRIM59,RNF157,ADRB2,CUL2,OGT,ENC1,FANCM,MAPK15,PELI3,NFX1,CBLB,DCUN1D1,UBE2L6,ASB10,ANAPC2,FBXO7,DCAF12,PSMF1,MAGEL2,GNL3L,FBXL14,ISG15,UBXN2A,MAPK8,KLHL24,FBXL12,FBXW2,PSMD4,BIRC7,FBXL3,KLHL3,UBE2R2,EPAS1,DCAF7,CBLL1,RNF148,RPS7,FBXO30,SCML2,UBAC1,DCAF17,TRIM38,UBE2E3,SKP1,UBOX5,PCGF5,RNF11,ASB1,ASB4,SOX4,DCAF6,UBE2S,UBR4,UBE2C,RFFL,HIF3A,KLHL22,RNF20,RASD2,MKRN1,UBA52,UBB,UBE2B,UBE2D3,UBE2V1,FB…	73	852		GO: Biological Process	GO:0032446	protein modification by small protein conjugation	0.0001897	0.00847	CBLL1,LRRK2,BCL11A,RNF157,MAP3K1,ENC1,FBXO11,PCGF5,TRIM33,MYLIP,MTBP,SOX4,LRSAM1,BMI1,MALT1,NFX1,KDM2B,HERC3,PCLO,CBFB,SIRT1,NEURL1,TNFAIP3,RNF180,TPR,TRAF3,RUSC1,FBXL14,KLHL24,PCGF2,LONRF1,FBXL12,PTPN22,BCOR,FBXO2,RASSF5,TSPAN17,NUP153,PELI1,TRIM7,MAD2L1,SMAD7	42	935
GO: Biological Process	GO:0030888	regulation of B cell proliferation	6.665e-05	0.002361	BTLA,CARD11,NFATC2,GPR183,CD40,TNFRSF13C,CD74	7	67		GO: Biological Process	GO:0043085	positive regulation of catalytic activity	9.891e-15	1.605e-12	MBP,ADAM8,ADCY5,ADCY6,ADCY9,ADPRH,TBC1D14,ARRDC3,STK24,ALOX12,ALOX5,ALOX5AP,BIN1,ARHGAP23,FASLG,RHOC,ARRB1,ARRB2,PEA15,ADAM9,PPP1R12A,BAX,CCND1,BCR,BID,CFLAR,BMP2,C5AR1,CAMK2B,MAP3K6,OPHN1,CCND2,CCND3,P2RX1,P2RY1,P2RY2,CD33,CD44,CD81,CDKN1A,PDE6H,PDGFA,CHI3L1,PFN1,CHN2,CISH,ARHGAP22,MID1IP1,TBC1D22A,PIK3CB,LTB4R,PLSCR1,MINK1,POR,DYNLL2,PRKAG1,PRKAR1A,PRKAR2B,PRKCQ,CTSD,MAP2K3,DIRAS2,DAB2IP,APH1B,…	161	1611		GO: Biological Process	GO:0001666	response to hypoxia	0.0007746	0.04331	ADM,ADRB2,ALAS2,CUL2,OGT,HIPK2,MTHFR,BECN1,BNIP3L,NF1,NOS2,NPPA,SLC11A2,CCNA2,CDKN1B,PML,PSMF1,CREB1,CRHR1,CRYAB,PSMD4,DNMT3B,FIS1,EPAS1,PTK2B,CD24,SOX4,COX4I2,HIF3A,TH,HMOX1,UBA52,UBB,UCP2,KCNA5,KCNK3,KCNMA1,LOXL2,LTA	39	388		GO: Biological Process	GO:0002460	adaptive immune response based on somatic recombination of immune receptors built from immunoglobulin superfamily domains	0.0002111	0.00936	FCER2,ZBTB1,STX11,SWAP70,MALT1,RFTN1,ICOSLG,NFKBID,CD8A,CD19,CD40,TNFRSF13C,TNFAIP3,CCR6,CCR7,PRF1,IL4R,IL7R,CD55,GAPT,ZBTB7B,RIF1,SMAD7	23	401
GO: Biological Process	GO:0050855	regulation of B cell receptor signaling pathway	6.68e-05	0.002361	LPXN,PRKCB,FOXP1,STAP1,CD19	5	29		GO: Biological Process	GO:2000145	regulation of cell motility	1.331e-14	2.12e-12	RHOJ,ACTA2,ACTN4,ADA,ADAM8,ADARB1,MTUS1,MITF,MMP9,STK24,ALOX12,ANXA1,ANXA3,AQP1,RHOC,GLIPR2,CD274,MYD88,MYLK,TNFSF14,ADAM15,ADAM9,BCR,BMP2,BMP7,BST1,BST2,C5AR1,NOTCH1,CAMK2B,P2RY2,CD63,CD81,CD151,PDGFA,CFL1,PFN1,CNN2,OSGIN1,MINK1,CLIC4,PLXNA4,SDC3,PRKCA,CTNNA1,MAP2K3,DAB2IP,MYADM,PLVAP,HDAC4,PTK2,PTPRJ,SRGAP3,CD99L2,RAC1,RAP2A,RAP2B,AKIRIN1,DUSP3,ECM1,ARPC2,MCTP1,FBXO31,EPHA2,TRIB1,PRR5L,F2R,F10,…	124	1120		GO: Biological Process	GO:0097026	dendritic cell dendrite assembly	0.0007753	0.04331	CCR7,CCL19,CCL21	3	4		GO: Biological Process	GO:0016567	protein ubiquitination	0.0002206	0.009656	CBLL1,LRRK2,RNF157,MAP3K1,ENC1,FBXO11,PCGF5,TRIM33,MYLIP,MTBP,SOX4,LRSAM1,BMI1,MALT1,NFX1,KDM2B,HERC3,PCLO,CBFB,SIRT1,NEURL1,TNFAIP3,RNF180,TRAF3,RUSC1,FBXL14,KLHL24,PCGF2,LONRF1,FBXL12,PTPN22,BCOR,FBXO2,RASSF5,TSPAN17,PELI1,TRIM7,MAD2L1,SMAD7	39	852
GO: Biological Process	GO:0033077	T cell differentiation in thymus	7.043e-05	0.002471	CCR6,CCR7,CARD11,IL7R,RIPK3,CD3D,CD3G,CD74	8	91		GO: Biological Process	GO:0042325	regulation of phosphorylation	2.354e-14	3.66e-12	ACTA2,ACTB,PPP1R14A,ADAM8,ADARB1,ADCY5,ADCY6,ADCY9,MAVS,MMP8,MMP9,STK24,NCK2,ANXA2,ARRB1,ARRB2,GLIPR2,PEA15,MARCO,MYD88,ADAM9,BAX,CCND1,CD84,SOCS2,CFLAR,BMP2,BMP7,BST1,C5AR1,NQO2,NOTCH1,NRAS,DOK2,MAP3K6,CCND2,CCND3,CCNF,CCNG1,P2RY1,CD80,CD44,CD81,CDKN1A,CDKN2B,PDE6H,PDGFA,PFKFB3,PFKFB4,CHI3L1,PGK1,CISH,PIK3CB,CNTN1,PMP22,MINK1,LRRN3,PRKAA2,PRKAG1,PRKAR1A,PRKAR2B,PRKCA,MAP2K3,DIRAS2,DAB2IP,MYADM,H…	172	1781		GO: Biological Process	GO:0002408	myeloid dendritic cell chemotaxis	0.0007753	0.04331	CCR7,CCL19,CCL21	3	4		GO: Biological Process	GO:0051254	positive regulation of RNA metabolic process	0.0002215	0.009656	ETS1,IKZF1,MDK,ARID1A,RXRA,MYSM1,PYHIN1,CIITA,CRLF3,FGFR2,FOXO1,FLI1,SMARCA5,MTF2,MEX3D,PCGF5,ELL3,ATF1,GRHL3,MYB,SOX4,SP3,SETX,ARID4B,SPIB,MAFA,SREBF2,BRDT,JMJD6,NFKB1,TBP,TCF12,TLR9,RUNX3,CBFB,SIRT1,PSIP1,CD38,CD40,SETD7,HMGN1,SSBP2,ZNF296,ATAD2B,EIF2AK3,PML,PRKD2,STRN3,NOL11,POU2AF1,POU3F1,CREB1,ZFX,IGF1R,BARHL1,PRKCB,MAPK7,MAML1,ZNF318,JAK2,TBX10,ZNF628,RBL1,SALL4,ZBTB7B,GAL,LMX1B,ELF1,YTHDF3…	70	1829
GO: Biological Process	GO:0006873	cellular ion homeostasis	7.317e-05	0.002549	HEXB,CCR2,CCR6,CCR7,PLCG2,PML,MCOLN2,SLC4A1,PRKCB,CX3CR1,SLAMF8,SWAP70,MYO5A,CCR9,CD55,SLC30A4,ITPR3,CXCR5,GPR174,P2RY10,CACNA1I,CA2,CD19,MS4A1,LPAR6,CD40	26	748		GO: Biological Process	GO:0034097	response to cytokine	2.385e-14	3.66e-12	ACTG1,ACTN4,MAVS,PLA2G10,MMP9,ALOX5,MPL,ANXA1,ANXA2,FASLG,OASL,CD274,STX11,MX2,MYD88,TNFSF14,ADAM9,B2M,CCND1,IL18RAP,SOCS2,NEFH,BST2,NFIL3,YBX1,CAMK2B,CAPN2,OAS2,RUNX1,CD14,CD80,TNFSF8,SERPINB2,CD44,CDKN1A,CEBPD,CFL1,CHI3L1,CISH,PIK3CB,SNX10,TJP2,TOLLIP,CCR5,PLSCR1,CNN2,RAB11FIP5,PRKCA,DAB2IP,LDLRAP1,PLVAP,HDAC4,DAPK1,PSMD11,SPATA2,PTGIS,PTPN1,PTPN11,PTPN12,ADIPOR2,EGLN3,SH2B3,IL18BP,PTPN18,ECM1,…	136	1287		GO: Biological Process	GO:0001997	positive regulation of the force of heart contraction by epinephrine-norepinephrine	0.0007753	0.04331	ADRA1B,ADRB1,ADRB2	3	4		GO: Biological Process	GO:0043371	negative regulation of CD4-positive, alpha-beta T cell differentiation	0.0002226	0.009656	RUNX3,CBFB,IL4R,ZBTB7B,SMAD7	5	23
GO: Biological Process	GO:0032649	regulation of interferon-gamma production	7.651e-05	0.002646	PDE4B,TLR7,CCR2,SLAMF6,CCR7,IRF8,RIPK3,CD2,TNFRSF13C	9	118		GO: Biological Process	GO:0051094	positive regulation of developmental process	3.216e-14	4.847e-12	RHOJ,ADA,ADAM8,ADD1,GFI1B,PLA2G10,MMP9,STK24,ALOX12,MPL,BIN1,ANXA1,ANXA2,ANXA3,GCM1,CST7,AQP1,ARG2,MSR1,ARRB2,GLIPR2,CD274,NCOA1,ZFHX3,TNFSF14,ADAM9,B2M,BAX,CCND1,SOCS2,CFLAR,BMP2,BMP7,BNIP3,TSPO,C5AR1,NOTCH1,NRAS,CAMK2B,CAPN2,CAPN3,RUNX1,C21orf91,P2RY2,CD80,CD34,PAX2,CEBPD,PDGFA,PDLIM7,CFL1,CHI3L1,CD101,CMA1,QKI,PLS1,CNTN1,TBX21,POR,LRRN3,CSNK1E,ITSN2,PLXNA4,PRKCA,CTNNA1,MAPK6,DAB2IP,MYADM,DCC,P…	161	1633		GO: Biological Process	GO:0007257	activation of JUN kinase activity	0.0007798	0.04331	MAP3K13,CCR7,BIRC7,MAP4K2,ERN1,FCER1A,CCL19,MAP4K5,WNT7B,INS	10	52		GO: Biological Process	GO:0045581	negative regulation of T cell differentiation	0.0002316	0.009974	MDK,NFKBID,RUNX3,CBFB,IL4R,ZBTB7B,SMAD7	7	50
GO: Biological Process	GO:0036336	dendritic cell migration	7.918e-05	0.002719	CCR2,CCR6,CCR7,SLAMF8,GPR183	5	30		GO: Biological Process	GO:0040012	regulation of locomotion	4.098e-14	6.067e-12	RHOJ,ACTA2,ACTN4,ADA,ADAM8,ADARB1,MTUS1,MITF,ARRDC3,MMP9,STK24,ALOX12,ANXA1,ANXA3,AQP1,RHOC,GLIPR2,CD274,MYD88,MYLK,TNFSF14,ADAM15,ADAM9,BCR,BMP2,BMP7,BST1,BST2,C5AR1,NOTCH1,CAMK2B,P2RY2,CD63,CD81,CD151,PDGFA,CFL1,PFN1,CNN2,OSGIN1,MINK1,CLIC4,PLXNA4,SDC3,PRKCA,CTNNA1,MAP2K3,DAB2IP,MYADM,PLVAP,HDAC4,PTK2,PTPRJ,SRGAP3,CD99L2,RAC1,RAP2A,RAP2B,AKIRIN1,DUSP3,ECM1,VPS37B,ARPC2,MCTP1,FBXO31,EPHA2,TRIB1,…	129	1203		GO: Biological Process	GO:0097435	supramolecular fiber organization	0.0008093	0.04455	MEF2C,ACAN,SHROOM3,FIGNL2,AQP2,MTM1,CDK5R1,NF1,NF2,DDR2,CD36,CDKN1B,TMOD4,CRIPT,CCR7,SPEF1,MAGEL2,CRYAB,GDA,MAPK8,KLHL24,GDPD2,AIF1L,FCHSD2,MYLK3,DLG1,DNAJB6,CCDC88C,WASF2,TRPV4,ROCK1,ARHGAP28,EMP2,EFS,MAP6D1,APC2,ANKRD53,PTK2B,CORO2B,FMN1,FGF13,BAIAP2,CCL21,ARAP1,FMOD,SNCA,SWAP70,WASF3,GPX1,LMOD3,TMOD1,TNXB,TPM1,SYNPO2,SH3BP1,IAPP,TUBGCP6,FHDC1,PCDH15,FCHSD1,KRT6B,ANKRD23,LMX1B,LOXL2	64	727		GO: Biological Process	GO:0016570	histone modification	0.0002941	0.01241	LRRK2,MYSM1,MTF2,PCGF5,HDAC7,SETD2,MYB,ARID4B,BMI1,JMJD6,KDM2B,SIRT1,BAZ1A,SETD7,PML,PRKD2,PRKCB,HDAC9,PCGF2,BCOR,JAK2,DNMT3B,ZBTB7B,JMJD1C,SETDB2,RIF1	26	491
GO: Biological Process	GO:0090231	regulation of spindle checkpoint	8.019e-05	0.002734	TPR,AURKA,CDT1,MAD2L1	4	16		GO: Biological Process	GO:0001932	regulation of protein phosphorylation	4.393e-14	6.392e-12	ACTA2,ACTB,ADAM8,ADARB1,ADCY5,ADCY6,ADCY9,MAVS,MMP8,MMP9,STK24,NCK2,ANXA2,ARRB1,ARRB2,GLIPR2,PEA15,MARCO,MYD88,ADAM9,BAX,CCND1,CD84,CFLAR,BMP2,BMP7,BST1,C5AR1,NQO2,NOTCH1,NRAS,DOK2,MAP3K6,CCND2,CCND3,CCNF,CCNG1,P2RY1,CD80,CD44,CD81,CDKN1A,CDKN2B,PDE6H,PDGFA,CHI3L1,CISH,PIK3CB,CNTN1,PMP22,MINK1,LRRN3,PRKAG1,PRKAR1A,PRKAR2B,PRKCA,MAP2K3,DIRAS2,DAB2IP,MYADM,DCC,PTK2,TWF1,PTPN1,PTPN11,PTPRJ,TESC,MVP,…	160	1625		GO: Biological Process	GO:0002520	immune system development	0.0008186	0.04455	HIPK1,BCL11A,MEF2C,SLAMF6,ALAS2,HIPK2,LY6D,PABPC4,CXCR5,NF1,BPGM,CA2,SLC11A2,RUNX3,CBLB,SART1,CD8A,CD19,MS4A1,CD27,CD40,CD79A,CD79B,RASGRP4,BLNK,CD83,FBXO7,CCR6,CCR7,PML,PSMF1,CR2,CREB1,SOX13,ZBTB46,RSAD2,P4HTM,CSF1,ISG15,SH3PXD2A,IL20,MAPK11,PSMD4,GPR183,TRIM10,ESCO2,EFNA4,WASF2,EPAS1,GLRX5,RPS14,PTK2B,SAMD9L,FECH,FGFR2,CCL19,CCL21,FLT3,IKZF3,OTUD5,ZBTB1,CD24,SOX4,SPIB,SWAP70,CCR9,STAT1,TCEA1,HN…	92	1127		GO: Biological Process	GO:0043376	regulation of CD8-positive, alpha-beta T cell differentiation	0.0002943	0.01241	RUNX3,CBFB,ZBTB7B	3	6
GO: Biological Process	GO:0030595	leukocyte chemotaxis	8.793e-05	0.002977	PDE4B,CCR2,CCR6,CCR7,MPP1,CX3CR1,SLAMF8,SWAP70,STAP1,CXCR5,PTPRO,GPR183,CD74	13	243		GO: Biological Process	GO:0031589	cell-substrate adhesion	1.134e-13	1.622e-11	ACTN4,ACTN1,ADAM8,ADAM15,ADAM9,BCR,BST1,SGCE,NINJ1,NOTCH1,CD34,CD44,CD63,CFL1,PARVB,PIK3CB,MINK1,MYADM,PTK2,PTPRJ,RAC1,DUSP3,ARPC2,EFNA5,PLEKHA2,CTTN,EMILIN2,RSU1,S100A10,FLNA,FN1,MMRN1,GAS6,GCNT2,HPSE,LYVE1,GP5,GPM6B,SRGAP2,TDGF1,EMILIN1,GSK3B,THBS1,CORO1C,TYRO3,VWF,ID1,ILK,ITGA6,ITGA2,ITGA2B,ITGAL,ITGB1,ITGB2,ITGB3,ITGB4,ITGB5,ZYX,CASS4,LIMS1	60	384		GO: Biological Process	GO:0048168	regulation of neuronal synaptic plasticity	0.0008202	0.04455	BDNF,NF1,CAMK2A,SHISA9,SYNGR1,EPHB2,RIMS1,SNCA,NCDN,CNTN2,GRM5,MYLK2	12	71		GO: Biological Process	GO:0010032	meiotic chromosome condensation	0.0002943	0.01241	NCAPD3,NCAPD2,SMC4	3	6
GO: Biological Process	GO:0045785	positive regulation of cell adhesion	9.081e-05	0.003054	HLA-DQA1,ETS1,IKZF1,CD83,CCR2,ICOS,CCR7,PRKD2,BTLA,SLC4A1,CARD11,IL7R,CD55,MALT1,ICOSLG,CD6,TNFRSF13C,CD74,LEF1	19	465		GO: Biological Process	GO:0034109	homotypic cell-cell adhesion	1.667e-13	2.344e-11	ACTB,ACTG1,ACTN1,ALOX12,MPL,MYH9,PIK3CB,CSRP1,PRKCA,PRKCQ,CD99L2,RAP2B,SH2B3,CCL5,FLNA,GAS6,GATA1,GP1BA,TLN1,UBASH3B,TYRO3,HSPB1,P2RY12,ILK,ITGA2B,ITGB3,LYN	27	91		GO: Biological Process	GO:0048839	inner ear development	0.0008252	0.04455	SLC17A8,GRHL3,BDNF,NEUROG1,NTRK3,CCNA2,KCNQ4,CDKN1B,WHRN,SLC4A7,ESRP1,FREM2,DVL3,OTOP1,MYO15A,EPHB2,ESRRB,FGF8,FGFR2,ZIC1,IGF1,HES5,KCNK3,PCDH15,KCNMA1,VANGL2	26	226		GO: Biological Process	GO:0002768	immune response-regulating cell surface receptor signaling pathway	0.0002993	0.0125	MAP3K1,MUC20,BTLA,CYFIP2,CARD11,CD276,MALT1,RFTN1,NFKB1,ICOSLG,NFKBID,CBFB,CD3E,CD19,MS4A1,CD38,CD40,CD79B,PDE4B,CCR7,EZR,PRKD2,PRKCB,PTPN22,STAP1,ITK,ELF1	27	519
GO: Biological Process	GO:0002262	myeloid cell homeostasis	9.512e-05	0.003176	PDE4B,ETS1,IKZF1,AHSP,CCR2,PRMT1,ANK1,SLC4A1,MAPK11,TCEA1,TRIM10	11	180		GO: Biological Process	GO:0030099	myeloid cell differentiation	1.756e-13	2.429e-11	ACTN1,ADAM8,ADD1,GFI1B,MITF,MMP9,MPL,ANXA2,GAB3,MYH9,B2M,NFE2,C1QC,RUNX1,CD81,CDKN2B,TMOD3,CD101,SNX10,TJP2,PAF1,PRKCA,PRKCQ,SNRK,PTPN11,RABGAP1L,TESC,WDR1,SH2B3,TSPAN2,EPHA2,TRIB1,CLEC1B,FCER1G,CCL3,CCL5,FLI1,TMEM14C,SBNO2,GAS2L1,G6PD,GATA1,GATA2,NBEAL2,PLCB1,TAL1,GP1BA,TCTA,GSK3B,THBS1,UBASH3B,IL34,HMGB2,TYROBP,CD300LF,ID2,IFNG,IL15,ANKLE1,ITGA2B,ITGB3,JUN,CTNNBIP1,LGALS9,SFXN1,TIRAP,LTBR,LYN	68	474		GO: Biological Process	GO:0043269	regulation of ion transport	0.0008317	0.04459	MEF2C,ADRB1,ADRB2,REM1,DPP10,ANK3,AQP2,ATP2B4,RGS9,HCN2,CACNA1I,CACNA1G,CA2,CA7,CACNA1S,CHRNA6,NPPA,CAMK2A,CLIC3,OPRL1,SHISA9,OXT,CD19,KCNQ4,PDE4B,SLC9A3R2,CLCNKB,PLCG1,FXYD3,HOMER2,AKAP7,PML,SLC31A2,CRHR1,PRKACA,FEV,NOS1AP,KLHL24,PRSS8,ATP2C2,DLG1,DPP6,RASGRF2,RGS7,GAL,EPHB2,KCNIP1,PTK2B,FGF14,HBP1,HVCN1,SLC6A1,CATSPER2,SNCA,SSTR4,STAC2,SYT5,GRM5,KCNH4,KCNH3,ISCU,HRH3,HRC,JSRP1,IGF1,IL4,KCNA5,KC…	70	812		GO: Biological Process	GO:0051247	positive regulation of protein metabolic process	0.0003022	0.0125	APC2,LRRK2,MIF4GD,RXRA,MAP3K1,MAP3K3,PYHIN1,FGF8,FGFR2,CCL21,MUC20,FOXO1,SEMA4D,SEMA7A,MTF2,PRR5,PAIP1,CYFIP2,MYLIP,PDE5A,CARD11,MYB,CD276,SOX4,GHRL,BMI1,MALT1,CDK5R1,RPUSD3,ICOSLG,SPAG9,TLR9,GPRC5A,ADNP,SIRT1,CD3E,NEURL1,CD40,TNFRSF13C,TNFAIP3,RNF180,CDK4,PECAM1,GPR37L1,CLN3,CCR7,EIF2AK3,PML,EZR,PRKD2,IGF1R,CSNK1E,CSPG4,MAPK7,RASSF2,INS,PTPN22,STAP1,JAK2,RASSF5,SLC27A1,BANK1,DNMT3B,PELI1,GPR183,…	71	1882
GO: Biological Process	GO:0072539	T-helper 17 cell differentiation	0.0001092	0.003609	SLAMF6,CCR6,IRF4,MALT1,LY9	5	32		GO: Biological Process	GO:0048585	negative regulation of response to stimulus	2.344e-13	3.19e-11	PGLYRP2,ADA,ADCY5,ADCY6,ADCY9,ARRDC3,MMP9,MNT,ALOX12,NCK2,ANXA1,ANXA2,TMEM14A,CST7,FASLG,ARG2,ARRB1,ARRB2,KLF7,PEA15,MARCO,BAX,BCR,BID,CD84,SOCS2,CFLAR,BMP2,BMP7,BST2,PTTG1IP,NOTCH1,PGLYRP1,PRICKLE1,YBX1,NT5E,CAMK2B,DOK2,CD14,P2RY1,CD34,SERPINB2,CD44,CDKN1A,DHRS3,PDGFA,CISH,SLC9A3R2,SERPINB9,CBY1,CHAC1,LITAF,TBX21,CHST11,PRKAA2,PRKCA,PRKCQ,LEPROT,CTNNA1,PROS1,DAB2IP,MYADM,DAPK1,PSMD11,DCC,CMYA5,P…	179	1928		GO: Biological Process	GO:0009988	cell-cell recognition	0.0008392	0.04462	ACR,ADAM21,CLGN,PRSS37,CCR7,PRF1,LY6K,UBAP2L,DLG1,CCL19,CCL21,HVCN1,CATSPER2	13	81		GO: Biological Process	GO:0032103	positive regulation of response to external stimulus	0.0003027	0.0125	LRRK2,ETS1,MDK,MAP3K1,PYHIN1,MGST2,CCL21,MUC20,SELL,C2CD4A,PDE5A,CARD11,GHRL,SWAP70,LRSAM1,MALT1,RFTN1,NFKB1,TLR9,TNFAIP3,TRAF3,CCR6,CCR7,PRKD2,IGF1R,OTUD4,IL16,PTPN22,STAP1,JAK2,NLRX1,PELI1,RASGRP1	33	689
GO: Biological Process	GO:0016569	covalent chromatin modification	0.0001096	0.003609	AKAP8,RBM14,PRMT1,MLLT6,PML,PRKD2,SFPQ,OGT,SETD2,PRKCB,BRPF3,IRF4,PHF8,BCOR,AURKA,KDM2B,USP15,BAZ1A,HDAC10,LEF1	20	512		GO: Biological Process	GO:0002682	regulation of immune system process	3.049e-13	4.085e-11	ACTB,ACTG1,PGLYRP2,ADA,ADAM8,GFI1B,MAVS,MTUS1,MITF,PLA2G10,MMP8,MMP9,TREML1,WDFY1,NCK2,MPL,ANXA1,CST7,ARG2,ARRB2,CD274,MARCO,MYD88,TNFSF14,B2M,BAX,BCR,IL18RAP,CD84,NFE2,BST1,BST2,C1QA,C1QC,C5AR1,NOTCH1,NRAS,PGLYRP1,RUNX1,CD5L,CD14,CD80,TNFSF8,CD33,CD34,CD44,TREM1,CD81,LRRFIP2,CDKN1A,CFP,SIAE,SERPINB9,PIGR,PIK3CB,CD101,TJP2,NCR1,PLSCR1,PILRA,TBX21,PAF1,PPP3R1,PRKAR1A,PRKCA,PRKCQ,PROS1,DAB2IP,PLVAP…	168	1776		GO: Biological Process	GO:0019220	regulation of phosphate metabolic process	0.0008435	0.04462	MEF2C,MAP3K3,ADORA2B,ADRA1B,ADRB2,ALOX12B,MUC20,OGT,HIPK2,AR,ARR3,MAPK15,MTCP1,ATP2B4,MUSK,TNFRSF14,BAG1,BDNF,CDK5R1,NF1,NF2,MTMR3,CCNA1,NODAL,NOS2,NTRK2,NTRK3,DDR2,CBLB,CCNA2,CCNE1,CD19,CD27,CD36,CD40,MAP3K13,CDC25B,CDK4,CDKN1B,CDKN2C,NOG,GPR37L1,PGK2,CLN3,FBXO7,CCR7,PML,GDF3,CRYBA1,PPP2R5B,CSF1,IL20,VCAN,PRKACA,MAPK11,ZBTB20,DAZAP2,BIRC7,GADD45A,NUAK1,DLG1,MAP4K2,BANK1,DVL3,GPR183,CTDSP2,CCDC88…	150	1994		GO: Biological Process	GO:0051480	regulation of cytosolic calcium ion concentration	0.0003216	0.01316	RXFP3,CCL21,GHRL,SWAP70,MYO5A,CXCR5,GPR174,P2RY10,CACNA1I,OPRL1,CD19,MS4A1,CD38,CLN3,CCR3,CCR6,CCR7,PML,MCOLN2,JSRP1,CD55,ITPR3,JAK2	23	413
GO: Biological Process	GO:0072679	thymocyte migration	0.0001139	0.003725	CCR2,CCR6,CCR7	3	7		GO: Biological Process	GO:0051050	positive regulation of transport	3.17e-13	4.18e-11	CNST,MBP,ACTB,ACTN4,ADAM8,ADD1,MAVS,PLA2G10,MMP8,ALOX5,BIN1,ANXA1,ANXA2,AQP1,ARRB1,ARRB2,AACS,CD274,MYLK,ADAM9,B2M,BAX,BCR,BID,CD84,TSPO,CAPN3,RUNX1,P2RX1,CD14,P2RY1,P2RY2,CD33,CD34,CD63,CD81,CD151,LRRFIP2,CFL1,SLC9A3R2,AP2M1,CNTN1,NPEPPS,BAG3,RAB3D,PPP3R1,PPT1,PRKCA,PRKCQ,LEPROT,PROS1,LDLRAP1,PTK2,PTPN11,PTPRJ,TESC,RAB27A,ADIPOR2,RAC1,FRMD8,ARPC2,BCAP31,PRR5L,DTNBP1,F2R,S100A1,FCER1G,UBR5,CCL3,C…	123	1157		GO: Biological Process	GO:0051174	regulation of phosphorus metabolic process	0.0008614	0.04525	MEF2C,MAP3K3,ADORA2B,ADRA1B,ADRB2,ALOX12B,MUC20,OGT,HIPK2,AR,ARR3,MAPK15,MTCP1,ATP2B4,MUSK,TNFRSF14,BAG1,BDNF,CDK5R1,NF1,NF2,MTMR3,CCNA1,NODAL,NOS2,NTRK2,NTRK3,DDR2,CBLB,CCNA2,CCNE1,CD19,CD27,CD36,CD40,MAP3K13,CDC25B,CDK4,CDKN1B,CDKN2C,NOG,GPR37L1,PGK2,CLN3,FBXO7,CCR7,PML,GDF3,CRYBA1,PPP2R5B,CSF1,IL20,VCAN,PRKACA,MAPK11,ZBTB20,DAZAP2,BIRC7,GADD45A,NUAK1,DLG1,MAP4K2,BANK1,DVL3,GPR183,CTDSP2,CCDC88…	150	1995		GO: Biological Process	GO:0019932	second-messenger-mediated signaling	0.000323	0.01316	LRRK2,RXFP3,PDE5A,MYO5A,MAFA,CXCR5,GPR174,P2RY10,NPR2,PCLO,ADNP,OPRL1,CD3E,CD8A,NPB,PDE3B,PDE4B,GPR37L1,CCR3,CCR6,CCR7,EIF2AK3,HOMER2,MCOLN2,JSRP1,PPP3CC,MAPK7,INS,CYP19A1,ITPR3,GAL	31	634
GO: Biological Process	GO:2000514	regulation of CD4-positive, alpha-beta T cell activation	0.0001156	0.003757	CD83,CCR2,CCR6,CCR7,CD55,IRF4,MALT1	7	73		GO: Biological Process	GO:0071345	cellular response to cytokine stimulus	4.138e-13	5.372e-11	ACTG1,ACTN4,MAVS,PLA2G10,MMP9,ALOX5,MPL,ANXA1,ANXA2,FASLG,OASL,STX11,MX2,MYD88,TNFSF14,B2M,CCND1,IL18RAP,SOCS2,NEFH,BST2,NFIL3,YBX1,CAMK2B,CAPN2,OAS2,RUNX1,CD80,TNFSF8,SERPINB2,CD44,CDKN1A,CEBPD,CFL1,CHI3L1,CISH,PIK3CB,SNX10,TJP2,TOLLIP,CCR5,CNN2,RAB11FIP5,DAB2IP,LDLRAP1,PLVAP,HDAC4,DAPK1,PSMD11,SPATA2,PTGIS,PTPN1,PTPN11,PTPN12,ADIPOR2,EGLN3,SH2B3,IL18BP,PTPN18,ECM1,SDAD1,EBI3,IRAK4,EPOR,F13A1,FC…	125	1188		GO: Biological Process	GO:0045744	negative regulation of G protein-coupled receptor signaling pathway	0.0008812	0.04598	ADM,ADRB2,ARR3,ATP2B4,OPRL1,PDE4B,RPH3AL,MRAP2,SNCA,SSTR4,GRM5	11	62		GO: Biological Process	GO:0032703	negative regulation of interleukin-2 production	0.0003373	0.01344	HDAC7,CD276,TNFAIP3,HOMER2,EZR	5	25
GO: Biological Process	GO:0080135	regulation of cellular response to stress	0.000118	0.003807	TPR,USP25,MAP3K1,PYHIN1,YOD1,PARP1,PRMT1,CCR7,PML,CUL4A,FOXO1,EZR,SFPQ,OGT,FGD2,ELL3,SETD2,FOXP1,FBXO5,NUP210,MAP4K5,MAP4K1,KLK8,CD74,EIF2AK4,HDAC10,TOP2B	27	815		GO: Biological Process	GO:0051130	positive regulation of cellular component organization	4.442e-13	5.679e-11	JDP2,ACTN4,ADD1,GFI1B,CRACD,MMP9,STK24,NCK2,MPL,SLAIN2,BIN1,ANXA1,ANXA2,GCM1,AQP1,RHOC,ARRB1,ARRB2,FHOD1,TNFSF14,ADAM9,B2M,BAX,BID,CFLAR,BMP7,BNIP3,CAMK2B,CAPN2,C21orf91,CD14,P2RY2,CD63,CD151,CFL1,PFN1,AP2M1,QKI,CNTN1,NPEPPS,PAF1,LRRN3,PPP3R1,PPT1,ITSN2,PLXNA4,PRKCA,PRKCQ,LEPROT,MAPK6,DAB2IP,LDLRAP1,MYADM,HDAC4,FYCO1,DCC,ASAP1,TWF1,FBXW8,PTPRJ,MFN2,WDR1,RAC1,AKIRIN1,DUSP3,PPIF,ARPC2,EFNA5,ABI2,FB…	137	1351		GO: Biological Process	GO:0051338	regulation of transferase activity	0.0009577	0.04948	MAP3K3,ADORA2B,ADRB2,MUC20,MAPK15,MTCP1,ATP2B4,BDNF,CDK5R1,NF1,NF2,CCNA1,NOS2,NTRK2,NTRK3,DDR2,CBLB,CCNA2,CCNE1,DCUN1D1,CD19,CD40,MAP3K13,CDC25B,CDK4,CDKN1B,CDKN2C,FBXO7,CCR7,PML,PPP2R5B,CSF1,PRKACA,MAPK11,DAZAP2,BIRC7,GADD45A,DLG1,MAP4K2,DVL3,SH3GLB1,LATS2,EMP2,EPHB2,RPLP1,ERN1,RPS7,PTK2B,STRADB,FCER1A,NLRC5,FGF13,GPRC5D,CCL19,CCL21,FLT3,PRR5,STIL,CD24,SNCA,CDK12,UBE2S,GNG3,CCNI,SFN,UBE2C,SRCIN1…	89	1089		GO: Biological Process	GO:0050852	T cell receptor signaling pathway	0.0003374	0.01344	CARD11,CD276,MALT1,RFTN1,NFKB1,ICOSLG,NFKBID,CD3E,PDE4B,CCR7,EZR,PRKD2,PTPN22,ITK,ELF1	15	214
GO: Biological Process	GO:0034097	response to cytokine	0.0001254	0.004021	TPR,HLA-DQA1,ETS1,TMEM173,PYHIN1,ACSL1,CCR2,FCER2,CIITA,IFI30,CCR6,CCR7,PML,FOXO1,EVL,SMARCA5,IRF8,SETD2,MAPK11,CX3CR1,IL7R,ZC3H15,CCR9,IRF4,STAP1,CXCR5,NFKB1,NFKB2,BRWD1,DTX1,AFF3,MAP3K14,CD40,TNFRSF13C,CD74,LTB,LEF1	37	1287		GO: Biological Process	GO:0031401	positive regulation of protein modification process	4.614e-13	5.812e-11	ACTA2,JDP2,ADAM8,ADCY5,ADCY6,ADCY9,GFI1B,PEF1,MAVS,ARRDC3,MMP8,MMP9,STK24,ANXA2,ARRB1,ARRB2,GLIPR2,PEA15,MARCO,MYD88,ADAM9,PPP1R12A,CCND1,CD84,CFLAR,BMP2,BMP7,NFE2,C5AR1,NQO2,PTTG1IP,NOTCH1,PRICKLE1,MAP3K6,CCND2,CCND3,P2RY1,CD80,CD33,CD44,CD81,CDKN1A,PDE6H,PDGFA,CHI3L1,CISH,PIK3CB,TOLLIP,CNTN1,DERL1,MINK1,PAF1,LRRN3,PRKAA2,PRKAG1,PRKAR1A,PRKAR2B,PRKCA,MAP2K3,DIRAS2,DAB2IP,HDAC4,DCC,PTK2,PTPN1,PTP…	139	1379		GO: Biological Process	GO:0043552	positive regulation of phosphatidylinositol 3-kinase activity	0.0009609	0.04948	CD19,CCR7,SH3GLB1,PTK2B,CCL19,CCL21,FLT3,INS	8	36		GO: Biological Process	GO:0009967	positive regulation of signal transduction	0.000338	0.01344	SHISA5,LRRK2,MAP3K1,MAP3K3,PYHIN1,MFNG,CRLF3,FGF8,FGFR2,CCL21,AKR1B1,ARAP1,MUC20,SEMA4D,SH2D6,SEMA7A,PRR5,CYFIP2,PDE5A,CARD11,TMEM108,RIMS1,SOX4,GHRL,MALT1,GPR174,NFKB1,P2RY10,CPNE1,NPR2,SPAG9,SH2D2A,TLR9,RUNX3,SIRT1,CD3E,CD8A,CD19,NEURL1,CD40,MACF1,TNFAIP3,PECAM1,BLNK,GPR37L1,RUSC1,CCR7,EIF2AK3,HOMER2,PML,PRKD2,IGF1R,PPP3CC,CSNK1E,CSNK1G3,CSPG4,PRKCB,IL7R,RASSF2,INS,MAML1,PTPN22,STAP1,JAK2,BANK1…	69	1823
GO: Biological Process	GO:0002366	leukocyte activation involved in immune response	0.0001327	0.004228	HEXB,CTSC,TMEM173,CCR2,MFNG,SLAMF6,CCR6,CCR7,PLCG2,DOCK10,HVCN1,FOXP1,CX3CR1,SWAP70,CD55,IRF4,MALT1,NFKB1,ICOSLG,GPR183,CD19,CD40,EIF2AK4,LY9,LEF1	25	732		GO: Biological Process	GO:0051336	regulation of hydrolase activity	4.895e-13	6.075e-11	CNST,MBP,PPP1R14A,ADPRH,MGMT,TBC1D14,MMP9,ALOX12,BIN1,ARHGAP23,PI16,ANXA1,CST7,FASLG,AQP1,RHOC,ARRB1,ARRB2,OASL,TNFSF14,PPP1R12A,BAX,BCR,BID,CFLAR,BMP2,BST2,C5AR1,CAMK2B,OAS2,OPHN1,P2RX1,P2RY1,P2RY2,CD33,SERPINB2,CD44,PAX2,PFN1,CHN2,ARHGAP22,SERPINB9,TBC1D22A,LTB4R,PRDX5,PLSCR1,POR,PPP1R2,PPT1,DYNLL2,PLXNA4,CTSD,PROS1,DAB2IP,PHACTR2,DAP,DAPK1,CMYA5,PTK2,ASAP1,F11R,SRGAP3,RABGAP1L,DHCR24,CPEB2,EGL…	143	1435											GO: Biological Process	GO:0002440	production of molecular mediator of immune response	0.0003389	0.01344	TRAV2,SEMA7A,CARD11,SWAP70,MALT1,ICOSLG,TLR9,SIRT1,CD40,TNFAIP3,VPREB3,CCR6,IL4R,IL7R,CD55,GAPT,PTPN22,RIF1,SMAD7	19	311
GO: Biological Process	GO:0019722	calcium-mediated signaling	0.0001423	0.004505	CCR2,CCR6,CCR7,PLCG2,MCOLN2,PPP3CC,CX3CR1,MYO5A,CCR9,ITPR3,CXCR5,NFATC2,CD8A	13	255		GO: Biological Process	GO:0032270	positive regulation of cellular protein metabolic process	5.499e-13	6.725e-11	MBP,ACTA2,JDP2,ADAM8,ADCY5,ADCY6,ADCY9,GFI1B,PEF1,MAVS,PLA2G10,ARRDC3,MMP8,MMP9,STK24,ALOX12,NCK2,ANXA2,FASLG,ARRB1,ARRB2,GLIPR2,PEA15,MARCO,MYD88,MYH9,ADAM9,PPP1R12A,RNF19B,BAX,CCND1,BID,CD84,CFLAR,BMP2,BMP7,NFE2,C5AR1,NQO2,PTTG1IP,NOTCH1,PRICKLE1,CAPN3,MAP3K6,CCND2,CCND3,P2RX1,P2RY1,CD80,CD33,CD44,CD81,CDKN1A,PDE6H,PDGFA,CFL1,CHI3L1,CISH,PIK3CB,TOLLIP,CNTN1,DERL1,MINK1,PAF1,LRRN3,CSNK1E,PRKAA2,…	167	1774		DAY 3 UP									GO: Biological Process	GO:0071236	cellular response to antibiotic	0.0003615	0.01424	LRRK2,ETS1,AKR1B1,FOXO1,MYB,SETX,TLR9,SIRT1,TNFAIP3,TOP2B,GPR37L1,MAPK7,PCGF2	13	170
GO: Biological Process	GO:0002263	cell activation involved in immune response	0.0001444	0.004539	HEXB,CTSC,TMEM173,CCR2,MFNG,SLAMF6,CCR6,CCR7,PLCG2,DOCK10,HVCN1,FOXP1,CX3CR1,SWAP70,CD55,IRF4,MALT1,NFKB1,ICOSLG,GPR183,CD19,CD40,EIF2AK4,LY9,LEF1	25	736		GO: Biological Process	GO:0007229	integrin-mediated signaling pathway	6.047e-13	7.29e-11	MYH9,ADAM15,ADAM9,BST1,CD63,PLP1,CTNNA1,PTK2,PTPN11,PRAM1,FCER1G,FLNA,FYB1,LOXL3,TLN1,TYROBP,ILK,ITGA6,ITGA2,ITGA2B,ITGAL,ITGAX,ITGB1,ITGB2,ITGB3,ITGB4,ITGB5,ZYX,LIMS1	29	110		Category	ID	Name	p-value	q-value FDR B&H	Hit in Query List	Hit Count in Query List	Hit Count in Genome		GO: Biological Process	GO:0002764	immune response-regulating signaling pathway	0.0003906	0.01529	MAP3K1,MUC20,BTLA,CYFIP2,CARD11,CD276,MALT1,RFTN1,NFKB1,ICOSLG,NFKBID,TLR9,CBFB,CD3E,CD19,MS4A1,CD38,CD40,CD79B,TNFAIP3,TRAF3,PDE4B,CCR7,EZR,PRKD2,OTUD4,PRKCB,PTPN22,STAP1,ITK,NLRX1,PELI1,ELF1	33	699
GO: Biological Process	GO:0043902	positive regulation of multi-organism process	0.0001548	0.004837	TLR7,TMEM173,MAP3K1,PYHIN1,SLAMF6,FCER2,RBM14,PLCG2,SFPQ,TIFA,CARD11,IRF4,AURKA,RFTN1,MALT1,NFKB1,RAD23A,TLR1,CD74,LEF1,TOP2B	21	567		GO: Biological Process	GO:0019220	regulation of phosphate metabolic process	6.585e-13	7.827e-11	CNST,ACTA2,ACTB,PPP1R14A,ADAM8,ADARB1,ADCY5,ADCY6,ADCY9,MAVS,MMP8,MMP9,STK24,NCK2,ANXA2,ARRB1,ARRB2,GLIPR2,PEA15,MARCO,MYD88,ADAM9,PPP1R12A,BAX,CCND1,CD84,SOCS2,CFLAR,BMP2,BMP7,BST1,C5AR1,NQO2,NOTCH1,NRAS,CAPN2,DOK2,MAP3K6,CCND2,CCND3,CCNF,CCNG1,P2RY1,CD80,CD33,CD44,CD81,CDKN1A,CDKN2B,PDE6H,PDGFA,PFKFB3,PFKFB4,CHI3L1,PGK1,CISH,PIK3CB,CNTN1,PMP22,MINK1,PPP1R2,LRRN3,PRKAA2,PRKAG1,PRKAR1A,PRKAR2B,PR…	182	1994		GO: Biological Process	GO:0019752	carboxylic acid metabolic process	4.072e-59	3.597e-55	AARS1,ABAT,ACAA1,ACACA,ACACB,ACADM,ACADS,ACADVL,ACAT1,MARS1,ACLY,MAT1A,ACO2,ACOX1,AS3MT,CYGB,MDH1,AARS2,MGST1,AGT,AGXT,AHCY,ALDOB,ALDOC,MPI,APOA2,APOC1,APOC3,APP,ARG1,MSRA,TRIB3,MTHFD1,ASL,ASS1,AACS,ABCB11,ALDH4A1,HYAL2,ALDH7A1,BCKDHA,UROC1,CES2,BHMT,LDHD,BTD,ACSF3,C3,AMDHD1,SLC7A7,CBS,RGN,OTC,P4HB,PC,CDO1,PDHB,MAPKAPK2,PFKL,HAO1,PFKM,PGAM1,PGK1,CKB,MID1IP1,FADS2,ELOVL6,GSTO1,NUDT7,TECR,PON1,PON3…	231	1127		GO: Biological Process	GO:0002790	peptide secretion	0.0003981	0.01548	LRRK2,MDK,CARD11,CD276,SOX4,GHRL,MYO5A,MAFA,SYT11,PCLO,TLR9,SIRT1,CD2,CD38,CD40,TNFAIP3,PDE3B,VPREB3,CCR7,PML,MCOLN2,EZR,GNPTAB,IL4R,HDAC9,INS,PTPN22,ITPR3,JAK2,RAB3A,BANK1,ZBTB7B,GAL,RASGRP1	34	729
GO: Biological Process	GO:0045582	positive regulation of T cell differentiation	0.0001575	0.00489	HLA-DQA1,IKZF1,CD83,CCR2,CCR7,IL7R,MALT1,CD74	8	102		GO: Biological Process	GO:0051174	regulation of phosphorus metabolic process	6.887e-13	8.073e-11	CNST,ACTA2,ACTB,PPP1R14A,ADAM8,ADARB1,ADCY5,ADCY6,ADCY9,MAVS,MMP8,MMP9,STK24,NCK2,ANXA2,ARRB1,ARRB2,GLIPR2,PEA15,MARCO,MYD88,ADAM9,PPP1R12A,BAX,CCND1,CD84,SOCS2,CFLAR,BMP2,BMP7,BST1,C5AR1,NQO2,NOTCH1,NRAS,CAPN2,DOK2,MAP3K6,CCND2,CCND3,CCNF,CCNG1,P2RY1,CD80,CD33,CD44,CD81,CDKN1A,CDKN2B,PDE6H,PDGFA,PFKFB3,PFKFB4,CHI3L1,PGK1,CISH,PIK3CB,CNTN1,PMP22,MINK1,PPP1R2,LRRN3,PRKAA2,PRKAG1,PRKAR1A,PRKAR2B,PR…	182	1995		GO: Biological Process	GO:0043436	oxoacid metabolic process	1.177e-55	4.233e-52	AARS1,ABAT,ACAA1,ACACA,ACACB,ACADM,ACADS,ACADVL,ACAT1,MARS1,ACLY,MAT1A,ACO2,ACOX1,AS3MT,CYGB,MDH1,AARS2,MGST1,AGT,AGXT,AHCY,ALDOB,ALDOC,MPI,APOA2,APOC1,APOC3,APP,ARG1,MSRA,TRIB3,MTHFD1,ASL,ASS1,AACS,ABCB11,ALDH4A1,HYAL2,ALDH7A1,BCKDHA,UROC1,CES2,BHMT,LDHD,BTD,ACSF3,C3,AMDHD1,SLC7A7,PAPSS2,CBS,RGN,OTC,P4HB,PC,CDO1,PDHB,MAPKAPK2,PFKL,HAO1,PFKM,PGAM1,PGK1,CKB,MID1IP1,FADS2,ELOVL6,GSTO1,NUDT7,TECR,PO…	236	1219		GO: Biological Process	GO:0009636	response to toxic substance	0.0004006	0.01548	LRRK2,ETS1,SNN,MGST2,FGFR2,AKR1B1,FOXO1,MYB,SETX,SESN1,NFKB1,SIRT1,GSR,SETD7,TNFAIP3,TOP2B,CDK4,GPR37L1,TYMS,CREB1,IGF1R,MAPK7,HDAC9,PCGF2,SLC30A4,PXDN,DNMT3B,GJC2,LPO	29	585
GO: Biological Process	GO:0046637	regulation of alpha-beta T cell differentiation	0.0001621	0.005	IKZF1,CD83,CCR2,CCR6,CCR7,IRF4,MALT1	7	77		GO: Biological Process	GO:0051247	positive regulation of protein metabolic process	7.85e-13	9.075e-11	MBP,ACTA2,JDP2,ADAM8,ADCY5,ADCY6,ADCY9,GFI1B,PEF1,MAVS,PLA2G10,ARRDC3,MMP8,MMP9,STK24,ALOX12,NCK2,ANXA2,FASLG,ARRB1,ARRB2,GLIPR2,PEA15,MARCO,MYD88,MYH9,ADAM9,PPP1R12A,RNF19B,BAX,CCND1,BID,CD84,CFLAR,BMP2,BMP7,NFE2,C5AR1,NQO2,PTTG1IP,NOTCH1,PRICKLE1,CAPN3,MAP3K6,CCND2,CCND3,P2RX1,P2RY1,CD80,CD33,CD44,CD81,CDKN1A,PDE6H,PDGFA,CFL1,CHI3L1,CISH,PIK3CB,TOLLIP,CNTN1,DERL1,MINK1,PAF1,LRRN3,CSNK1E,PRKAA2,…	174	1882		GO: Biological Process	GO:0006082	organic acid metabolic process	1.438e-55	4.233e-52	AARS1,ABAT,ACAA1,ACACA,ACACB,ACADM,ACADS,ACADVL,ACAT1,MARS1,ACLY,MAT1A,ACO2,ACOX1,AS3MT,CYGB,MDH1,AARS2,MGST1,AGT,AGXT,AHCY,ALDOB,ALDOC,MPI,APOA2,APOC1,APOC3,APP,ARG1,MSRA,TRIB3,MTHFD1,ASL,ASS1,AACS,ABCB11,ALDH4A1,HYAL2,ALDH7A1,BCKDHA,UROC1,CES2,BHMT,LDHD,BTD,ACSF3,C3,AMDHD1,SLC7A7,PAPSS2,CBS,RGN,OTC,P4HB,PC,CDO1,PDHB,MAPKAPK2,PFKL,HAO1,PFKM,PGAM1,PGK1,CKB,MID1IP1,FADS2,ELOVL6,GSTO1,NUDT7,TECR,PO…	238	1238		GO: Biological Process	GO:0050853	B cell receptor signaling pathway	0.0004031	0.01548	RFTN1,CBFB,CD19,MS4A1,CD38,CD79B,PRKCB,PTPN22,STAP1,ITK,ELF1	11	129
GO: Biological Process	GO:1901976	regulation of cell cycle checkpoint	0.0001696	0.005197	TPR,CUL4A,AURKA,CDT1,MAD2L1	5	35		GO: Biological Process	GO:0002685	regulation of leukocyte migration	1.005e-12	1.146e-10	ADA,ADAM8,MTUS1,MMP9,ANXA1,MYD88,TNFSF14,BCR,BST1,C5AR1,CD81,PLVAP,PTPRJ,CD99L2,RAC1,AKIRIN1,ECM1,CCL3,CCL4,CCL5,CCL24,XCL1,SELP,FPR2,CXCL13,SLAMF1,KLRK1,GAS6,PLCB1,CXCR3,EMILIN1,THBS1,P2RY12,CXCR2,ITGA2,ITGA2B,ITGB3,PLA2G7,RTN4,LGALS9,TIRAP,LYN	42	222		GO: Biological Process	GO:0032787	monocarboxylic acid metabolic process	3.236e-41	7.118e-38	ABAT,ACAA1,ACACA,ACACB,ACADM,ACADS,ACADVL,ACAT1,ACLY,ACOX1,AS3MT,CYGB,MGST1,AGT,AGXT,ALDOB,ALDOC,MPI,APOA2,APOC1,APOC3,APP,TRIB3,AACS,ABCB11,ALDH4A1,UROC1,CES2,LDHD,BTD,ACSF3,C3,AMDHD1,RGN,PC,PDHB,PFKL,HAO1,PFKM,PGAM1,PGK1,CKB,MID1IP1,FADS2,ELOVL6,NUDT7,TECR,PON1,PON3,POR,CPT1A,CPT2,NCOR1,LPIN2,HACL1,DECR2,CYP2E1,CYP2F1,ACSM1,DBI,DCN,PTGIS,ELOVL2,DECR1,XYLB,ADIPOR2,LONP2,ASPG,RBP1,NR1H3,ECH1,ECHS…	151	696		GO: Biological Process	GO:0033522	histone H2A ubiquitination	0.0004091	0.01561	PCGF5,BMI1,KDM2B,PCGF2,BCOR	5	26
GO: Biological Process	GO:0006875	cellular metal ion homeostasis	0.0001767	0.005359	HEXB,CCR2,CCR6,CCR7,PLCG2,PML,MCOLN2,PRKCB,CX3CR1,SWAP70,MYO5A,CCR9,CD55,SLC30A4,ITPR3,CXCR5,GPR174,P2RY10,CACNA1I,CD19,MS4A1,LPAR6,CD40	23	658		GO: Biological Process	GO:0007160	cell-matrix adhesion	1.213e-12	1.365e-10	ACTN1,ADAM8,ADAM15,ADAM9,BCR,BST1,SGCE,NINJ1,CD34,CD44,CD63,CFL1,PIK3CB,MINK1,PTK2,PTPRJ,RAC1,DUSP3,EFNA5,PLEKHA2,CTTN,S100A10,FN1,HPSE,LYVE1,GP5,GPM6B,TDGF1,EMILIN1,GSK3B,THBS1,CORO1C,ILK,ITGA6,ITGA2,ITGA2B,ITGAL,ITGB1,ITGB2,ITGB3,ITGB4,ITGB5,ZYX,LIMS1	44	242		GO: Biological Process	GO:0044282	small molecule catabolic process	4.029e-41	7.118e-38	ABAT,ACAA1,ACACB,ACADM,ACADS,ACADVL,ACAT1,MAT1A,ACOX1,AGXT,AHCY,ALDH2,ALDH3B1,ALDOB,ALDOC,MPI,APOE,ARG1,NUDT1,ALDH4A1,HYAL2,ALDH7A1,BAD,BCKDHA,UROC1,LDHD,ACSF3,AMDHD1,CBS,OTC,SCARB1,ENTPD8,CDO1,PFKL,HAO1,PFKM,PGAM1,PGK1,NUDT7,PON1,PON3,CPT1A,CPT2,ENTPD4,LPIN2,HACL1,DECR2,CTH,PRODH,DBI,DECR1,DLST,XYLB,SARDH,LONP2,AMDHD2,TYMP,ECH1,ECHS1,CRYL1,AASS,ECHDC2,PGM2,DCXR,ETFB,PIPOX,FABP1,FAH,ACAD11,PLIN5,…	120	461		GO: Biological Process	GO:0007155	cell adhesion	0.000422	0.016	CBLL1,ETS1,IKZF1,MDK,CCL21,SELL,SEMA4D,C2CD4A,BTLA,ZBTB1,CYFIP2,LY6D,PDE5A,CARD11,MYB,CD276,SWAP70,SIGLEC5,BMI1,MALT1,CDK5R1,ICOSLG,NFKBID,RUNX3,CBFB,CLDN9,ITGB3BP,SART1,CD2,CD3E,TNFRSF13C,CD72,MACF1,DUSP10,TNFAIP3,PDE3B,PECAM1,CD83,CCR3,CCR7,FLRT2,PLXNA1,CNN3,PML,EZR,PRKD2,VCAN,MAPK7,IL4R,IL7R,CD55,PTPN22,JAK2,PELI1,ZBTB7B,ADAM12,RASGRP1,MADCAM1,SMAD7	59	1509
GO: Biological Process	GO:0002237	response to molecule of bacterial origin	0.0001771	0.005359	PDE4B,AKAP8,MGST2,CCR7,PLCG2,OGT,IRF8,FOXP1,CX3CR1,CD55,STAP1,MALT1,NFKB1,NFKB2,CD6,TLR1	16	371		GO: Biological Process	GO:0010942	positive regulation of cell death	1.573e-12	1.746e-10	ADAM8,MMP9,ALOX12,NCK2,BIN1,ANXA1,APBB2,FASLG,ARRB1,ARRB2,CD274,NCOA1,PEA15,BAX,BID,BMP2,BMP7,TSC22D1,BNIP3,TSPO,C1QA,NQO2,NOTCH1,CAMK2B,CAPN2,P2RX1,CD44,CDKN1A,PIK3CB,OSGIN1,PPP3R1,CTNNA1,CTSD,CTSZ,DAB2IP,APH1B,HDAC4,DAP,DAPK1,PTGIS,MFN2,EGLN3,PPIF,BCAP31,STEAP3,F2R,SORT1,CCL3,CCL5,ATG7,PHLDA1,HTATIP2,KLRK1,PNMA2,SMPD1,LZTS2,BBC3,GAPDH,B4GALT1,STK4,GADD45G,CXCR3,ARHGEF12,PPP1R13B,GRN,GSK3B,GSN,T…	97	845		GO: Biological Process	GO:0055114	oxidation-reduction process	1.014e-39	1.492e-36	ACAA1,ACACB,ACADM,ACADS,ACADVL,ACAT1,ACO2,ACOX1,CYGB,MDH1,PAOX,MGST1,AGL,AGT,MICAL3,ALDH2,ALDH3B1,ALDH9A1,ALDOB,ALDOC,MPI,APOA1,APOA2,PHYHD1,APOE,APP,AKR7A2,MSRA,GSTK1,MTHFD1,ALDH4A1,ALDH7A1,ATP5F1D,BCKDHA,NDUFA8,NDUFA10,NDUFB7,NDUFB10,NDUFC1,NDUFS2,NDUFV1,NDUFV3,BMP2,LDHD,NQO2,STBD1,CBS,RGN,P4HB,SCARB1,PRDX1,CDO1,DHRS3,PDHB,PFKL,HAO1,PFKM,PGAM1,DHRS1,PGK1,PHKA2,PGLS,FADS2,GSTO1,COX5B,TECR,POR,CP…	209	1231		GO: Biological Process	GO:0002366	leukocyte activation involved in immune response	0.0004284	0.01614	MDK,MFNG,ALDOC,SELL,HVCN1,PLEKHO2,STX11,MYB,GALNS,SWAP70,SIGLEC5,MALT1,NFKB1,CPNE1,ICOSLG,NFKBID,CD19,CD40,TNFAIP3,PECAM1,CCR6,CCR7,GMFG,IL4R,CD55,GAPT,DEFA1,RAB3A,GPR183,ZBTB7B,RASGRP1,RIF1,EIF2AK4,SMAD7	34	732
GO: Biological Process	GO:0042176	regulation of protein catabolic process	0.0001785	0.005367	CTSC,USP25,PYHIN1,YOD1,FZR1,PML,CUL4A,FOXO1,EZR,TRIB2,OGT,MYCBP2,AURKA,RAD23A,CBFA2T3,CBLB,MAD2L1	17	410		GO: Biological Process	GO:0030335	positive regulation of cell migration	2.347e-12	2.572e-10	RHOJ,ACTA2,ACTN4,ADAM8,MMP9,ALOX12,ANXA1,ANXA3,AQP1,RHOC,GLIPR2,CD274,MYLK,TNFSF14,ADAM9,BMP2,BMP7,C5AR1,NOTCH1,P2RY2,CD151,PDGFA,PFN1,PRKCA,MAP2K3,DAB2IP,MYADM,PLVAP,HDAC4,PTK2,PTPRJ,CD99L2,RAC1,AKIRIN1,ARPC2,FBXO31,F2R,F10,CCL3,CCL4,CCL5,FGFR1,CCL24,XCL1,SELP,FLNA,FN1,FPR2,CXCL13,SLAMF1,MAPRE1,PLK2,GAS6,GATA2,GCNT2,GRN,TDGF1,TGFB2,THBS1,HSPB1,P2RY12,IFNG,IGF1R,CXCR2,ILK,ITGA6,ITGA2,ITGA2B,ITGAX…	78	617		GO: Biological Process	GO:0006629	lipid metabolic process	6.816e-39	8.601e-36	AADAC,ABCA2,ACAA1,ACACA,ACACB,ACADM,ACADS,ACADVL,ACAT1,ACLY,ACOX1,CYGB,TM6SF2,PLIN2,MGST1,AGT,ALAS1,ALDH3B1,PITPNM2,APLP2,APOA1,APOA2,APOB,APOC1,APOC3,APOC4,APOE,APOH,APP,WDR91,ARSA,STS,TRIB3,AACS,ABCB11,MVD,MVK,EDF1,GPAA1,CDS2,NAGA,PEX11A,CES2,SOCS2,BMP2,CPNE1,ACSF3,C3,TMEM86A,CAPN2,RGN,SCARB1,PAFAH2,PC,PCYT1A,CEBPA,DHRS3,HAO1,PCTP,CISH,MID1IP1,PIK3R2,FADS2,PLCB3,PLD1,PLD2,ELOVL6,PLSCR1,PMP22,NU…	232	1471		GO: Biological Process	GO:0071900	regulation of protein serine/threonine kinase activity	0.0004388	0.01643	LRRK2,MAP3K1,MAP3K3,MUC20,PDE5A,GHRL,CDK5R1,SPAG9,TLR9,SIRT1,PKMYT1,CCNG2,CD40,DUSP10,TNFAIP3,CDK4,CCR7,IGF1R,CSPG4,MAPK7,INS,PTPN22,JAK2,SLC27A1,DUSP2,RGS3,RASGRP1,LATS2	28	560
GO: Biological Process	GO:2000106	regulation of leukocyte apoptotic process	0.0001803	0.005389	CCR7,ST6GAL1,GIMAP8,FOXP1,IL7R,RIPK3,CD3G,CD74	8	104		GO: Biological Process	GO:0043086	negative regulation of catalytic activity	2.475e-12	2.678e-10	CNST,ACTB,PPP1R14A,ADARB1,ADCY5,ADCY6,ADCY9,MMP9,BIN1,PI16,ANXA1,ANXA2,ANXA3,CST7,AQP1,ARG2,ARRB1,ARRB2,MARCO,TNFSF14,PPP1R12A,P2RY13,CFLAR,BMP7,BST2,NOTCH1,P2RY1,SERPINB2,CD44,PAX2,CDKN1A,CDKN2B,PDE6H,SERPINB9,PRDX5,POR,PPP1R2,PRKAR1A,PRKAR2B,PRKCA,PPP1R12C,PROS1,DAB2IP,PHACTR2,CMYA5,PTPN1,F11R,PTPRJ,DHCR24,TESC,MVP,CPEB2,SH2B3,DUSP3,ECM1,RGS1,RGS3,HEXIM2,PPIF,FARP1,TRIB1,SPRY1,DTNBP1,SORT1,MAD2…	106	967		GO: Biological Process	GO:0016054	organic acid catabolic process	6.357e-38	6.239e-35	ABAT,ACAA1,ACACB,ACADM,ACADS,ACADVL,ACAT1,MAT1A,ACOX1,AGXT,AHCY,ARG1,ALDH4A1,HYAL2,ALDH7A1,BCKDHA,UROC1,LDHD,ACSF3,AMDHD1,CBS,OTC,CDO1,HAO1,NUDT7,PON1,PON3,CPT1A,CPT2,LPIN2,HACL1,DECR2,CTH,PRODH,DBI,DECR1,DLST,XYLB,SARDH,LONP2,AMDHD2,ECH1,ECHS1,CRYL1,AASS,ECHDC2,DCXR,ETFB,PIPOX,FABP1,FAH,ACAD11,PLIN5,CSAD,SCP2,ACAA2,PCYOX1,NAGK,SHMT2,SCLY,SORD,PECR,GCDH,ALDH1L1,FTCD,LYVE1,GLUD1,GLUL,SDS,GOT2,GPT,…	89	281		GO: Biological Process	GO:0034097	response to cytokine	0.000445	0.01656	ETS1,ETV3,MAP3K3,PYHIN1,FCER2,CIITA,CCL21,FOXO1,SMARCA5,MTF2,SETD2,STX11,MYB,TRIM34,CXCR5,GBP4,NFKB1,CPNE1,BRWD1,NPR2,CBFB,SIRT1,CD38,CD40,TNFRSF13C,TNFAIP3,CDK4,TPR,TRAF3,HNRNPH1,TYMS,CCR3,CCR6,CCR7,NME7,PML,CREB1,OTUD4,MAPK7,IL4R,IL5RA,IL7R,IL16,STAP1,JAK2,PXDN,SLC27A1,PELI1,RIF1,ELF1,YTHDF3,SMAD7	52	1287
GO: Biological Process	GO:0032729	positive regulation of interferon-gamma production	0.0001905	0.005658	PDE4B,TLR7,CCR2,SLAMF6,IRF8,CD2,TNFRSF13C	7	79		GO: Biological Process	GO:0006952	defense response	2.548e-12	2.722e-10	ACTG1,PGLYRP2,ADA,ADAM8,ADARB1,MAVS,MMP8,MMP9,TREML1,ALOX5,ALOX5AP,WDFY1,ANXA1,ANXA3,CST7,ARG2,ARRB2,OASL,STX11,MARCO,MX2,MYD88,ADAM15,B2M,RNF19B,BCR,IL18RAP,CD84,BMP2,BNIP3,BST1,BST2,C1QA,C1QC,C5AR1,NOTCH1,NRAS,PGLYRP1,NT5E,CAMK2B,OAS2,OLR1,CD5L,P2RX1,CD14,TNFSF8,CD44,TREM1,CD81,LRRFIP2,CFP,CHI3L1,SERPINB9,CMA1,TOLLIP,CCR5,LTB4R,NCR1,PRDX5,PLP1,PLSCR1,PMP22,RAB11FIP5,PRKCA,PRKCQ,MAP2K3,DAB2IP,TB…	170	1850		GO: Biological Process	GO:0046395	carboxylic acid catabolic process	6.357e-38	6.239e-35	ABAT,ACAA1,ACACB,ACADM,ACADS,ACADVL,ACAT1,MAT1A,ACOX1,AGXT,AHCY,ARG1,ALDH4A1,HYAL2,ALDH7A1,BCKDHA,UROC1,LDHD,ACSF3,AMDHD1,CBS,OTC,CDO1,HAO1,NUDT7,PON1,PON3,CPT1A,CPT2,LPIN2,HACL1,DECR2,CTH,PRODH,DBI,DECR1,DLST,XYLB,SARDH,LONP2,AMDHD2,ECH1,ECHS1,CRYL1,AASS,ECHDC2,DCXR,ETFB,PIPOX,FABP1,FAH,ACAD11,PLIN5,CSAD,SCP2,ACAA2,PCYOX1,NAGK,SHMT2,SCLY,SORD,PECR,GCDH,ALDH1L1,FTCD,LYVE1,GLUD1,GLUL,SDS,GOT2,GPT,…	89	281		GO: Biological Process	GO:0002263	cell activation involved in immune response	0.000472	0.01732	MDK,MFNG,ALDOC,SELL,HVCN1,PLEKHO2,STX11,MYB,GALNS,SWAP70,SIGLEC5,MALT1,NFKB1,CPNE1,ICOSLG,NFKBID,CD19,CD40,TNFAIP3,PECAM1,CCR6,CCR7,GMFG,IL4R,CD55,GAPT,DEFA1,RAB3A,GPR183,ZBTB7B,RASGRP1,RIF1,EIF2AK4,SMAD7	34	736
GO: Biological Process	GO:0051092	positive regulation of NF-kappaB transcription factor activity	0.0001929	0.005695	TLR7,TRIM59,S100A4,CCR7,EZR,PRKD2,RHEBL1,TIFA,PRKCB,CARD11,CX3CR1,MALT1,NFKB1,NFKB2,RIPK3,MAP3K14,TLR1,CD40,CD74	19	493		GO: Biological Process	GO:0043068	positive regulation of programmed cell death	3.518e-12	3.711e-10	ADAM8,MMP9,ALOX12,NCK2,BIN1,ANXA1,APBB2,FASLG,ARRB1,ARRB2,CD274,NCOA1,PEA15,BAX,BID,BMP2,BMP7,TSC22D1,BNIP3,TSPO,NQO2,NOTCH1,CAMK2B,CAPN2,P2RX1,CD44,CDKN1A,PIK3CB,OSGIN1,PPP3R1,CTNNA1,CTSD,CTSZ,DAB2IP,APH1B,HDAC4,DAP,DAPK1,PTGIS,MFN2,EGLN3,PPIF,BCAP31,STEAP3,F2R,SORT1,CCL3,CCL5,ATG7,PHLDA1,HTATIP2,KLRK1,PNMA2,SMPD1,BBC3,GAPDH,B4GALT1,STK4,GADD45G,CXCR3,ARHGEF12,PPP1R13B,GRN,GSK3B,GSN,TGFB2,ZMAT3,…	91	781		GO: Biological Process	GO:0044255	cellular lipid metabolic process	1.473e-34	1.301e-31	AADAC,ACAA1,ACACA,ACACB,ACADM,ACADS,ACADVL,ACAT1,ACLY,ACOX1,CYGB,MGST1,AGT,ALDH3B1,PITPNM2,APOA1,APOA2,APOB,APOC1,APOC3,APOE,APOH,WDR91,ARSA,STS,TRIB3,AACS,MVD,MVK,GPAA1,CDS2,NAGA,CES2,SOCS2,CPNE1,ACSF3,C3,TMEM86A,CAPN2,RGN,SCARB1,PC,PCYT1A,DHRS3,HAO1,PCTP,CISH,MID1IP1,PIK3R2,FADS2,PLCB3,PLD1,PLD2,ELOVL6,PLSCR1,PMP22,NUDT7,MBOAT7,TECR,MPDU1,PON1,PON3,POR,CPT1A,CPT2,CSF1R,LPIN2,SDC3,HACL1,DECR2,DA…	187	1117		GO: Biological Process	GO:0061647	histone H3-K9 modification	0.0004727	0.01732	MYB,ARID4B,SIRT1,SETD7,DNMT3B,SETDB2,RIF1	7	56
GO: Biological Process	GO:0006325	chromatin organization	0.0001961	0.005749	TPR,AKAP8,HMGN1,IKZF1,RBM14,PRMT1,MLLT6,PML,PRKD2,SMARCA5,SFPQ,OGT,RSBN1,SETD2,PRKCB,BRPF3,IRF4,PHF8,BCOR,AURKA,KDM2B,USP15,BRWD1,CENPQ,BAZ1A,HDAC10,LEF1	27	841		GO: Biological Process	GO:0048646	anatomical structure formation involved in morphogenesis	4.169e-12	4.343e-10	RHOJ,MBP,ACTG1,ACTN1,ADA,ADAM8,ADD1,PEF1,MMP8,MMP9,MMP19,MPL,ANXA1,ANXA2,ANXA3,GCM1,FASLG,AQP1,MYH9,TNFSF14,ADAM15,ADAM9,CFLAR,BMP2,BMP7,NFE2,C5AR1,NOTCH1,NRAS,PRICKLE1,CAPN2,CAPN3,RUNX1,OPHN1,CCNG1,CD34,CD44,CD81,PAX2,PDGFA,CFL1,TMOD3,CHI3L1,PFN1,PGK1,PGM5,ARHGAP22,PIK3CB,CMA1,PMP22,MBOAT7,TBPL1,CLIC4,PAF1,SLC40A1,PPP3R1,CSRP1,PRKAR1A,PRKCA,DAB2IP,MYADM,PTGIS,PTK2,PTPN11,MFN2,WDR1,ADIPOR2,PTPN18…	135	1365		GO: Biological Process	GO:0019637	organophosphate metabolic process	4.3e-34	3.453e-31	ACACA,ACACB,ACAT1,ACLY,ADCY5,ADCY6,ADCY9,AGT,AK2,ALDOB,ALDOC,MPI,PITPNM2,APOA1,APOA2,APOC1,APOC3,APP,APRT,PDXK,CASK,WDR91,NUDT1,MTHFD1,MVD,MVK,ATP5F1D,ATP5MC3,ATP5PO,GPAA1,CDS2,BAD,NDUFA8,NDUFA10,NDUFB7,NDUFB10,NDUFC1,NDUFS2,NDUFV1,NDUFV3,SOCS2,LDHD,CPNE1,ACSF3,NNMT,CAPN2,PAPSS2,P2RY1,SCARB1,PC,ENTPD8,PCYT1A,PDHB,PFKL,PFKM,PGAM1,PGK1,PCTP,CKB,CISH,PPT2,PIK3R2,PGLS,TJP2,PLCB3,PLD1,PLD2,ELOVL6,PLSC…	195	1203		GO: Biological Process	GO:0022610	biological adhesion	0.0004739	0.01732	CBLL1,ETS1,IKZF1,MDK,CCL21,SELL,SEMA4D,C2CD4A,BTLA,ZBTB1,CYFIP2,LY6D,PDE5A,CARD11,MYB,CD276,SWAP70,SIGLEC5,BMI1,MALT1,CDK5R1,ICOSLG,NFKBID,RUNX3,CBFB,CLDN9,ITGB3BP,SART1,CD2,CD3E,TNFRSF13C,CD72,MACF1,DUSP10,TNFAIP3,PDE3B,PECAM1,CD83,CCR3,CCR7,FLRT2,PLXNA1,CNN3,PML,EZR,PRKD2,VCAN,MAPK7,IL4R,IL7R,CD55,PTPN22,JAK2,PELI1,ZBTB7B,ADAM12,RASGRP1,MADCAM1,SMAD7	59	1516
GO: Biological Process	GO:0009967	positive regulation of signal transduction	0.0001971	0.005749	CTSC,BLNK,TLR7,MAP3K1,PYHIN1,S100A4,CCR2,PARP1,MFNG,ICOS,CRLF3,PRMT1,CCR7,AKR1B1,PML,PRKD2,SFPQ,FGD2,BMF,PPP3CC,CSNK1G3,TIFA,PRKCB,FOXP1,CARD11,MAPK11,CX3CR1,IL7R,GRAP,STAP1,MALT1,GPR174,NFKB1,P2RY10,BANK1,RIPK3,MAP3K14,GPR183,CD3G,CD8A,CD19,MAP4K5,MAP4K1,LPAR6,TLR1,CD40,CD74	47	1823		GO: Biological Process	GO:0043069	negative regulation of programmed cell death	5.237e-12	5.39e-10	ADA,ADAM8,MGMT,MITF,ALDH2,MMP9,MNT,ALOX12,MPL,ANXA1,TMEM14A,APBB2,FASLG,AQP1,ARG2,ARRB1,ARRB2,ATOX1,PEA15,MYD88,TNFSF14,BAX,BID,SOCS2,CFLAR,BMP7,TSC22D1,BNIP3,C5AR1,PTTG1IP,NOTCH1,YBX1,CAPN3,CCND2,CCNG1,PAFAH2,SERPINB2,CD44,PAX2,PCMT1,CDKN1A,CFL1,SERPINB9,CCR5,PRDX5,QKI,BAG3,POR,CHST11,SLC40A1,PPT1,PRKAA2,PRKCA,PRKCQ,CTNNA1,RNF144B,DAPK1,PTK2,PTPN1,DHCR24,ARHGAP10,PPIF,STK40,CTTN,EPOR,EYA3,F2R,FC…	113	1071		GO: Biological Process	GO:0044283	small molecule biosynthetic process	4.435e-31	3.264e-28	ABAT,ACACA,ACACB,ACADM,ACADVL,ACAT1,ACLY,MDH1,NLN,MGST1,AGT,AGXT,ALDOB,ALDOC,APOA1,APOB,APOC1,APOC3,APOE,APRT,PDXK,MST1,TRIB3,NUDT1,MTHFD1,ASL,ASS1,AACS,ABCB11,MVD,MVK,BHMT,BMP2,ACSF3,CBS,RGN,OTC,P2RY1,PC,CDO1,PGAM1,PGK1,MID1IP1,FADS2,PLCB3,ELOVL6,GSTO1,NUDT7,TECR,POR,ENTPD4,DECR2,CTH,CYP2E1,ACSM1,DCN,PTGIS,ELOVL2,DHCR24,CYB5R3,ENPP5,ADIPOR2,ASPG,RBP1,RBP4,NR1H3,TYMP,MLXIPL,AASS,SLC25A13,HSD17B12…	142	763		GO: Biological Process	GO:0051345	positive regulation of hydrolase activity	0.000477	0.01733	APC2,LRRK2,RXFP3,TBC1D14,FGFR2,CCL21,SIPA1L2,ACAP3,ARAP1,SEMA4D,PRR5,CYFIP2,GRHL3,RAPGEF6,MYL3,ARHGAP15,TAGAP,MALT1,GPR174,DNAJC9,P2RY10,NTF4,SIRT1,OPRL1,CD40,SH3BP1,RASGRP3,CCR7,EIF2AK3,PML,PRKD2,TBC1D15,ITK,JAK2,RAB3A,ARHGAP17,RGS3,RGS7,RASGRP1	39	886
GO: Biological Process	GO:0045947	negative regulation of translational initiation	0.0002035	0.005901	TPR,EIF3E,BANK1,EIF2AK4	4	20		GO: Biological Process	GO:0022603	regulation of anatomical structure morphogenesis	5.901e-12	5.999e-10	RHOJ,MBP,ACTN4,ADA,ADD1,ERMN,MMP9,ALOX12,MPL,ANXA1,ANXA3,GCM1,FASLG,AQP1,RHOC,ARRB2,MYH9,TNFSF14,ADAM9,BAX,BCR,CFLAR,BMP2,BMP7,BNIP3,NFE2,C5AR1,NOTCH1,NRAS,PRICKLE1,CAMK2B,CAPN2,CAPZB,RUNX1,P2RY1,CD34,CD44,PAX2,PDGFA,CFL1,PARVB,CHI3L1,PFN1,PGK1,AP2M1,CMA1,POR,CPE,AATK,ITSN2,PLXNA4,PRKCA,DAB2IP,MYADM,PSMD11,DCC,PTGIS,PTK2,FBXW8,WDR1,RAC1,RAP2A,ECM1,ARPC2,EFNA5,ABI2,FBXO31,EPHA2,CELA1,CTTN,SPRY1,DT…	129	1289		GO: Biological Process	GO:0055086	nucleobase-containing small molecule metabolic process	5.86e-29	3.982e-26	ACACA,ACACB,ACAT1,ACLY,ADCY5,ADCY6,ADCY9,AGT,AHCY,AK2,ALDOB,ALDOC,MPI,MACROD1,APOC3,APP,APRT,CASK,NUDT1,MTHFD1,MVD,MVK,ATP5F1D,ATP5MC3,ATP5PO,CDS2,BAD,NDUFA8,NDUFA10,NDUFB7,NDUFB10,NDUFC1,NDUFS2,NDUFV1,NDUFV3,LDHD,ACSF3,NNMT,PAPSS2,ENTPD8,PDHB,PFKL,PFKM,PGAM1,PGK1,PPT2,TJP2,ELOVL6,GMPPB,NUDT7,COX5B,TECR,ENTPD4,NCOR1,CYC1,ACSM1,DBI,PTGIS,ELOVL2,AK3,ENPP5,DLST,PID1,DPAGT1,DPYSL3,AMDHD2,TYMP,PPIF,ML…	141	789		GO: Biological Process	GO:0007169	transmembrane receptor protein tyrosine kinase signaling pathway	0.0004881	0.01755	FGF8,FGFR2,ARAP1,MUC20,FOXO1,SH2D6,SESN3,CYFIP2,TMEM108,SETX,GHRL,CDK5R1,NTF4,SH2D2A,GPRC5A,SIRT1,CD3E,CD8A,NEURL1,CDK4,BLNK,GIGYF1,HNRNPH1,FLRT2,EIF2AK3,PRKD2,IGF1R,CSPG4,PRKCB,RASSF2,INS,INSRR,STAP1,JAK2,ZBTB7B	35	767
GO: Biological Process	GO:0030218	erythrocyte differentiation	0.0002141	0.006158	ETS1,IKZF1,AHSP,PRMT1,ANK1,SLC4A1,MAPK11,TCEA1,TRIM10	9	135		GO: Biological Process	GO:0040017	positive regulation of locomotion	6.005e-12	6.033e-10	RHOJ,ACTA2,ACTN4,ADAM8,MMP9,ALOX12,ANXA1,ANXA3,AQP1,RHOC,GLIPR2,CD274,MYLK,TNFSF14,ADAM9,BMP2,BMP7,C5AR1,NOTCH1,P2RY2,CD151,PDGFA,CFL1,PFN1,PRKCA,MAP2K3,DAB2IP,MYADM,PLVAP,HDAC4,PTK2,PTPRJ,CD99L2,RAC1,AKIRIN1,VPS37B,ARPC2,FBXO31,F2R,F10,CCL3,CCL4,CCL5,FGFR1,CCL24,XCL1,SELP,FLNA,FN1,FPR2,CXCL13,SLAMF1,MAPRE1,PLK2,GAS6,GATA2,GCNT2,CXCR3,GRN,TDGF1,TGFB2,THBS1,HSPB1,P2RY12,IFNG,IGF1R,CXCR2,ILK,ITGA6,…	82	677		GO: Biological Process	GO:1901135	carbohydrate derivative metabolic process	5.016e-26	3.165e-23	MAN2A2,ACACA,ACACB,ACAT1,ACLY,PGLYRP2,ADCY5,ADCY6,ADCY9,AGT,AHCY,AK2,ALDOB,ALDOC,MPI,AMFR,MACROD1,APOC3,APP,APRT,CASK,AKR7A2,ARSA,STS,NUDT1,ASGR1,ASGR2,HYAL2,MVD,MVK,ATP5F1D,ATP5MC3,ATP5PO,GPAA1,BAD,NAGA,NAGLU,NDUFA8,NDUFA10,NDUFB7,NDUFB10,NDUFC1,NDUFS2,NDUFV1,NDUFV3,BMP2,LDHD,ACSF3,PAPSS2,PDHB,PFKL,PFKM,PGAM1,PGK1,PPT2,PGLS,TJP2,ELOVL6,GMPPB,NUDT7,COX5B,RNF185,TECR,MPDU1,H6PD,ENTPD4,NCOR1,SDC3,P…	187	1299		GO: Biological Process	GO:0045624	positive regulation of T-helper cell differentiation	0.0004918	0.01755	MYB,MALT1,NFKBID,CCR7,IL4R	5	27
GO: Biological Process	GO:0051247	positive regulation of protein metabolic process	0.0002149	0.006158	AKAP8,CTSC,MIF4GD,TLR7,ADCY7,MAP3K1,PYHIN1,ACSL1,CCR2,FZR1,PRMT1,CCR7,PML,CUL4A,FOXO1,EZR,PRKD2,TRIB2,OGT,FGD2,CARD11,MAPK11,CX3CR1,MYCBP2,EIF3E,DGKA,IRF4,STAP1,AURKA,MALT1,BANK1,RAD23A,ICOSLG,RIPK3,MAP3K14,GPR183,CBFA2T3,CBLB,DCUN1D1,CD6,MAP4K5,MAP4K1,TLR1,CD40,TNFRSF13C,CD74,LTB,EIF2AK4	48	1882		GO: Biological Process	GO:0030155	regulation of cell adhesion	6.46e-12	6.271e-10	MBP,ACTN4,ADA,ADAM8,ALOX12,NCK2,ANXA1,ARG2,CD274,ZFHX3,TNFSF14,ADAM15,ADAM9,PPP1R12A,FXYD5,BMP2,BMP7,BST1,NINJ1,NOTCH1,RUNX1,CD80,CD44,CD63,CD81,CFL1,PIK3CB,MINK1,TBX21,PLXNA4,PRKAR1A,PRKCA,PRKCQ,MYADM,PTK2,PTPN11,PTPRJ,TESC,RAC1,SH2B3,DUSP3,ARPC2,EFNA5,EFNB1,EBI3,EPHA2,PLEKHA2,EMILIN2,RSU1,S100A10,CCL5,MAD2L2,XCL1,SELP,FLNA,FN1,CXCL13,SLAMF1,KLRK1,MMRN1,LRRC32,GCNT2,FGL2,RND1,LOXL3,GPM6B,CXCR3,T…	90	777		GO: Biological Process	GO:0090407	organophosphate biosynthetic process	6.813e-26	4.012e-23	ACACA,ACACB,ACAT1,ACLY,ADCY5,ADCY6,ADCY9,AGT,AK2,PITPNM2,APOA1,APOA2,APOC3,APRT,PDXK,CASK,MTHFD1,MVD,MVK,ATP5F1D,ATP5MC3,ATP5PO,GPAA1,CDS2,NDUFA8,NDUFA10,NDUFB7,NDUFB10,NDUFC1,NDUFS2,NDUFV1,NDUFV3,SOCS2,LDHD,CPNE1,ACSF3,NNMT,CAPN2,PAPSS2,P2RY1,PC,ENTPD8,PCYT1A,PDHB,PGK1,PCTP,CKB,CISH,PPT2,PIK3R2,TJP2,PLCB3,PLD1,PLD2,ELOVL6,PLSCR1,MBOAT7,COX5B,TECR,LPIN2,CYC1,PTGIS,ELOVL2,AK3,PCYT2,PYGL,XYLB,RAB4A…	131	751		GO: Biological Process	GO:0046639	negative regulation of alpha-beta T cell differentiation	0.0004918	0.01755	RUNX3,CBFB,IL4R,ZBTB7B,SMAD7	5	27
GO: Biological Process	GO:0072538	T-helper 17 type immune response	0.0002221	0.006327	SLAMF6,CCR6,IRF4,MALT1,LY9	5	37		GO: Biological Process	GO:0010562	positive regulation of phosphorus metabolic process	6.465e-12	6.271e-10	ACTA2,ADAM8,ADCY5,ADCY6,ADCY9,MAVS,MMP8,MMP9,STK24,ANXA2,ARRB1,ARRB2,GLIPR2,PEA15,MARCO,MYD88,ADAM9,PPP1R12A,CCND1,CD84,CFLAR,BMP2,BMP7,C5AR1,NQO2,NOTCH1,CAPN2,MAP3K6,CCND2,CCND3,P2RY1,CD80,CD33,CD44,CD81,CDKN1A,PDE6H,PDGFA,PFKFB3,PFKFB4,CHI3L1,PGK1,CISH,PIK3CB,CNTN1,MINK1,LRRN3,PRKAA2,PRKAG1,PRKAR1A,PRKAR2B,PRKCA,MAP2K3,DIRAS2,DAB2IP,DCC,PTK2,PTPN1,PTPN11,PTPRJ,RAC1,RAP2A,RAP2B,TOM1L1,SH2D3C,EFN…	128	1277		GO: Biological Process	GO:0006631	fatty acid metabolic process	1.272e-25	7.023e-23	ACAA1,ACACA,ACACB,ACADM,ACADS,ACADVL,ACAT1,ACLY,ACOX1,CYGB,MGST1,AGT,APOA2,APOC1,APOC3,TRIB3,AACS,CES2,ACSF3,C3,RGN,HAO1,MID1IP1,FADS2,ELOVL6,NUDT7,TECR,PON1,PON3,POR,CPT1A,CPT2,LPIN2,HACL1,DECR2,CYP2E1,CYP2F1,ACSM1,DBI,PTGIS,ELOVL2,DECR1,ADIPOR2,LONP2,NR1H3,ECH1,ECHS1,CRYL1,MLXIPL,HSD17B12,ECHDC2,EPHX2,ETFB,PTGR2,FABP1,FABP5,ACAD11,PLIN5,SCP2,ACAA2,PTGES2,ACOT1,PTGR1,PTGES3,PECR,SREBF1,GCDH,ACSS…	90	404		GO: Biological Process	GO:0032055	negative regulation of translation in response to stress	0.0005055	0.01793	EIF2AK3,PML,EIF2AK4	3	7
GO: Biological Process	GO:0090233	negative regulation of spindle checkpoint	0.0002305	0.006378	AURKA,CDT1	2	2		GO: Biological Process	GO:0045937	positive regulation of phosphate metabolic process	6.465e-12	6.271e-10	ACTA2,ADAM8,ADCY5,ADCY6,ADCY9,MAVS,MMP8,MMP9,STK24,ANXA2,ARRB1,ARRB2,GLIPR2,PEA15,MARCO,MYD88,ADAM9,PPP1R12A,CCND1,CD84,CFLAR,BMP2,BMP7,C5AR1,NQO2,NOTCH1,CAPN2,MAP3K6,CCND2,CCND3,P2RY1,CD80,CD33,CD44,CD81,CDKN1A,PDE6H,PDGFA,PFKFB3,PFKFB4,CHI3L1,PGK1,CISH,PIK3CB,CNTN1,MINK1,LRRN3,PRKAA2,PRKAG1,PRKAR1A,PRKAR2B,PRKCA,MAP2K3,DIRAS2,DAB2IP,DCC,PTK2,PTPN1,PTPN11,PTPRJ,RAC1,RAP2A,RAP2B,TOM1L1,SH2D3C,EFN…	128	1277		GO: Biological Process	GO:0072521	purine-containing compound metabolic process	1.723e-25	8.953e-23	ACACA,ACACB,ACAT1,ACLY,ADCY5,ADCY6,ADCY9,AGT,AHCY,AK2,ALDOB,ALDOC,MPI,MACROD1,APOC3,APP,APRT,CASK,NUDT1,MTHFD1,MVD,MVK,ATP5F1D,ATP5MC3,ATP5PO,BAD,NDUFA8,NDUFA10,NDUFB7,NDUFB10,NDUFC1,NDUFS2,NDUFV1,NDUFV3,LDHD,ACSF3,PAPSS2,PDHB,PFKL,PFKM,PGAM1,PGK1,PPT2,TJP2,ELOVL6,NUDT7,COX5B,TECR,NCOR1,CYC1,ACSM1,DBI,ELOVL2,AK3,DLST,PID1,PPIF,MLXIPL,AASS,SLC25A13,HSD17B12,PIPOX,ZBTB7A,FBP1,PEMT,SCP2,ACAA2,SDHC,S…	115	614		GO: Biological Process	GO:0006952	defense response	0.0005085	0.01793	LRRK2,ETS1,MDK,MAP3K1,PYHIN1,ADORA3,MGST2,CIITA,CCL21,MUC20,SEMA7A,C2CD4A,ZBTB1,HDAC7,SETD2,PDE5A,CARD11,STX11,CD276,GHRL,TAGAP,TRIM35,LRSAM1,TRIM34,MALT1,RFTN1,GBP4,SYT11,NFKB1,NFX1,ICOSLG,NFKBID,TLR9,CD8A,CD40,DUSP10,TNFAIP3,TRAF3,BLNK,CD83,CCR3,CCR6,CCR7,PML,MCOLN2,PRF1,CSPG4,OTUD4,MAPK7,IL4R,IL5RA,HDAC9,ROMO1,INS,CYP19A1,CD55,PTPN22,STAP1,ITK,DEFA1,JAK2,PTPRCAP,NLRX1,PELI1,GAL,RASGRP1,LPO,EIF…	69	1850
GO: Biological Process	GO:0002587	negative regulation of antigen processing and presentation of peptide antigen via MHC class II	0.0002305	0.006378	HLA-DOA,HLA-DOB	2	2		GO: Biological Process	GO:0042327	positive regulation of phosphorylation	7.103e-12	6.812e-10	ACTA2,ADAM8,ADCY5,ADCY6,ADCY9,MAVS,MMP8,MMP9,STK24,ANXA2,ARRB1,ARRB2,GLIPR2,PEA15,MARCO,MYD88,ADAM9,CCND1,CD84,CFLAR,BMP2,BMP7,C5AR1,NQO2,NOTCH1,MAP3K6,CCND2,CCND3,P2RY1,CD80,CD44,CD81,CDKN1A,PDE6H,PDGFA,PFKFB3,PFKFB4,CHI3L1,PGK1,CISH,PIK3CB,CNTN1,MINK1,LRRN3,PRKAA2,PRKAG1,PRKAR1A,PRKAR2B,PRKCA,MAP2K3,DIRAS2,DAB2IP,DCC,PTK2,PTPN1,PTPN11,PTPRJ,RAC1,RAP2A,RAP2B,TOM1L1,SH2D3C,EFNA5,EPOR,PRR5L,DTNBP1…	122	1197		GO: Biological Process	GO:0006753	nucleoside phosphate metabolic process	4.871e-25	2.391e-22	ACACA,ACACB,ACAT1,ACLY,ADCY5,ADCY6,ADCY9,AGT,AK2,ALDOB,ALDOC,MPI,APOC3,APP,APRT,CASK,NUDT1,MTHFD1,MVD,MVK,ATP5F1D,ATP5MC3,ATP5PO,CDS2,BAD,NDUFA8,NDUFA10,NDUFB7,NDUFB10,NDUFC1,NDUFS2,NDUFV1,NDUFV3,LDHD,ACSF3,NNMT,PAPSS2,ENTPD8,PDHB,PFKL,PFKM,PGAM1,PGK1,PPT2,TJP2,ELOVL6,NUDT7,COX5B,TECR,ENTPD4,NCOR1,CYC1,ACSM1,DBI,PTGIS,ELOVL2,AK3,ENPP5,DLST,PID1,PPIF,MLXIPL,AASS,SLC25A13,HSD17B12,PIPOX,ZBTB7A,FBP1…	124	702		GO: Biological Process	GO:0050866	negative regulation of cell activation	0.0005211	0.01822	MDK,BTLA,PDE5A,CD276,NFKBID,RUNX3,CBFB,TNFAIP3,IL4R,PTPN22,BANK1,PELI1,ZBTB7B,GAL,SMAD7	15	223
GO: Biological Process	GO:0035700	astrocyte chemotaxis	0.0002305	0.006378	CCR2,GPR183	2	2		GO: Biological Process	GO:0051272	positive regulation of cellular component movement	7.681e-12	7.283e-10	RHOJ,ACTA2,ACTN4,ADAM8,MMP9,ALOX12,ANXA1,ANXA3,AQP1,RHOC,GLIPR2,CD274,MYLK,TNFSF14,ADAM9,BMP2,BMP7,C5AR1,NOTCH1,P2RY2,CD151,PDGFA,CFL1,PFN1,PRKCA,MAP2K3,DAB2IP,MYADM,PLVAP,HDAC4,PTK2,PTPRJ,CD99L2,RAC1,AKIRIN1,ARPC2,FBXO31,F2R,F10,CCL3,CCL4,CCL5,FGFR1,CCL24,XCL1,SELP,FLNA,FN1,FPR2,CXCL13,SLAMF1,MAPRE1,PLK2,GAS6,GATA2,GCNT2,GRN,TDGF1,TGFB2,THBS1,HSPB1,P2RY12,IFNG,IGF1R,CXCR2,ILK,ITGA6,TUBB2B,ITGA2,…	81	668		GO: Biological Process	GO:0009117	nucleotide metabolic process	1.872e-24	8.704e-22	ACACA,ACACB,ACAT1,ACLY,ADCY5,ADCY6,ADCY9,AGT,AK2,ALDOB,ALDOC,MPI,APOC3,APP,APRT,CASK,NUDT1,MTHFD1,MVD,MVK,ATP5F1D,ATP5MC3,ATP5PO,CDS2,BAD,NDUFA8,NDUFA10,NDUFB7,NDUFB10,NDUFC1,NDUFS2,NDUFV1,NDUFV3,LDHD,ACSF3,NNMT,PAPSS2,PDHB,PFKL,PFKM,PGAM1,PGK1,PPT2,TJP2,ELOVL6,NUDT7,COX5B,TECR,ENTPD4,NCOR1,CYC1,ACSM1,DBI,PTGIS,ELOVL2,AK3,ENPP5,DLST,PID1,PPIF,MLXIPL,AASS,SLC25A13,HSD17B12,PIPOX,ZBTB7A,FBP1,SCP2,A…	122	694		GO: Biological Process	GO:0032609	interferon-gamma production	0.0005229	0.01822	CD276,TLR9,RUNX3,CD2,CD3E,TNFRSF13C,PDE4B,CCR7,PTPN22,ITK,RASGRP1	11	133
GO: Biological Process	GO:2000458	regulation of astrocyte chemotaxis	0.0002305	0.006378	CCR2,GPR183	2	2		GO: Biological Process	GO:2000147	positive regulation of cell motility	7.865e-12	7.375e-10	RHOJ,ACTA2,ACTN4,ADAM8,MMP9,ALOX12,ANXA1,ANXA3,AQP1,RHOC,GLIPR2,CD274,MYLK,TNFSF14,ADAM9,BMP2,BMP7,C5AR1,NOTCH1,P2RY2,CD151,PDGFA,CFL1,PFN1,PRKCA,MAP2K3,DAB2IP,MYADM,PLVAP,HDAC4,PTK2,PTPRJ,CD99L2,RAC1,AKIRIN1,ARPC2,FBXO31,F2R,F10,CCL3,CCL4,CCL5,FGFR1,CCL24,XCL1,SELP,FLNA,FN1,FPR2,CXCL13,SLAMF1,MAPRE1,PLK2,GAS6,GATA2,GCNT2,GRN,TDGF1,TGFB2,THBS1,HSPB1,P2RY12,IFNG,IGF1R,CXCR2,ILK,ITGA6,ITGA2,ITGA2B,…	79	644		GO: Biological Process	GO:0006520	cellular amino acid metabolic process	2.977e-24	1.315e-21	AARS1,ABAT,ACAT1,MARS1,MAT1A,AARS2,AGXT,AHCY,ARG1,MSRA,MTHFD1,ASL,ASS1,ALDH4A1,ALDH7A1,BCKDHA,UROC1,BHMT,AMDHD1,SLC7A7,CBS,OTC,P4HB,CDO1,CTH,PRODH,PSMA6,PSMB6,PSMC1,PSMC2,PSMC4,PSMD1,PSMD3,PSMD7,PSMD9,PSMD11,PSMD13,DDC,DLST,SARDH,EGLN2,ASPG,AASS,AGMAT,PIPOX,FAH,PEMT,CSAD,FH,PCYOX1,MRI1,PRDX4,SHMT2,SRR,SCLY,TARS2,GAMT,SPR,GCDH,FTCD,GNMT,GCLC,GLUD1,GLUL,SDS,GOT2,GPT,AARSD1,GSS,GSTZ1,GCAT,HAAO,HAL,P…	83	366		GO: Biological Process	GO:0042127	regulation of cell population proliferation	0.0005403	0.01872	LRRK2,ETS1,ETV3,MDK,RXRA,MAP3K3,ADORA3,FGF8,FGFR2,IFT80,AKR1B1,FOXO1,PPM1D,VASH1,BTLA,ST8SIA1,ELL3,ADAM33,MTBP,PDE5A,CARD11,MYB,CD276,SOX4,GHRL,TRIM35,BMI1,BTG1,KDM2B,ICOSLG,TLR9,RUNX3,FGFR1OP,SIRT1,TGIF1,CD3E,CD38,NEURL1,CD40,TNFRSF13C,DUSP10,TNFAIP3,MORC3,CDK4,GPR37L1,HMGN1,CCR3,CCR7,PML,PRKD2,TP53I11,CREB1,IGF1R,IL4R,IL5RA,IL7R,ROMO1,TES,INS,CD55,PTPN22,FBXO2,JAK2,RASSF5,PELI1,GJC2,GPR183,ZBTB…	71	1921
GO: Biological Process	GO:0007057	spindle assembly involved in female meiosis I	0.0002305	0.006378	AURKA,FBXO5	2	2		GO: Biological Process	GO:0098609	cell-cell adhesion	1.002e-11	9.289e-10	MBP,ACTB,ACTG1,ACTN1,ADA,ADAM8,ALCAM,ALOX12,NCK2,MPL,ANXA1,ANXA2,ANXA3,ARG2,CD274,MYH9,TNFSF14,ADAM9,FXYD5,CD84,BMP2,BMP7,NT5E,ESAM,RUNX1,OLR1,PDLIM1,CD80,CD33,CD34,CD44,CD81,SCARF2,TMOD3,PIK3CB,MINK1,TBX21,CSRP1,PRKAR1A,PRKCA,PRKCQ,CTNNA1,MYADM,PCDHA9,PTK2,PTPN11,CD99L2,RAC1,RAP2B,SH2B3,DUSP3,EFNA5,EFNB1,EBI3,S100A11,CCL5,MAD2L2,XCL1,SELP,SELPLG,FLNA,CXCL13,SLAMF1,KLRK1,CD93,NPTN,PALLD,LRRC32,GA…	100	911		GO: Biological Process	GO:0006163	purine nucleotide metabolic process	9.04e-24	3.802e-21	ACACA,ACACB,ACAT1,ACLY,ADCY5,ADCY6,ADCY9,AGT,AK2,ALDOB,ALDOC,MPI,APOC3,APP,APRT,CASK,NUDT1,MTHFD1,MVD,MVK,ATP5F1D,ATP5MC3,ATP5PO,BAD,NDUFA8,NDUFA10,NDUFB7,NDUFB10,NDUFC1,NDUFS2,NDUFV1,NDUFV3,LDHD,ACSF3,PAPSS2,PDHB,PFKL,PFKM,PGAM1,PGK1,PPT2,TJP2,ELOVL6,NUDT7,COX5B,TECR,NCOR1,CYC1,ACSM1,DBI,ELOVL2,AK3,DLST,PID1,PPIF,MLXIPL,AASS,SLC25A13,HSD17B12,PIPOX,ZBTB7A,FBP1,SCP2,ACAA2,SDHC,SHMT2,ACOT1,ACBD6,P…	108	580		GO: Biological Process	GO:0016569	covalent chromatin modification	0.0005533	0.01889	LRRK2,MYSM1,MTF2,PCGF5,HDAC7,SETD2,MYB,ARID4B,BMI1,JMJD6,KDM2B,SIRT1,BAZ1A,SETD7,PML,PRKD2,PRKCB,HDAC9,PCGF2,BCOR,JAK2,DNMT3B,ZBTB7B,JMJD1C,SETDB2,RIF1	26	512
GO: Biological Process	GO:0043370	regulation of CD4-positive, alpha-beta T cell differentiation	0.0002353	0.006474	CD83,CCR2,CCR6,CCR7,IRF4,MALT1	6	58		GO: Biological Process	GO:0009967	positive regulation of signal transduction	1.019e-11	9.351e-10	ACTA2,ACTN4,ADA,ADAM8,MAVS,MMP8,MMP9,WDFY1,NCK2,FASLG,RHOC,ARRB1,ARRB2,GLIPR2,PEA15,MARCO,MYD88,TNFSF14,ADAM9,BAX,BID,CD84,SOCS2,CFLAR,BMP2,BMP7,BNIP3,BST2,C5AR1,NQO2,MBD2,SKAP2,NOTCH1,CAMK2B,DOK2,MAP3K6,CD14,P2RY1,CD80,CD44,CD63,CD81,CDKN2B,PDE6H,PDGFA,CFL1,CHI3L1,CHN2,PIK3CB,LITAF,MINK1,POR,PPP3R1,CSNK1E,ITSN2,PRKCA,CTNNA1,MAP2K3,DIRAS2,DAB2IP,LDLRAP1,PSMD11,DCC,PTGIS,PTK2,PTPN1,PTPN11,PTPRJ,CL…	166	1823		GO: Biological Process	GO:0006732	coenzyme metabolic process	1.029e-23	4.132e-21	ACACA,ACACB,ACAT1,ACLY,MAT1A,AHCY,PDXK,MTHFD1,MVD,MVK,BHMT,BTD,ACSF3,NNMT,RGN,PC,PDHB,PPT2,ELOVL6,GSTO1,NUDT7,TECR,ACSM1,DBI,PTGIS,ELOVL2,CYB5R3,DLST,SARDH,MOCOS,AASS,HSD17B12,VNN3,PIPOX,PEMT,FDXR,SCP2,ACAA2,MRI1,SHMT2,ACOT1,ACBD6,PMVK,SLC25A1,FLAD1,COASY,GAMT,SPR,GCDH,SLC46A1,ALDH1L1,FTCD,ACSS2,GNMT,DGAT2,GCLC,MLYCD,CBR4,GSTZ1,QPRT,HAAO,ACOT7,HMGCL,HMGCS1,HMGCS2,HNF4A,HSD17B4,ELOVL1,IDH2,COQ9	70	275		GO: Biological Process	GO:0034616	response to laminar fluid shear stress	0.0005546	0.01889	ETS1,SREBF2,MAPK7,SMAD7	4	16
GO: Biological Process	GO:0019725	cellular homeostasis	0.0002468	0.006751	HEXB,CCR2,TXNDC16,CCR6,CCR7,PLCG2,PML,MCOLN2,FOXO1,OGT,POLD1,HVCN1,SLC4A1,PRKCB,CX3CR1,SLAMF8,SWAP70,MYO5A,CCR9,CD55,SLC30A4,ITPR3,CXCR5,GPR174,P2RY10,CACNA1I,DNA2,CA2,CD19,MS4A1,LPAR6,CD40	32	1088		GO: Biological Process	GO:0043065	positive regulation of apoptotic process	1.101e-11	9.994e-10	ADAM8,MMP9,ALOX12,NCK2,BIN1,ANXA1,APBB2,FASLG,ARRB1,ARRB2,CD274,NCOA1,PEA15,BAX,BID,BMP2,BMP7,TSC22D1,BNIP3,TSPO,NQO2,NOTCH1,CAMK2B,CAPN2,P2RX1,CD44,PIK3CB,OSGIN1,PPP3R1,CTNNA1,CTSD,CTSZ,DAB2IP,APH1B,HDAC4,DAP,DAPK1,PTGIS,MFN2,EGLN3,PPIF,BCAP31,STEAP3,F2R,SORT1,CCL3,CCL5,ATG7,PHLDA1,KLRK1,PNMA2,SMPD1,BBC3,GAPDH,B4GALT1,STK4,GADD45G,CXCR3,ARHGEF12,PPP1R13B,GRN,GSK3B,GSN,TGFB2,ZMAT3,THBS1,NACC2,TIM…	89	772		GO: Biological Process	GO:0051186	cofactor metabolic process	1.275e-23	4.895e-21	ACACA,ACACB,ACAT1,ACLY,MAT1A,MGST1,AHCY,ALAS1,AMBP,PDXK,AKR7A2,GSTK1,MTHFD1,MVD,MVK,BHMT,BTD,ACSF3,NNMT,RGN,PRDX1,PC,PDHB,PPT2,ELOVL6,GSTO1,NUDT7,TECR,CTH,HMGN5,ACSM1,DBI,PTGIS,ELOVL2,CYB5R3,DLST,SARDH,MOCOS,HDAC6,ABCB6,AASS,HSD17B12,VNN3,PIPOX,PEMT,FDXR,SCP2,ACAA2,MRI1,PRDX4,SHMT2,ACOT1,ACBD6,PMVK,SLC25A1,FLAD1,CNDP2,COASY,GAMT,SPR,GCDH,SLC46A1,ALDH1L1,FTCD,ACSS2,GNMT,STAT3,DGAT2,GCLC,GOT2,TCN2,…	98	496		GO: Biological Process	GO:0045346	regulation of MHC class II biosynthetic process	0.0005546	0.01889	CIITA,NFX1,SIRT1,JAK2	4	16
GO: Biological Process	GO:0002313	mature B cell differentiation involved in immune response	0.0002485	0.006758	MFNG,PLCG2,DOCK10,GPR183	4	21		GO: Biological Process	GO:0060548	negative regulation of cell death	1.143e-11	1.026e-09	ADA,ADAM8,MGMT,MITF,ALDH2,MMP9,MNT,ALOX12,MPL,MCFD2,ANXA1,TMEM14A,APBB2,FASLG,AQP1,ARG2,ARRB1,ARRB2,ATOX1,PEA15,MYD88,TNFSF14,BAX,BID,SOCS2,CFLAR,BMP7,TSC22D1,BNIP3,C5AR1,PTTG1IP,NOTCH1,YBX1,CAPN3,CCND2,CCNG1,CD34,PAFAH2,SERPINB2,CD44,PAX2,PCMT1,CDKN1A,CFL1,SERPINB9,CCR5,PRDX5,QKI,BAG3,POR,CHST11,SLC40A1,PPT1,PRKAA2,PRKCA,PRKCQ,CTNNA1,RNF144B,DAPK1,PTK2,PTPN1,DHCR24,ARHGAP10,PPIF,STK40,CTTN,EPOR,…	121	1192		GO: Biological Process	GO:0009259	ribonucleotide metabolic process	1.796e-23	6.508e-21	ACACA,ACACB,ACAT1,ACLY,ADCY5,ADCY6,ADCY9,AGT,AK2,ALDOB,ALDOC,MPI,APOC3,APP,APRT,CASK,MVD,MVK,ATP5F1D,ATP5MC3,ATP5PO,BAD,NDUFA8,NDUFA10,NDUFB7,NDUFB10,NDUFC1,NDUFS2,NDUFV1,NDUFV3,LDHD,ACSF3,PAPSS2,PDHB,PFKL,PFKM,PGAM1,PGK1,PPT2,TJP2,ELOVL6,NUDT7,COX5B,TECR,ENTPD4,NCOR1,CYC1,ACSM1,DBI,ELOVL2,AK3,DLST,PID1,PPIF,MLXIPL,AASS,SLC25A13,HSD17B12,PIPOX,ZBTB7A,FBP1,SCP2,ACAA2,SDHC,SHMT2,ACOT1,ACBD6,PMVK,SL…	107	576		GO: Biological Process	GO:0002252	immune effector process	0.0005603	0.01898	MDK,MFNG,FCER2,ALDOC,SELL,SEMA7A,HVCN1,ZBTB1,CYFIP2,SETD2,PLEKHO2,STX11,MYB,GALNS,SWAP70,TAGAP,SIGLEC5,TRIM34,MALT1,RFTN1,NFKB1,CPNE1,ICOSLG,NFKBID,TLR9,CD8A,CD19,CD40,DUSP10,TNFAIP3,TRAF3,PECAM1,VPREB3,CCR6,CCR7,PML,GMFG,PRF1,IL4R,IL7R,INS,CD55,GAPT,PTPN22,DEFA1,RAB3A,NLRX1,GPR183,ZBTB7B,RASGRP1,RIF1,EIF2AK4,SMAD7	53	1332
GO: Biological Process	GO:0019058	viral life cycle	0.0002576	0.006967	TPR,TRIM59,PML,CR2,SLC1A5,TRIM35,CD55,NUP210,ATG16L2,RAD23A,TRIM10,GYPA,CD74,EIF2AK4,TOP2B	15	345		GO: Biological Process	GO:0043066	negative regulation of apoptotic process	1.423e-11	1.264e-09	ADA,ADAM8,MGMT,MITF,ALDH2,MMP9,MNT,ALOX12,MPL,ANXA1,TMEM14A,APBB2,FASLG,AQP1,ARG2,ARRB1,ARRB2,ATOX1,PEA15,MYD88,TNFSF14,BAX,BID,SOCS2,CFLAR,BMP7,TSC22D1,BNIP3,C5AR1,PTTG1IP,NOTCH1,YBX1,CAPN3,CCND2,CCNG1,PAFAH2,SERPINB2,CD44,PAX2,PCMT1,CDKN1A,CFL1,SERPINB9,CCR5,PRDX5,QKI,BAG3,POR,CHST11,SLC40A1,PPT1,PRKAA2,PRKCA,PRKCQ,CTNNA1,RNF144B,DAPK1,PTK2,PTPN1,DHCR24,ARHGAP10,PPIF,STK40,CTTN,EPOR,EYA3,F2R,FC…	110	1048		GO: Biological Process	GO:0019693	ribose phosphate metabolic process	1.842e-23	6.508e-21	ACACA,ACACB,ACAT1,ACLY,ADCY5,ADCY6,ADCY9,AGT,AK2,ALDOB,ALDOC,MPI,APOC3,APP,APRT,CASK,MVD,MVK,ATP5F1D,ATP5MC3,ATP5PO,BAD,NDUFA8,NDUFA10,NDUFB7,NDUFB10,NDUFC1,NDUFS2,NDUFV1,NDUFV3,LDHD,ACSF3,PAPSS2,PDHB,PFKL,PFKM,PGAM1,PGK1,PPT2,TJP2,ELOVL6,NUDT7,COX5B,TECR,ENTPD4,NCOR1,CYC1,ACSM1,DBI,ELOVL2,AK3,PYGL,DLST,PID1,PPIF,MLXIPL,AASS,SLC25A13,HSD17B12,PIPOX,ZBTB7A,FBP1,SCP2,ACAA2,SDHC,SHMT2,ACOT1,ACBD6,PM…	108	585		GO: Biological Process	GO:2000316	regulation of T-helper 17 type immune response	0.0005865	0.01943	MALT1,NFKBID,CCR6,ZBTB7B,SMAD7	5	28
GO: Biological Process	GO:0043615	astrocyte cell migration	0.0002672	0.007188	HEXB,CCR2,GPR183	3	9		GO: Biological Process	GO:0032989	cellular component morphogenesis	1.869e-11	1.643e-09	RHOJ,ACTB,ACTG1,ACTN4,ACTN1,ADAM8,ADARB1,ADD1,ERMN,PLA2G10,ALCAM,STK24,MPL,ANXA1,APBB2,RHOC,KLF7,MYH9,BAX,CFLAR,NEFH,BMP7,NOTCH1,CAMK2B,CAPN3,CAPZB,DOK2,OPHN1,P2RY1,CD44,PAX2,PDLIM7,CFL1,TMOD3,PARVB,PGM5,PIK3CB,PMP22,TBPL1,MINK1,CLIC4,AATK,FEZ2,CSRP1,ITSN2,PLXNA4,PRKAR1A,PRKCA,PRKCQ,DAB2IP,MYADM,DCC,PTK2,FBXW8,PTPN11,WDR1,RAC1,RAP2A,ARPC2,EFNA5,EFNB1,ABI2,FBXO31,FARP1,EPHA2,CTTN,CLEC1B,DTNBP1,S10…	128	1297		GO: Biological Process	GO:1901605	alpha-amino acid metabolic process	2.482e-23	8.433e-21	ACAT1,MAT1A,AGXT,AHCY,ARG1,MSRA,MTHFD1,ASL,ASS1,ALDH4A1,ALDH7A1,UROC1,BHMT,AMDHD1,SLC7A7,CBS,OTC,P4HB,CDO1,CTH,PRODH,DLST,SARDH,EGLN2,ASPG,AASS,AGMAT,PIPOX,FAH,PEMT,CSAD,FH,MRI1,PRDX4,SHMT2,SRR,SCLY,GAMT,SPR,GCDH,FTCD,GNMT,GCLC,GLUD1,GLUL,SDS,GOT2,GPT,GSTZ1,GCAT,HAAO,HAL,PADI4,PARK7,ALDH8A1,HMGCL,TST,HNF4A,TXNRD1,HPD,NIT2,IVD	62	223		GO: Biological Process	GO:0002335	mature B cell differentiation	0.0005865	0.01943	MFNG,MALT1,CD19,TNFAIP3,GPR183	5	28
GO: Biological Process	GO:0051090	regulation of DNA-binding transcription factor activity	0.0002756	0.007373	TLR7,TMEM173,TRIM59,FANCA,S100A4,CCR7,EZR,PRKD2,TRIB2,RHEBL1,TIFA,PRKCB,CARD11,MAPK11,CX3CR1,MALT1,NFKB1,NFKB2,NFKBIE,RIPK3,MAP3K14,TLR1,CD40,CD74,EIF2AK4	25	768		GO: Biological Process	GO:0032101	regulation of response to external stimulus	1.976e-11	1.719e-09	PGLYRP2,ADA,ADAM8,MAVS,MTUS1,MMP8,MMP9,STK24,ALOX12,ALOX5AP,WDFY1,ANXA1,ANXA2,CST7,ARG2,ARRB2,MARCO,MYD88,TNFSF14,BCR,IL18RAP,CD84,BST1,C5AR1,NOTCH1,NRAS,PGLYRP1,NT5E,CAPN3,CD14,CD34,SERPINB2,CD44,CD81,LRRFIP2,CDKN1A,PDGFA,SERPINB9,CMA1,NCR1,PLSCR1,PMP22,PLXNA4,PRKCA,PRKCQ,PROS1,DAB2IP,PSMD11,SPATA2,PTGIS,PTPN1,PTPN11,PTPRJ,RAC1,AKIRIN1,SH2B3,DUSP3,NLRX1,IRAK4,TRIB1,TREML2,F2R,FABP7,S100A1,FCER1G…	121	1202		GO: Biological Process	GO:0009150	purine ribonucleotide metabolic process	2.594e-23	8.487e-21	ACACA,ACACB,ACAT1,ACLY,ADCY5,ADCY6,ADCY9,AGT,AK2,ALDOB,ALDOC,MPI,APOC3,APP,APRT,CASK,MVD,MVK,ATP5F1D,ATP5MC3,ATP5PO,BAD,NDUFA8,NDUFA10,NDUFB7,NDUFB10,NDUFC1,NDUFS2,NDUFV1,NDUFV3,LDHD,ACSF3,PAPSS2,PDHB,PFKL,PFKM,PGAM1,PGK1,PPT2,TJP2,ELOVL6,NUDT7,COX5B,TECR,NCOR1,CYC1,ACSM1,DBI,ELOVL2,AK3,DLST,PID1,PPIF,MLXIPL,AASS,SLC25A13,HSD17B12,PIPOX,ZBTB7A,FBP1,SCP2,ACAA2,SDHC,SHMT2,ACOT1,ACBD6,PMVK,SLC25A1,C…	105	561		GO: Biological Process	GO:0051570	regulation of histone H3-K9 methylation	0.0005865	0.01943	MYB,SIRT1,SETD7,DNMT3B,RIF1	5	28
GO: Biological Process	GO:0031295	T cell costimulation	0.0002838	0.007551	ICOS,CCR7,BTLA,CARD11,ICOSLG,TNFRSF13C	6	60		GO: Biological Process	GO:0044092	negative regulation of molecular function	2.028e-11	1.746e-09	CNST,ACTB,PPP1R14A,ADARB1,ADCY5,ADCY6,ADCY9,PLA2G10,MMP9,BIN1,PI16,ANXA1,ANXA2,ANXA3,CST7,AQP1,ARG2,ARRB1,ARRB2,MARCO,TNFSF14,ADAM15,PPP1R12A,B2M,BAX,P2RY13,CFLAR,BMP7,BST2,NOTCH1,P2RY1,SERPINB2,CD44,PAX2,CDKN1A,CDKN2B,PDE6H,PEX14,SERPINB9,LY6G6D,PRDX5,POR,PPP1R2,CSNK1E,PRKAR1A,PRKAR2B,PRKCA,CTSZ,PPP1R12C,PROS1,DAB2IP,PHACTR2,HDAC4,DAP,CMYA5,PTGIS,PTPN1,F11R,PTPRJ,DHCR24,TESC,MVP,CPEB2,SH2B3,DUSP…	132	1354		GO: Biological Process	GO:0006091	generation of precursor metabolites and energy	3.169e-23	9.996e-21	ACADM,ACADVL,ACAT1,ACO2,ACOX1,MDH1,AGL,ALDH2,ALDOB,ALDOC,MPI,APOC3,APP,AKR7A2,AACS,ALDH4A1,ATP5F1D,ATP5MC3,ATP5PO,NDUFA8,NDUFA10,NDUFB7,NDUFB10,NDUFC1,NDUFS2,NDUFV1,NDUFV3,NQO2,STBD1,CEBPA,DHRS3,PDHB,PFKL,PFKM,PGAM1,PGK1,PHKA2,PGLS,COX5B,POR,H6PD,NCOR1,CYB561,CYC1,ACSM1,PYGL,DLST,XYLB,PID1,SCO2,PPIF,MLXIPL,TRAP1,AASS,SLC25A13,STK40,PGM2,ETFB,ZBTB7A,FBP1,FDXR,FH,SDHB,SDHC,PTGES2,SHMT2,SORBS1,PTGES…	107	580		GO: Biological Process	GO:0090312	positive regulation of protein deacetylation	0.0005865	0.01943	LRRK2,SIRT1,PML,PRKD2,ZBTB7B	5	28
GO: Biological Process	GO:0032633	interleukin-4 production	0.0002863	0.007575	CD83,IRF4,ITK,ICOSLG,LEF1	5	39		GO: Biological Process	GO:0001934	positive regulation of protein phosphorylation	2.74e-11	2.327e-09	ACTA2,ADAM8,ADCY5,ADCY6,ADCY9,MAVS,MMP8,MMP9,STK24,ANXA2,ARRB1,ARRB2,GLIPR2,PEA15,MARCO,MYD88,ADAM9,CCND1,CD84,CFLAR,BMP2,BMP7,C5AR1,NQO2,NOTCH1,MAP3K6,CCND2,CCND3,P2RY1,CD80,CD44,CD81,CDKN1A,PDE6H,PDGFA,CHI3L1,CISH,PIK3CB,CNTN1,MINK1,LRRN3,PRKAG1,PRKAR1A,PRKAR2B,PRKCA,MAP2K3,DIRAS2,DAB2IP,DCC,PTK2,PTPN1,PTPN11,PTPRJ,RAC1,RAP2A,RAP2B,TOM1L1,SH2D3C,EFNA5,EPOR,PRR5L,DTNBP1,F2R,EHD4,CCL3,CCL4,CCL5,F…	116	1140		GO: Biological Process	GO:0006066	alcohol metabolic process	2.076e-22	6.323e-20	ABCA2,ACACA,ACACB,ACADVL,ACLY,ACO2,ALDH2,ALDH3B1,APLP2,APOA1,APOA2,APOB,APOC1,APOC3,APOE,APP,AKR7A2,MVD,MVK,BMP2,P2RY1,SCARB1,CEBPA,DHRS3,HAO1,PCTP,PLCB3,ELOVL6,PMP22,PON1,POR,LDLRAP1,RETSAT,DHCR24,CYB5R3,DPAGT1,RBP1,RBP4,EPHX2,PTK2B,FDFT1,FDPS,FDXR,SCP2,ACAA2,FGFR4,FGL1,HSD3B7,PMVK,EBP,SMPD1,SORD,PECR,GALK1,SPR,SREBF1,GBA,ACSS2,DHRS4,SULT1A1,DGAT2,ANGPTL3,PLCB1,GPD1,CBR4,TM7SF2,SEC14L2,HDLBP,TPI…	84	397		GO: Biological Process	GO:0006954	inflammatory response	0.000602	0.01983	LRRK2,ETS1,MDK,ADORA3,MGST2,CIITA,CCL21,SEMA7A,C2CD4A,HDAC7,PDE5A,CD276,GHRL,NFKB1,NFX1,NFKBID,TLR9,CD40,DUSP10,TNFAIP3,BLNK,CCR3,CCR6,CCR7,CSPG4,MAPK7,IL4R,IL5RA,HDAC9,INS,CYP19A1,STAP1,JAK2,NLRX1,GAL,RASGRP1	36	806
GO: Biological Process	GO:0002573	myeloid leukocyte differentiation	0.0002933	0.007719	IKZF1,PARP1,CCR7,CUL4A,FOXP1,SPIB,IRF4,CA2,GPR183,CBFA2T3,CD74,LEF1	12	239		GO: Biological Process	GO:0001816	cytokine production	2.757e-11	2.327e-09	MBP,PGLYRP2,ADAM8,MAVS,MMP8,MPL,ANXA1,ARG2,ARRB1,ARRB2,CD274,MYD88,B2M,RNF19B,IL18RAP,CD84,BST2,TSPO,C5AR1,NOTCH1,NRAS,PGLYRP1,CAPN2,RUNX1,CD14,P2RY2,CD80,CD33,CD34,TREM1,CD81,LRRFIP2,CHI3L1,CMA1,LITAF,TBX21,POLR2L,SRGN,PRKCQ,MAP2K3,PTPN11,F11R,PTPRJ,RAC1,NLRX1,FRMD8,EBI3,EPHA2,IRAK4,F2R,FCER1G,UBR5,CCL3,CCL5,FGFR1,XCL1,FN1,SLAMF1,KLRK1,NPTN,G6PD,GAPDH,LRRC32,GAS6,GBA,MAST2,HPSE,SULF2,GADD45G,SYT…	96	875		GO: Biological Process	GO:0044242	cellular lipid catabolic process	2.443e-22	7.151e-20	AADAC,ACAA1,ACACB,ACADM,ACADS,ACADVL,ACAT1,ACOX1,APOA1,APOA2,APOB,APOC1,APOC3,APOE,APOH,NAGA,SCARB1,HAO1,PLCB3,PLD1,PLD2,NUDT7,CPT1A,CPT2,LPIN2,HACL1,DECR2,DBI,DECR1,LONP2,ECH1,ECHS1,BCO2,BSCL2,ECHDC2,ETFB,FABP1,FABP5,FABP7,ACAD11,PLIN5,SCP2,ACAA2,SMPD1,SMPD2,PDXDC1,PECR,GBA,GCDH,ANGPTL3,PLCB1,MLYCD,HADHA,HADH,HEXA,ACOT7,MGLL,PLA2G15,HSD17B4,IVD,LDLR,LRP1	62	232		GO: Biological Process	GO:0032240	negative regulation of nucleobase-containing compound transport	0.0006411	0.02056	TPR,NUP153	2	2
GO: Biological Process	GO:0042102	positive regulation of T cell proliferation	0.0003	0.007812	CCR2,CCR7,SLC4A1,CARD11,CD55,ICOSLG,CD6,TNFRSF13C	8	112		GO: Biological Process	GO:0051098	regulation of binding	3.069e-11	2.564e-09	ACTB,ADD1,MMP8,MMP9,ANXA2,ARRB1,ARRB2,ADAM15,B2M,BAX,BMP2,MBD2,CALD1,P2RY1,CCPG1,PEX14,DERL1,PPP1R2,CSNK1E,CTSZ,DAB2IP,LDLRAP1,HDAC4,DUT,ARHGAP28,DTNBP1,S100A10,MAD2L2,FKBP1A,DZIP1,MAPRE1,SLPI,CDCA5,SORL1,PLK2,HOPX,GATA1,STK4,TMBIM6,GSK3B,TGFB2,GZMA,UBASH3B,AGRN,HMGB2,TXN,NUCKS1,ICA1,ID1,ID2,IFIT2,IFIT1,IFNG,ITGA2,JUN,CTNNBIP1,MAP1LC3B,STMN1,LGALS9,TIRAP	60	437		GO: Biological Process	GO:1901615	organic hydroxy compound metabolic process	2.51e-22	7.151e-20	ABAT,ABCA2,ACAA1,ACACA,ACACB,ACADVL,ACLY,ACO2,BTBD9,ALDH2,ALDH3B1,APLP2,APOA1,APOA2,APOB,APOC1,APOC3,APOE,APP,PDXK,AKR7A2,ABCB11,MVD,MVK,BMP2,LDHD,P2RY1,SCARB1,CEBPA,DHRS3,HAO1,PCTP,PLCB3,ELOVL6,PMP22,PON1,POR,LDLRAP1,CYP2E1,RETSAT,DDC,DDT,DHCR24,CYB5R3,DIO1,DPAGT1,RBP1,RBP4,EPAS1,EPHX2,FAH,PTK2B,FDFT1,FDPS,FDXR,SCP2,ACAA2,FGFR4,FGL1,HSD3B7,PMVK,EBP,SMPD1,SLC37A4,SORD,GIPC1,PECR,GALK1,SPR,SREBF1,…	106	586		GO: Biological Process	GO:0046832	negative regulation of RNA export from nucleus	0.0006411	0.02056	TPR,NUP153	2	2
GO: Biological Process	GO:0002577	regulation of antigen processing and presentation	0.0003001	0.007812	HLA-DOA,HLA-DOB,CCR7,CD74	4	22		GO: Biological Process	GO:0097435	supramolecular fiber organization	3.85e-11	3.185e-09	RHOJ,ACTG1,ACTN4,ACTN1,ADD1,ERMN,CRACD,MICAL3,NCK2,SLAIN2,BIN1,ANXA2,RHOC,ARRB1,FHOD1,SAMD14,MYH9,B2M,CFLAR,NEFH,CALD1,CAPN3,CAPZB,PSTPIP2,CFL1,TMOD3,PFN1,PGM5,MID1IP1,PLOD2,PLS1,EFEMP2,CSRP1,PRKAR1A,PRKCQ,ADAMTS14,MYADM,TWF1,WDR1,RAC1,DYRK1A,ARPC2,ABI2,ARHGAP28,CTTN,CLIP1,S100A10,MAD2L2,CCL24,FKBP1A,CAP1,FLNA,ARPC1A,MAPRE1,MSRB2,GAS2L1,NCKAP1,BIN3,RND1,KISS1R,LOXL3,PSRC1,DSTN,EMILIN1,GSN,TGFB2,K…	84	727		GO: Biological Process	GO:0008610	lipid biosynthetic process	1.441e-21	3.978e-19	ACACA,ACACB,ACADVL,ACLY,MGST1,AGT,ALDH3B1,PITPNM2,APOA1,APOA2,APOB,APOC1,APOC3,APOE,TRIB3,ABCB11,MVD,MVK,GPAA1,CDS2,SOCS2,BMP2,CPNE1,ACSF3,C3,CAPN2,RGN,SCARB1,PC,PCYT1A,PCTP,CISH,MID1IP1,PIK3R2,FADS2,PLD1,PLD2,ELOVL6,PLSCR1,MBOAT7,TECR,POR,LPIN2,DECR2,CYP2E1,ACSM1,DBI,PTGIS,ELOVL2,DHCR24,CYB5R3,PCYT2,RAB4A,ADIPOR2,DPAGT1,RBP1,NR1H3,MLXIPL,LPCAT3,ETNK2,HSD17B12,EPHX2,PI4K2A,ST6GALNAC6,FABP5,PEMT,F…	122	748		GO: Biological Process	GO:0002587	negative regulation of antigen processing and presentation of peptide antigen via MHC class II	0.0006411	0.02056	HLA-DOA,HLA-DOB	2	2
GO: Biological Process	GO:1905517	macrophage migration	0.0003109	0.008049	CCR2,CCR7,MCOLN2,CX3CR1,SLAMF8,STAP1	6	61		GO: Biological Process	GO:0032880	regulation of protein localization	4.054e-11	3.321e-09	CNST,MBP,ACTB,ADAM8,ADCY5,MAVS,MMP8,ANXA1,ARG2,ARRB1,KLF7,AACS,CD274,ADAM9,BID,CD84,CAMK2B,NUCB1,OPHN1,CD14,CD33,CD34,CD81,LRRFIP2,CFL1,TP53INP2,AP2M1,PLS1,NPEPPS,BAG3,CPT1A,PPP3R1,CSNK1E,SRGN,PRKAA2,RAB11FIP5,PRKCA,PRKCQ,LEPROT,CTSD,LDLRAP1,PTPN1,PTPN11,RABGAP1L,RAC1,TCTEX1D2,FRMD8,ARPC2,BCAP31,EFNA5,EPHA2,PRR5L,F2R,TAX1BP3,FCER1G,UBR5,CCL3,CCL5,FKBP1A,FKBP1B,FLNA,FN1,ATG7,SLAMF1,NPTN,LZTS2,BBC3…	119	1188		GO: Biological Process	GO:0006790	sulfur compound metabolic process	1.713e-21	4.586e-19	ACACA,ACACB,ACAT1,ACLY,MAT1A,MGST1,AGXT,AHCY,MSRA,GSTK1,MTHFD1,MVD,MVK,BHMT,BTD,ACSF3,PAPSS2,CBS,PC,CDO1,PDHB,PPT2,ELOVL6,GSTO1,NUDT7,TECR,CTH,HMGN5,ACSM1,DBI,DCN,ELOVL2,DLST,AASS,HSD17B12,PIPOX,PEMT,CSAD,SCP2,ACAA2,PCYOX1,MRI1,ACOT1,ST3GAL3,ACBD6,ARSG,PMVK,SLC25A1,CNDP2,GAMT,GCDH,ACSS2,GNMT,SLC35D1,GHR,SULF2,SULT1A1,DGAT2,GCLC,ABHD14B,MLYCD,GSS,GSTA2,GSTA3,GSTM1,GSTM2,CBR4,GSTP1,GSTT1,GSTZ1,ETHE…	82	393		GO: Biological Process	GO:0007402	ganglion mother cell fate determination	0.0006411	0.02056	NTF4,POU6F2	2	2
GO: Biological Process	GO:0031294	lymphocyte costimulation	0.0003399	0.008753	ICOS,CCR7,BTLA,CARD11,ICOSLG,TNFRSF13C	6	62		GO: Biological Process	GO:0034330	cell junction organization	4.145e-11	3.363e-09	ACTB,ACTG1,ACTN4,ACTN1,ADD1,RHOC,BCR,ESAM,RUNX1,OPHN1,CD151,CFL1,PMP22,PRKCA,CTNNA1,MYADM,PTK2,F11R,PTPRJ,WDR1,RAC1,DUSP3,EFNA5,ABI2,EPHA2,CTTN,F2R,S100A10,CRB3,FLNA,FN1,RAB8B,GPM6B,TGFB2,MPP5,THBS1,CDH22,TLN1,TNS1,CORO1C,ILK,ITGA6,ITGA2,ITGB1,ITGB3,ITGB4,KIFC3,LIMS1	48	309		GO: Biological Process	GO:0017144	drug metabolic process	1.906e-21	4.951e-19	ABAT,ACAA1,ACAT1,ACLY,MAT1A,ACO2,ACOX1,PAOX,AGT,AGXT,AHCY,AIF1,AK2,ALDH2,ALDH3B1,APOC3,APRT,PDXK,AKR7A2,MTHFD1,ASS1,AACS,ATP5F1D,ATP5MC3,ATP5PO,UROC1,NDUFA8,NDUFA10,NDUFB7,NDUFB10,NDUFC1,NDUFS2,NDUFV1,NDUFV3,BHMT,BMP2,LDHD,BTD,AMDHD1,CBS,RGN,P2RX4,CD34,PRDX1,PC,HAO1,PGK1,CKB,FADS2,COX5B,POR,CTH,CYC1,CYP2E1,CYP2F1,ACSM1,DCN,DDC,PTGIS,ELOVL2,AK3,DLST,PID1,DNM2,HDAC6,AMDHD2,PPIF,MLXIPL,AASS,SLC25A13…	123	760		GO: Biological Process	GO:0060821	inactivation of X chromosome by DNA methylation	0.0006411	0.02056	SMCHD1,DNMT3B	2	2
GO: Biological Process	GO:1903975	regulation of glial cell migration	0.000359	0.009154	CCR2,CX3CR1,STAP1,GPR183	4	23		GO: Biological Process	GO:0002573	myeloid leukocyte differentiation	4.805e-11	3.862e-09	ADAM8,GFI1B,MITF,MMP9,ANXA2,GAB3,MYH9,C1QC,RUNX1,CD81,CD101,SNX10,TJP2,PRKCA,TESC,TSPAN2,EPHA2,TRIB1,FCER1G,CCL3,CCL5,SBNO2,GATA1,GATA2,PLCB1,TAL1,TCTA,GSK3B,UBASH3B,IL34,TYROBP,CD300LF,ID2,IFNG,IL15,ITGB3,JUN,CTNNBIP1,LGALS9,LTBR,LYN	41	239		GO: Biological Process	GO:0019216	regulation of lipid metabolic process	1.341e-20	3.384e-18	AADAC,ACACA,ACACB,ACADM,ACADVL,ACOX1,TM6SF2,PLIN2,AGT,ALAS1,APOA1,APOA2,APOB,APOC1,APOC3,APOE,APOH,WDR91,TRIB3,MVD,MVK,EDF1,PEX11A,SOCS2,BMP2,C3,CAPN2,RGN,SCARB1,PC,CISH,MID1IP1,PIK3R2,ELOVL6,POR,CPT1A,CPT2,NCOR1,DAB2IP,LDLRAP1,DBI,PTK2,ADIPOR2,RARRES2,LONP2,NR1H3,MLXIPL,BSCL2,EPHX2,ZMPSTE24,F2,FABP1,FABP5,PTK2B,FDFT1,FDPS,PLIN5,SCP2,FGFR3,FGFR4,FHL2,FLT1,ATG7,SORBS1,LSR,PMVK,SMPD2,SREBF1,RGL1,DG…	88	456		GO: Biological Process	GO:0051960	regulation of nervous system development	0.0006716	0.02142	LRRK2,BCL11A,MDK,RXRA,RNF157,ACAP3,SEMA4D,SEMA7A,ENC1,ELL3,MYLIP,ATF1,RIMS1,GRHL3,MYB,SETX,GHRL,CDK5R1,CPNE1,TCF12,NTF4,SPAG9,ADNP,SIRT1,TGIF1,CD38,NEURL1,MACF1,DUSP10,GPR37L1,FLRT2,EIF2AK3,PLXNA1,CRABP2,CREB1,IGF1R,CSNK1E,CSPG4,SCRT2,LRRTM1,STAP1,DNMT3B,GJC2,GPR183,EIF2AK4	45	1088
GO: Biological Process	GO:0032496	response to lipopolysaccharide	0.0003592	0.009154	PDE4B,AKAP8,MGST2,CCR7,PLCG2,OGT,IRF8,FOXP1,CX3CR1,CD55,STAP1,MALT1,NFKB1,NFKB2,CD6	15	356		GO: Biological Process	GO:0023014	signal transduction by protein phosphorylation	6.159e-11	4.903e-09	MBP,ACTA2,ADAM8,MMP8,STK24,ARRB1,ARRB2,GLIPR2,PEA15,MARCO,MYD88,ADAM9,CD84,CFLAR,BMP2,BMP7,C5AR1,NQO2,NOTCH1,NRAS,DOK2,MAP3K6,P2RY1,CD44,CD81,PDE6H,PDGFA,CHI3L1,PIK3CB,CCR5,MINK1,PRKCA,MAPK6,MAP2K3,DIRAS2,DAB2IP,PLVAP,PSMD11,DCC,PTK2,PTPN1,PTPN11,PTPRJ,RAP2A,SH2B3,DUSP3,SH2D3C,RGS3,EPHA2,IRAK4,STK40,TRIB1,EPOR,SPRY1,CLEC1B,DTNBP1,F2R,KBTBD7,CCL3,CCL4,CCL5,FGFR1,CCL24,XCL1,STK25,FN1,FPR2,RNF149,SL…	109	1060		GO: Biological Process	GO:0016053	organic acid biosynthetic process	1.468e-20	3.601e-18	ABAT,ACACA,ACACB,ACADVL,ACLY,MGST1,AGT,AGXT,APOC1,APOC3,TRIB3,MTHFD1,ASL,ASS1,ABCB11,BHMT,ACSF3,CBS,RGN,OTC,CDO1,MID1IP1,FADS2,ELOVL6,GSTO1,TECR,DECR2,CTH,CYP2E1,ACSM1,DCN,PTGIS,ELOVL2,ADIPOR2,ASPG,RBP1,NR1H3,MLXIPL,AASS,HSD17B12,EPHX2,FABP5,CSAD,SCP2,FGFR4,PTGES2,MRI1,SHMT2,SRR,HSD3B7,PTGES3,PECR,GAMT,SREBF1,ACSS2,SLC35D1,GLUD1,GLUL,SDS,GOT2,SLC27A5,GPT,MLYCD,CBR4,HAAO,PARK7,ALDH8A1,ACOT7,MGLL,H…	78	373		GO: Biological Process	GO:0002757	immune response-activating signal transduction	0.0006995	0.02198	MAP3K1,MUC20,CYFIP2,CARD11,CD276,MALT1,RFTN1,NFKB1,ICOSLG,NFKBID,TLR9,CBFB,CD3E,CD19,MS4A1,CD38,CD79B,TNFAIP3,TRAF3,PDE4B,CCR7,EZR,PRKD2,OTUD4,PRKCB,PTPN22,STAP1,ITK,NLRX1,PELI1,ELF1	31	664
GO: Biological Process	GO:0032735	positive regulation of interleukin-12 production	0.0003636	0.009197	CCR7,IRF8,MAPK11,CD40,LTB	5	41		GO: Biological Process	GO:1901700	response to oxygen-containing compound	7.175e-11	5.659e-09	ABCA2,ACTB,ADA,ADCY5,ADCY6,ADCY9,ADD1,GRAMD1B,MEST,MGMT,MMP9,MMP19,STK24,ANXA1,FASLG,AQP1,ARRB1,ARRB2,KLF7,AACS,CD274,NCOA1,ATP1A3,MYD88,ADAM15,ADAM9,CCND1,BCR,IL18RAP,CD84,SOCS2,CFLAR,BMP7,BNIP3,TSPO,C5AR1,MBD2,NOTCH1,YBX1,CAPN2,RUNX1,CCND3,P2RX1,CD14,P2RY1,P2RY2,CD80,PAX2,CDKN1A,CFL1,GNG2,CISH,LY6G6D,CMA1,CCR5,PRDX5,SLC2A8,LITAF,POR,CPT1A,PAF1,PRDX6,PRKAA2,LPIN2,PRKAR1A,RAB11FIP5,PRKAR2B,PRKCA,…	164	1839		GO: Biological Process	GO:1901565	organonitrogen compound catabolic process	3.641e-20	8.691e-18	ABAT,ACAT1,MAT1A,PGLYRP2,DNAJB9,PLEKHG5,PAOX,AP2A2,AGXT,AHCY,USP36,AMBP,AMFR,HIPK2,APOB,APOC1,APOE,ARG1,WDR91,TRIB3,NUDT1,DDRGK1,ALDH4A1,HAMP,HYAL2,ALDH7A1,RIPK1,AUP1,ADAM9,NAGA,NAGLU,BCKDHA,KCTD21,UROC1,BHMT,PRICKLE1,NSF,CAPN2,AMDHD1,CBS,CCNF,RGN,OTC,SCARB1,CDO1,CEBPA,TP53INP2,LONP1,FBXL22,RHBDD3,PLG,PLK3,PMP22,NUDT7,DERL1,RNF185,BAG3,CPA2,ENTPD4,SDC3,CTH,CTSD,GGA1,CTSL,DNAJC3,CTSZ,PRODH,DAB2IP,…	177	1348		GO: Biological Process	GO:0045934	negative regulation of nucleobase-containing compound metabolic process	0.0007003	0.02198	ZFP57,ETV3,IKZF1,BCL11A,ARID1A,RXRA,CIITA,FGFR2,FOXO1,SEMA4D,SMARCA5,MTF2,PPM1D,PHF6,ZBTB1,HDAC7,PAIP1,TRIM33,MYB,SP3,SREBF2,BMI1,CDK5R1,NFKB1,NFX1,KDM2B,SMCHD1,RUNX3,CBFB,SIRT1,TGIF1,CD38,LRRFIP1,TPR,BACH2,ZNF296,ATAD2B,PML,EZR,STRN3,CREB1,FOXP4,SCRT2,HDAC9,PCGF2,ZBTB20,INS,ZNF318,BCOR,TBX10,DNMT3B,ZNF628,BEND5,RBL1,SALL4,ZBTB7B,SETDB2,RIF1,ZGLP1,SMAD7	60	1573
GO: Biological Process	GO:0007249	I-kappaB kinase/NF-kappaB signaling	0.0003658	0.009197	TLR7,TRIM59,S100A4,CCR7,TIFA,PRKCB,CARD11,CX3CR1,MALT1,RIPK3,MAP3K14,CD40,CD74	13	281		GO: Biological Process	GO:1902533	positive regulation of intracellular signal transduction	8.093e-11	6.324e-09	ACTA2,ACTN4,ADA,ADAM8,MAVS,MMP8,NCK2,FASLG,RHOC,ARRB1,ARRB2,GLIPR2,PEA15,MARCO,MYD88,TNFSF14,ADAM9,BAX,BID,CD84,CFLAR,BMP2,BST2,C5AR1,NQO2,NOTCH1,MAP3K6,CD14,P2RY1,CD80,CD44,CD81,PDE6H,PDGFA,CHI3L1,PIK3CB,LITAF,MINK1,PRKCA,MAP2K3,DIRAS2,DAB2IP,DCC,PTK2,PTPN1,PTPN11,PTPRJ,RAC1,ECM1,BCAP31,IRAK4,STEAP3,C18orf32,EPOR,PRR5L,F2R,F10,CCL3,CCL4,CCL5,FGFR1,CCL24,XCL1,FKBP1A,STK25,SELP,FLNA,FPR2,SLAMF1,NP…	113	1119		GO: Biological Process	GO:0046394	carboxylic acid biosynthetic process	4.948e-20	1.15e-17	ABAT,ACACA,ACACB,ACADVL,ACLY,MGST1,AGT,AGXT,APOC1,APOC3,TRIB3,MTHFD1,ASL,ASS1,ABCB11,BHMT,ACSF3,CBS,RGN,OTC,CDO1,MID1IP1,FADS2,ELOVL6,GSTO1,TECR,DECR2,CTH,CYP2E1,ACSM1,DCN,PTGIS,ELOVL2,ADIPOR2,ASPG,RBP1,NR1H3,MLXIPL,AASS,HSD17B12,EPHX2,FABP5,SCP2,FGFR4,PTGES2,MRI1,SHMT2,SRR,HSD3B7,PTGES3,PECR,GAMT,SREBF1,ACSS2,SLC35D1,GLUD1,GLUL,SDS,GOT2,SLC27A5,GPT,MLYCD,CBR4,HAAO,PARK7,ALDH8A1,ACOT7,MGLL,HNF4A,…	77	372		GO: Biological Process	GO:0048588	developmental cell growth	0.0007051	0.02198	BCL11A,RNF157,MEX3C,SEMA4D,SEMA7A,CYFIP2,TMEM108,RIMS1,CDK5R1,CPNE1,ADNP,SIRT1,MACF1,PLXNA1,CRABP2,GAL,EIF2AK4	17	279
GO: Biological Process	GO:0045089	positive regulation of innate immune response	0.0003666	0.009197	TLR7,TMEM173,MAP3K1,PYHIN1,SLAMF6,RBM14,PLCG2,SFPQ,TIFA,CARD11,IRF4,RFTN1,MALT1,NFKB1,TLR1,CD74	16	396		GO: Biological Process	GO:0034329	cell junction assembly	9.327e-11	7.221e-09	ACTB,ACTG1,ACTN4,ACTN1,RHOC,BCR,ESAM,RUNX1,OPHN1,CD151,CFL1,PMP22,PRKCA,CTNNA1,PTK2,F11R,PTPRJ,WDR1,RAC1,DUSP3,EFNA5,ABI2,EPHA2,CTTN,S100A10,CRB3,FLNA,FN1,GPM6B,MPP5,THBS1,CDH22,TLN1,TNS1,CORO1C,ILK,ITGA6,ITGA2,ITGB1,ITGB3,ITGB4,LIMS1	42	254		GO: Biological Process	GO:0009063	cellular amino acid catabolic process	1.277e-19	2.849e-17	ABAT,ACAT1,MAT1A,AGXT,AHCY,ARG1,ALDH4A1,ALDH7A1,BCKDHA,UROC1,AMDHD1,CBS,OTC,CDO1,CTH,PRODH,DLST,SARDH,AASS,PIPOX,FAH,CSAD,PCYOX1,SHMT2,SCLY,GCDH,FTCD,GLUD1,GLUL,SDS,GOT2,GPT,GSTZ1,GCAT,HAAO,HAL,PADI4,ALDH8A1,HMGCL,TST,HPD,IVD	42	125		GO: Biological Process	GO:2001185	regulation of CD8-positive, alpha-beta T cell activation	0.000711	0.02198	RUNX3,CBFB,PTPN22,ZBTB7B	4	17
GO: Biological Process	GO:0040009	regulation of growth rate	0.0003775	0.009373	PARP1,RFTN1,ARMC10	3	10		GO: Biological Process	GO:0030097	hemopoiesis	1.197e-10	9.156e-09	PGLYRP2,ACTN1,ADA,ADAM8,ADD1,GFI1B,MITF,MMP9,MPL,ANXA1,ANXA2,GAB3,MYH9,B2M,BAX,BCR,NFE2,C1QC,NOTCH1,PGLYRP1,RUNX1,CD80,TNFSF8,CD34,CD44,CD81,CDKN2B,CEBPD,TMOD3,CD101,SNX10,TJP2,RBM47,CNN2,MINK1,TBX21,PAF1,PRKCA,PRKCQ,HDAC4,SNRK,PSMD11,PTPN11,PTPRJ,RABGAP1L,TESC,WDR1,SH2B3,TSPAN2,EPHA2,TRIB1,CLEC1B,FCER1G,YAP1,CCL3,CCL5,FLI1,ATG7,TMEM14C,SLAMF1,SBNO2,GAS2L1,CLEC4D,G6PD,GAS6,GATA1,GATA2,FGL2,STK4,G…	105	1018		GO: Biological Process	GO:0072329	monocarboxylic acid catabolic process	1.29e-19	2.849e-17	ABAT,ACAA1,ACACB,ACADM,ACADS,ACADVL,ACAT1,ACOX1,AGXT,LDHD,HAO1,NUDT7,PON3,CPT1A,CPT2,LPIN2,HACL1,DECR2,DBI,DECR1,XYLB,LONP2,ECH1,ECHS1,CRYL1,ECHDC2,DCXR,ETFB,FABP1,FAH,ACAD11,PLIN5,SCP2,ACAA2,SORD,PECR,GCDH,MLYCD,HADHA,HADH,ACOT7,PLA2G15,HSD17B4,IVD	44	137		GO: Biological Process	GO:0045342	MHC class II biosynthetic process	0.000711	0.02198	CIITA,NFX1,SIRT1,JAK2	4	17
GO: Biological Process	GO:0050861	positive regulation of B cell receptor signaling pathway	0.0003775	0.009373	PRKCB,FOXP1,STAP1	3	10		GO: Biological Process	GO:0043549	regulation of kinase activity	1.204e-10	9.156e-09	ACTB,ADAM8,ADARB1,ADCY5,ADCY6,ADCY9,STK24,NCK2,ARRB1,ARRB2,PEA15,ADAM9,CCND1,SOCS2,BMP2,BMP7,C5AR1,MAP3K6,CCND2,CCND3,CCNF,CCNG1,CD44,CD81,CDKN1A,CDKN2B,PDE6H,PDGFA,CHI3L1,CISH,PIK3CB,PMP22,MINK1,PRKAG1,PRKAR1A,PRKAR2B,PRKCA,MAP2K3,DIRAS2,DAB2IP,PTK2,PTPN1,PTPN11,PTPRJ,TESC,MVP,RAC1,RAP2A,RAP2B,SH2B3,DUSP3,TOM1L1,RGS3,HEXIM2,EFNA5,TRIB1,SPRY1,DTNBP1,F2R,CCL5,FGFR1,STK25,FPR2,VPS25,SMPD1,SORL1,TNI…	102	978		GO: Biological Process	GO:0062012	regulation of small molecule metabolic process	2.221e-19	4.785e-17	ACACA,ACACB,ACADM,ACADVL,NLN,AGT,APOB,APOC1,APOC3,APOE,APP,MST1,TRIB3,MVD,MVK,BAD,BHMT,BMP2,SLC7A7,RGN,P2RY1,PGAM1,MID1IP1,ELOVL6,POR,CPT1A,NCOR1,LDLRAP1,PSMA6,PSMB6,PSMC1,PSMC2,PSMC4,PSMD1,PSMD3,PSMD7,PSMD9,PSMD11,DBI,PSMD13,PID1,ADIPOR2,LONP2,NR1H3,MLXIPL,EPHX2,ZMPSTE24,FABP1,FABP5,PTK2B,ZBTB7A,FBP1,FDFT1,FDPS,PLIN5,SCP2,FGFR4,FGL1,FH,LCMT1,SORBS1,PMVK,SREBF1,GCGR,GCK,GCKR,GNMT,STAT3,DGAT2,GPD1…	89	484		GO: Biological Process	GO:0090335	regulation of brown fat cell differentiation	0.000711	0.02198	SIRT1,DUSP10,INS,ZBTB7B	4	17
GO: Biological Process	GO:0045621	positive regulation of lymphocyte differentiation	0.0003806	0.009403	HLA-DQA1,IKZF1,CD83,CCR2,CCR7,IL7R,MALT1,CD74	8	116		GO: Biological Process	GO:0009607	response to biotic stimulus	1.22e-10	9.196e-09	ACTA2,ACTG1,PGLYRP2,ADAM8,ADARB1,MAVS,TREML1,WDFY1,ANXA1,ANXA3,FASLG,ARG2,ARRB2,OASL,CD274,STX11,MARCO,MX2,MYD88,ADAM15,ADAM9,B2M,RNF19B,BCR,IL18RAP,BID,CD84,CFLAR,BMP2,BNIP3,BST2,TSPO,C1QA,C1QC,C5AR1,NOTCH1,NRAS,PGLYRP1,CAMK2B,CAPN2,OAS2,ODC1,CD14,CD80,TNFSF8,CD44,TREM1,LRRFIP2,CFL1,CFP,AP1S1,SERPINB9,TOLLIP,OCIAD2,CCR5,NCR1,PLSCR1,PMP22,LITAF,TBX21,PAF1,RAB11FIP5,PRKCA,DAB2IP,TBKBP1,DAPK1,PSMD1…	149	1633		GO: Biological Process	GO:1902652	secondary alcohol metabolic process	2.343e-19	4.927e-17	ABCA2,ACACA,ACACB,ACADVL,ACLY,ACO2,APLP2,APOA1,APOA2,APOB,APOC1,APOC3,APOE,APP,MVD,MVK,SCARB1,CEBPA,PCTP,ELOVL6,PMP22,PON1,POR,LDLRAP1,DHCR24,CYB5R3,EPHX2,FDFT1,FDPS,FDXR,SCP2,ACAA2,FGFR4,FGL1,HSD3B7,PMVK,EBP,SMPD1,SREBF1,GBA,DGAT2,ANGPTL3,TM7SF2,SEC14L2,HDLBP,HMGCS1,HMGCS2,LMF1,IDH2,LDLR,LRP1	51	184		GO: Biological Process	GO:0031295	T cell costimulation	0.0007225	0.02222	CCL21,BTLA,CARD11,ICOSLG,CD3E,TNFRSF13C,CCR7	7	60
GO: Biological Process	GO:0034101	erythrocyte homeostasis	0.0003831	0.009416	ETS1,IKZF1,AHSP,PRMT1,ANK1,SLC4A1,MAPK11,TCEA1,TRIM10	9	146		GO: Biological Process	GO:0043393	regulation of protein binding	1.546e-10	1.155e-08	ACTB,ADD1,MMP9,ANXA2,ARRB1,ARRB2,ADAM15,B2M,BAX,BMP2,CALD1,CCPG1,PEX14,DERL1,PPP1R2,CSNK1E,CTSZ,DAB2IP,LDLRAP1,HDAC4,DUT,DTNBP1,FKBP1A,DZIP1,MAPRE1,SLPI,SORL1,PLK2,HOPX,STK4,TMBIM6,GSK3B,UBASH3B,AGRN,ICA1,ID1,IFIT2,IFIT1,CTNNBIP1,MAP1LC3B,STMN1,TIRAP	42	258		GO: Biological Process	GO:0008203	cholesterol metabolic process	2.974e-19	6.109e-17	ABCA2,ACACA,ACACB,ACADVL,ACLY,APLP2,APOA1,APOA2,APOB,APOC1,APOC3,APOE,APP,MVD,MVK,SCARB1,CEBPA,PCTP,ELOVL6,PMP22,PON1,POR,LDLRAP1,DHCR24,CYB5R3,EPHX2,FDFT1,FDPS,FDXR,SCP2,ACAA2,FGL1,HSD3B7,PMVK,EBP,SMPD1,SREBF1,GBA,DGAT2,ANGPTL3,TM7SF2,SEC14L2,HDLBP,HMGCS1,HMGCS2,LMF1,LDLR,LRP1	48	165		GO: Biological Process	GO:0042129	regulation of T cell proliferation	0.0007277	0.02227	BTLA,PDE5A,CARD11,CD276,BMI1,ICOSLG,CD3E,TNFRSF13C,CCR7,CD55,PTPN22,PELI1,ZBTB7B	13	183
GO: Biological Process	GO:1902107	positive regulation of leukocyte differentiation	0.0003867	0.009456	HLA-DQA1,IKZF1,CD83,CCR2,CCR7,IL7R,MALT1,CA2,CD74,LEF1	10	178		GO: Biological Process	GO:0045859	regulation of protein kinase activity	1.57e-10	1.163e-08	ACTB,ADAM8,ADARB1,ADCY5,ADCY6,ADCY9,STK24,NCK2,ARRB1,ARRB2,PEA15,ADAM9,CCND1,BMP2,BMP7,C5AR1,MAP3K6,CCND2,CCND3,CCNF,CCNG1,CD81,CDKN1A,CDKN2B,PDE6H,PDGFA,CHI3L1,CISH,PIK3CB,PMP22,MINK1,PRKAG1,PRKAR1A,PRKAR2B,PRKCA,MAP2K3,DIRAS2,DAB2IP,PTK2,PTPN1,PTPN11,PTPRJ,TESC,MVP,RAP2A,RAP2B,SH2B3,DUSP3,TOM1L1,RGS3,HEXIM2,EFNA5,TRIB1,SPRY1,DTNBP1,F2R,CCL5,FGFR1,STK25,VPS25,SMPD1,SORL1,TNIK,CAB39,NEK6,GAS6,GBA…	96	903		GO: Biological Process	GO:0016050	vesicle organization	3.318e-19	6.662e-17	ACAA1,ACLY,ACTN4,BTBD9,ADD1,MFGE8,PEF1,AP2A2,MGST1,SCAMP5,AGL,AHSG,AIF1,MICAL3,ALDH3B1,EXOC3L2,ALDOC,ARHGAP21,AMBP,MRC1,ANXA3,DBNL,APLP2,APOA1,APOA2,APOB,APOC1,APOC3,APOC4,APOE,APOH,APP,APRT,PDXK,CASK,ARG1,MSR1,ARSA,STXBP6,ASGR1,ASGR2,MARCO,ATP6V0A1,AXL,BCR,RAB4B,BST2,CPNE1,C3,STBD1,NSF,CALR,OLR1,ORM1,ORM2,CD5L,CD14,P2RY1,P2RY2,CD34,SCARB1,SCARB2,CHMP1A,SCFD2,SCARF2,MAPKAPK2,CFP,PFKL,PGAM1,RHOU,A…	213	1784		GO: Biological Process	GO:0019722	calcium-mediated signaling	0.0007336	0.02234	LRRK2,MYO5A,CXCR5,CD3E,CD8A,CCR3,CCR6,CCR7,EIF2AK3,HOMER2,MCOLN2,JSRP1,PPP3CC,MAPK7,CYP19A1,ITPR3	16	255
GO: Biological Process	GO:0055082	cellular chemical homeostasis	0.0003938	0.009582	HEXB,CCR2,CCR6,CCR7,PLCG2,PML,MCOLN2,FOXO1,OGT,SLC4A1,PRKCB,CX3CR1,SLAMF8,SWAP70,MYO5A,CCR9,CD55,SLC30A4,ITPR3,CXCR5,GPR174,P2RY10,CACNA1I,CA2,CD19,MS4A1,LPAR6,CD40	28	926		GO: Biological Process	GO:0048534	hematopoietic or lymphoid organ development	1.726e-10	1.267e-08	PGLYRP2,ACTN1,ADA,ADAM8,ADD1,GFI1B,MITF,MMP9,MPL,ANXA1,ANXA2,GAB3,MYH9,B2M,BAX,BCR,NFE2,C1QC,NOTCH1,PGLYRP1,RUNX1,CD80,TNFSF8,CD34,CD44,CD81,CDKN2B,CEBPD,TMOD3,CD101,SNX10,TJP2,RBM47,CNN2,MINK1,TBX21,PAF1,SLC40A1,PRKCA,PRKCQ,HDAC4,SNRK,PSMD11,PTPN11,PTPRJ,RABGAP1L,TESC,WDR1,SH2B3,TSPAN2,EPHA2,TRIB1,CLEC1B,FCER1G,YAP1,CCL3,CCL5,FLI1,ATG7,TMEM14C,CXCL13,SLAMF1,SBNO2,GAS2L1,CLEC4D,G6PD,GAS6,GATA1,GA…	108	1065		GO: Biological Process	GO:0016042	lipid catabolic process	6.076e-19	1.188e-16	AADAC,ACAA1,ACACB,ACADM,ACADS,ACADVL,ACAT1,ACOX1,APOA1,APOA2,APOB,APOC1,APOC3,APOE,APOH,STS,NAGA,SCARB1,PAFAH2,HAO1,PLCB3,PLD1,PLD2,NUDT7,CPT1A,CPT2,LPIN2,HACL1,DECR2,DBI,DECR1,RARRES2,LONP2,ASPG,ECH1,ECHS1,BCO2,BSCL2,ECHDC2,ETFB,FABP1,FABP5,FABP7,ACAD11,PLIN5,SCP2,ACAA2,HSD3B7,SMPD1,SMPD2,IAH1,PDXDC1,PECR,GBA,GCDH,ANGPTL3,PLCB1,HINT2,MLYCD,CES3,HADHA,HADH,HEXA,ACOT7,MGLL,PLA2G15,HSD17B4,IVD,LDLR…	72	346		GO: Biological Process	GO:0043087	regulation of GTPase activity	0.0007378	0.02235	APC2,LRRK2,RTKN,TBC1D14,CCL21,SIPA1L2,ACAP3,ARAP1,SEMA4D,PRR5,GRHL3,RAPGEF6,ARHGAP15,TAGAP,CD40,PECAM1,SH3BP1,RASGRP3,CCR7,PLXNA1,TBC1D15,ARHGAP17,RGS3,RGS7,RASGRP1	25	494
GO: Biological Process	GO:2000516	positive regulation of CD4-positive, alpha-beta T cell activation	0.0004077	0.009869	CD83,CCR2,CCR7,CD55,MALT1	5	42		GO: Biological Process	GO:0051707	response to other organism	2.295e-10	1.67e-08	ACTA2,ACTG1,PGLYRP2,ADAM8,ADARB1,MAVS,TREML1,WDFY1,ANXA1,ANXA3,FASLG,ARG2,ARRB2,OASL,CD274,STX11,MARCO,MX2,MYD88,ADAM15,ADAM9,B2M,RNF19B,BCR,IL18RAP,CD84,CFLAR,BMP2,BNIP3,BST2,TSPO,C1QA,C1QC,C5AR1,NOTCH1,NRAS,PGLYRP1,CAMK2B,CAPN2,OAS2,ODC1,CD14,CD80,TNFSF8,CD44,TREM1,LRRFIP2,CFL1,CFP,AP1S1,SERPINB9,TOLLIP,OCIAD2,CCR5,NCR1,PLSCR1,PMP22,LITAF,TBX21,PAF1,RAB11FIP5,PRKCA,DAB2IP,TBKBP1,DAPK1,PSMD11,PT…	146	1604		GO: Biological Process	GO:0016125	sterol metabolic process	6.188e-19	1.188e-16	ABCA2,ACACA,ACACB,ACADVL,ACLY,APLP2,APOA1,APOA2,APOB,APOC1,APOC3,APOE,APP,MVD,MVK,SCARB1,CEBPA,PCTP,ELOVL6,PMP22,PON1,POR,LDLRAP1,DHCR24,CYB5R3,EPHX2,FDFT1,FDPS,FDXR,SCP2,ACAA2,FGL1,HSD3B7,PMVK,EBP,SMPD1,SREBF1,GBA,DGAT2,ANGPTL3,CYP4V2,TM7SF2,SEC14L2,HDLBP,HMGCS1,HMGCS2,LMF1,LDLR,LIPA,LRP1	50	181		GO: Biological Process	GO:0050856	regulation of T cell receptor signaling pathway	0.0007499	0.0226	MALT1,CCR7,EZR,PRKD2,PTPN22,ELF1	6	44
GO: Biological Process	GO:1903508	positive regulation of nucleic acid-templated transcription	0.0004635	0.01116	HEXB,ETS1,HMGN1,IKZF1,TMEM173,NR4A1,PYHIN1,PARP1,ZNF296,CIITA,CRLF3,RBM14,MLLT6,PML,FOXO1,PRKD2,SMARCA5,SFPQ,OGT,IRF8,POU2AF1,POU2F2,ELL3,PRKCB,FOXP1,SETX,SPIB,IRF4,PHF8,NFATC2,NFKB1,NFKB2,MED12,TCEA1,TCF4,TCF12,RIPK3,DTX1,HEATR1,TFAM,CD3D,CD40,CD74,LEF1	44	1736		GO: Biological Process	GO:0033043	regulation of organelle organization	2.474e-10	1.784e-08	RHOJ,JDP2,ADD1,GFI1B,CRACD,MAVS,TBC1D14,MMP9,NCK2,SLAIN2,BIN1,ANXA1,ANXA2,TMEM14A,RHOC,ARRB1,ARRB2,FHOD1,MYH9,BAX,BID,BMP7,BNIP3,BST1,BST2,TSPO,CAMK2B,CAPN2,CAPZB,CCNF,CHMP1A,PDGFA,CFL1,TMOD3,PFN1,MID1IP1,TBC1D22A,NPEPPS,BAG3,CLIC4,PAF1,PPP3R1,FEZ2,PRKAA2,PRKAR1A,PRKCQ,LEPROT,MYADM,FYCO1,PTK2,ASAP1,TWF1,TLK1,F11R,MFN2,WDR1,RAC1,TCTEX1D2,TOM1L1,DYRK1A,PPIF,ARPC2,PREB,EFNA5,ABI2,ARHGAP28,CTTN,TBC1D…	131	1391		GO: Biological Process	GO:0019395	fatty acid oxidation	4.428e-18	8.148e-16	ACAA1,ACACB,ACADM,ACADS,ACADVL,ACAT1,ACOX1,CYGB,HAO1,POR,CPT1A,CPT2,HACL1,DECR2,ACSM1,DBI,DECR1,ADIPOR2,LONP2,ECH1,ECHS1,ECHDC2,ETFB,FABP1,ACAD11,PLIN5,SCP2,ACAA2,PECR,GCDH,DGAT2,CYP4V2,MLYCD,HADHA,HADH,HSD17B4,IVD	37	106		GO: Biological Process	GO:0043067	regulation of programmed cell death	0.0007644	0.02293	LRRK2,ETS1,MDK,RTKN,RXRA,RNF157,FGF8,FGFR2,CCL21,AKR1B1,SELL,FOXO1,SEMA4D,FBXO11,ELL3,PDE5A,CARD11,MYB,SOX4,SETX,GHRL,TRIM35,BMI1,MALT1,CDK5R1,NFKB1,BTG1,KDM2B,NTF4,NFKBID,RUNX3,ADNP,SIRT1,ITGB3BP,CD3E,CD38,NEURL1,CD40,TNFAIP3,CDK4,TRAF3,RBM25,CLN3,CCR7,EIF2AK3,PML,CREB1,IGF1R,GIMAP8,PPP3CC,BARHL1,MAPK7,IL7R,SCRT2,PCGF2,RASSF2,INS,JAK2,RASSF5,TMEM161A,PELI1,ARMC10,GAL,LATS2,ATAD3A,EIF2AK4,MAD2L1	67	1811
GO: Biological Process	GO:1902680	positive regulation of RNA biosynthetic process	0.0004691	0.01124	HEXB,ETS1,HMGN1,IKZF1,TMEM173,NR4A1,PYHIN1,PARP1,ZNF296,CIITA,CRLF3,RBM14,MLLT6,PML,FOXO1,PRKD2,SMARCA5,SFPQ,OGT,IRF8,POU2AF1,POU2F2,ELL3,PRKCB,FOXP1,SETX,SPIB,IRF4,PHF8,NFATC2,NFKB1,NFKB2,MED12,TCEA1,TCF4,TCF12,RIPK3,DTX1,HEATR1,TFAM,CD3D,CD40,CD74,LEF1	44	1737		GO: Biological Process	GO:0043207	response to external biotic stimulus	2.505e-10	1.792e-08	ACTA2,ACTG1,PGLYRP2,ADAM8,ADARB1,MAVS,TREML1,WDFY1,ANXA1,ANXA3,FASLG,ARG2,ARRB2,OASL,CD274,STX11,MARCO,MX2,MYD88,ADAM15,ADAM9,B2M,RNF19B,BCR,IL18RAP,CD84,CFLAR,BMP2,BNIP3,BST2,TSPO,C1QA,C1QC,C5AR1,NOTCH1,NRAS,PGLYRP1,CAMK2B,CAPN2,OAS2,ODC1,CD14,CD80,TNFSF8,CD44,TREM1,LRRFIP2,CFL1,CFP,AP1S1,SERPINB9,TOLLIP,OCIAD2,CCR5,NCR1,PLSCR1,PMP22,LITAF,TBX21,PAF1,RAB11FIP5,PRKCA,DAB2IP,TBKBP1,DAPK1,PSMD11,PT…	146	1606		GO: Biological Process	GO:1901606	alpha-amino acid catabolic process	4.428e-18	8.148e-16	ACAT1,MAT1A,AGXT,AHCY,ARG1,ALDH4A1,ALDH7A1,UROC1,AMDHD1,CBS,OTC,CDO1,PRODH,DLST,SARDH,AASS,PIPOX,FAH,CSAD,SHMT2,SCLY,GCDH,FTCD,GLUD1,GLUL,SDS,GOT2,GPT,GSTZ1,GCAT,HAAO,HAL,PADI4,ALDH8A1,HMGCL,HPD,IVD	37	106		GO: Biological Process	GO:2001187	positive regulation of CD8-positive, alpha-beta T cell activation	0.0007937	0.02339	RUNX3,CBFB,PTPN22	3	8
GO: Biological Process	GO:0002821	positive regulation of adaptive immune response	0.0005053	0.01188	CCR2,FCER2,CCR7,MALT1,CD40,TNFRSF13C,CD74,EIF2AK4	8	121		GO: Biological Process	GO:0007015	actin filament organization	2.896e-10	2.053e-08	RHOJ,ACTN4,ACTN1,ADD1,ERMN,CRACD,MICAL3,NCK2,BIN1,RHOC,ARRB1,FHOD1,SAMD14,MYH9,CALD1,CAPZB,PSTPIP2,CFL1,TMOD3,PFN1,PLS1,PRKCQ,MYADM,TWF1,WDR1,RAC1,ARPC2,ABI2,ARHGAP28,CTTN,S100A10,MAD2L2,CCL24,CAP1,FLNA,ARPC1A,MSRB2,NCKAP1,BIN3,RND1,KISS1R,DSTN,GSN,KANK3,TPM2,TPM3,TPM4,CORO1C,ID1,ARHGAP18,ITGB1,ITGB5,ZYX,CASS4,STMN1,LCP1,MARCKS	57	427		GO: Biological Process	GO:0006637	acyl-CoA metabolic process	6.756e-18	1.194e-15	ACACA,ACACB,ACAT1,ACLY,MVD,MVK,ACSF3,PDHB,PPT2,ELOVL6,NUDT7,TECR,ACSM1,DBI,ELOVL2,DLST,AASS,HSD17B12,PIPOX,SCP2,ACAA2,ACOT1,ACBD6,PMVK,SLC25A1,GCDH,ACSS2,DGAT2,MLYCD,CBR4,GSTZ1,ACOT7,HMGCL,HMGCS1,HMGCS2,HNF4A,HSD17B4,ELOVL1	38	113		GO: Biological Process	GO:0048790	maintenance of presynaptic active zone structure	0.0007937	0.02339	RIMS1,PCLO,RAB3A	3	8
GO: Biological Process	GO:0045622	regulation of T-helper cell differentiation	0.0005078	0.01188	CCR2,CCR6,CCR7,IRF4,MALT1	5	44		GO: Biological Process	GO:0051241	negative regulation of multicellular organismal process	3.776e-10	2.656e-08	PGLYRP2,ADA,ADCY6,MAVS,ARRDC3,MMP8,MMP9,ALOX12,BIN1,PI16,ANXA1,ANXA2,FASLG,ARG2,ARRB1,ARRB2,KLF7,ASCL2,CD274,B2M,BCR,CD84,SOCS2,BMP2,BMP7,NFE2,BST2,TSPO,C1QC,NOTCH1,NRAS,PGLYRP1,PRICKLE1,CAPN3,RUNX1,P2RY2,CD33,CD34,SERPINB2,CD44,CD63,PAX2,PDGFA,PGK1,PCTP,TJP2,PMP22,TBX21,CPE,PAF1,AATK,SRGN,RAB11FIP5,PRKCA,CTNNA1,CTSZ,PROS1,DAB2IP,HDAC4,DCC,PTK2,ASAP1,PTPN11,RAC1,AKIRIN1,SH2B3,NLRX1,ECM1,EPHA2,TRI…	138	1500		GO: Biological Process	GO:0035383	thioester metabolic process	6.756e-18	1.194e-15	ACACA,ACACB,ACAT1,ACLY,MVD,MVK,ACSF3,PDHB,PPT2,ELOVL6,NUDT7,TECR,ACSM1,DBI,ELOVL2,DLST,AASS,HSD17B12,PIPOX,SCP2,ACAA2,ACOT1,ACBD6,PMVK,SLC25A1,GCDH,ACSS2,DGAT2,MLYCD,CBR4,GSTZ1,ACOT7,HMGCL,HMGCS1,HMGCS2,HNF4A,HSD17B4,ELOVL1	38	113		GO: Biological Process	GO:0045620	negative regulation of lymphocyte differentiation	0.0007988	0.02339	MDK,NFKBID,RUNX3,CBFB,IL4R,ZBTB7B,SMAD7	7	61
GO: Biological Process	GO:0050856	regulation of T cell receptor signaling pathway	0.0005078	0.01188	CCR7,EZR,PRKD2,MALT1,CBLB	5	44		GO: Biological Process	GO:0045785	positive regulation of cell adhesion	3.837e-10	2.676e-08	ADA,ADAM8,NCK2,ANXA1,CD274,ZFHX3,TNFSF14,ADAM9,BMP7,NINJ1,RUNX1,CD80,CD44,CD63,CD81,CFL1,PRKCA,PRKCQ,MYADM,PTK2,PTPN11,PTPRJ,RAC1,ARPC2,EFNB1,EBI3,PLEKHA2,EMILIN2,RSU1,S100A10,CCL5,XCL1,SELP,FLNA,FN1,CXCL13,SLAMF1,KLRK1,MMRN1,GCNT2,TDGF1,EMILIN1,GSK3B,TGFB2,THBS1,P2RY12,IFNG,IL12RB1,IL15,ILK,ITGA6,ITGA2,ITGAL,ITGB1,ITGB2,ITGB3,CASS4,LGALS9,LIMS1,LYN	60	465		GO: Biological Process	GO:0034440	lipid oxidation	9.066e-18	1.57e-15	ACAA1,ACACB,ACADM,ACADS,ACADVL,ACAT1,ACOX1,CYGB,HAO1,POR,CPT1A,CPT2,HACL1,DECR2,ACSM1,DBI,DECR1,ADIPOR2,LONP2,ECH1,ECHS1,ECHDC2,ETFB,FABP1,ACAD11,PLIN5,SCP2,ACAA2,PECR,GCDH,DGAT2,CYP4V2,MLYCD,HADHA,HADH,HSD17B4,IVD	37	108		GO: Biological Process	GO:0032715	negative regulation of interleukin-6 production	0.0007988	0.02339	GHRL,SYT11,TLR9,TNFAIP3,PTPN22,BANK1,NLRX1	7	61
GO: Biological Process	GO:0006040	amino sugar metabolic process	0.0005078	0.01188	HEXB,CHST3,OGT,ST6GAL1,CMAS	5	44		GO: Biological Process	GO:0043408	regulation of MAPK cascade	5.175e-10	3.579e-08	ACTA2,ADAM8,MMP8,ARRB1,ARRB2,GLIPR2,PEA15,MARCO,MYD88,ADAM9,CD84,CFLAR,BMP2,BMP7,C5AR1,NQO2,NOTCH1,DOK2,MAP3K6,P2RY1,CD44,CD81,PDE6H,PDGFA,CHI3L1,PIK3CB,MINK1,PRKCA,MAP2K3,DIRAS2,DAB2IP,DCC,PTPN1,PTPN11,PTPRJ,RAP2A,SH2B3,DUSP3,RGS3,EPHA2,STK40,TRIB1,EPOR,SPRY1,DTNBP1,F2R,CCL3,CCL4,CCL5,FGFR1,CCL24,XCL1,STK25,FN1,FPR2,RNF149,SLAMF1,NPTN,SMPD1,SORL1,TNIK,GAS6,GBA,GCNT2,KISS1R,GADD45G,PLCB1,DUSP14,T…	91	857		GO: Biological Process	GO:0034032	purine nucleoside bisphosphate metabolic process	2.29e-17	3.746e-15	ACACA,ACACB,ACAT1,ACLY,MVD,MVK,ACSF3,PAPSS2,PDHB,PPT2,ELOVL6,NUDT7,TECR,ACSM1,DBI,ELOVL2,DLST,AASS,HSD17B12,PIPOX,SCP2,ACAA2,ACOT1,ACBD6,PMVK,SLC25A1,COASY,GCDH,ACSS2,SULT1A1,DGAT2,ABHD14B,MLYCD,CBR4,GSTZ1,ACOT7,HMGCL,HMGCS1,HMGCS2,HNF4A,HSD17B4,ELOVL1,SLC35B2	43	148		GO: Biological Process	GO:0032729	positive regulation of interferon-gamma production	0.0007991	0.02339	CD276,TLR9,CD2,CD3E,TNFRSF13C,PDE4B,PTPN22,RASGRP1	8	79
GO: Biological Process	GO:0006284	base-excision repair	0.0005078	0.01188	PARP1,POLD1,MUTYH,MBD4,DNA2	5	44		GO: Biological Process	GO:0000165	MAPK cascade	6.253e-10	4.29e-08	MBP,ACTA2,ADAM8,MMP8,STK24,ARRB1,ARRB2,GLIPR2,PEA15,MARCO,MYD88,ADAM9,CD84,CFLAR,BMP2,BMP7,C5AR1,NQO2,NOTCH1,NRAS,DOK2,MAP3K6,P2RY1,CD44,CD81,PDE6H,PDGFA,CHI3L1,PIK3CB,CCR5,MINK1,PRKCA,MAPK6,MAP2K3,DIRAS2,DAB2IP,PLVAP,PSMD11,DCC,PTK2,PTPN1,PTPN11,PTPRJ,RAP2A,SH2B3,DUSP3,SH2D3C,RGS3,EPHA2,IRAK4,STK40,TRIB1,EPOR,SPRY1,DTNBP1,F2R,KBTBD7,CCL3,CCL4,CCL5,FGFR1,CCL24,XCL1,STK25,FN1,FPR2,RNF149,SLAMF1,NP…	105	1048		GO: Biological Process	GO:0033875	ribonucleoside bisphosphate metabolic process	2.29e-17	3.746e-15	ACACA,ACACB,ACAT1,ACLY,MVD,MVK,ACSF3,PAPSS2,PDHB,PPT2,ELOVL6,NUDT7,TECR,ACSM1,DBI,ELOVL2,DLST,AASS,HSD17B12,PIPOX,SCP2,ACAA2,ACOT1,ACBD6,PMVK,SLC25A1,COASY,GCDH,ACSS2,SULT1A1,DGAT2,ABHD14B,MLYCD,CBR4,GSTZ1,ACOT7,HMGCL,HMGCS1,HMGCS2,HNF4A,HSD17B4,ELOVL1,SLC35B2	43	148		GO: Biological Process	GO:0010390	histone monoubiquitination	0.0008162	0.02375	PCGF5,BMI1,KDM2B,PCGF2,BCOR	5	30
GO: Biological Process	GO:2000508	regulation of dendritic cell chemotaxis	0.0005132	0.01195	CCR6,CCR7,SLAMF8	3	11		GO: Biological Process	GO:0080134	regulation of response to stress	6.514e-10	4.433e-08	ACTA2,PGLYRP2,ADA,ADAM8,MGMT,MAVS,MMP8,MMP9,STK24,ALOX12,ALOX5AP,WDFY1,NCK2,ANXA1,ANXA2,CST7,ARG2,ARRB2,MARCO,MYD88,MYH9,MYLK,B2M,BAX,BCR,IL18RAP,BID,BMP2,BMP7,BST1,PTTG1IP,NRAS,PGLYRP1,NT5E,CAMK2B,CAPN3,MAP3K6,CD14,CD34,SERPINB2,CD44,CD81,LRRFIP2,CDKN1A,PDGFA,SERPINB9,CMA1,NCR1,PLSCR1,PMP22,MINK1,BAG3,PRKCA,PRKCQ,PROS1,DAB2IP,PSMD11,SPATA2,PTGIS,PTPN1,PTPN11,PTPRJ,RAP2A,SH2B3,DUSP3,NLRX1,DYRK1A,…	149	1672		GO: Biological Process	GO:0033865	nucleoside bisphosphate metabolic process	2.29e-17	3.746e-15	ACACA,ACACB,ACAT1,ACLY,MVD,MVK,ACSF3,PAPSS2,PDHB,PPT2,ELOVL6,NUDT7,TECR,ACSM1,DBI,ELOVL2,DLST,AASS,HSD17B12,PIPOX,SCP2,ACAA2,ACOT1,ACBD6,PMVK,SLC25A1,COASY,GCDH,ACSS2,SULT1A1,DGAT2,ABHD14B,MLYCD,CBR4,GSTZ1,ACOT7,HMGCL,HMGCS1,HMGCS2,HNF4A,HSD17B4,ELOVL1,SLC35B2	43	148		GO: Biological Process	GO:0048639	positive regulation of developmental growth	0.0008193	0.02375	IKZF1,BCL11A,RNF157,FGF8,FGFR2,SEMA4D,SEMA7A,RIMS1,GHRL,ADNP,SIRT1,MACF1,EZR,CRABP2,CREB1	15	233
GO: Biological Process	GO:0048878	chemical homeostasis	0.0005163	0.01196	HEXB,SLC25A37,ADCY7,CCR2,PARP1,MLLT6,CCR6,CCR7,PLCG2,AKR1B1,PML,MCOLN2,FOXO1,NAPSA,OGT,ANK1,POLD1,SLC4A1,PRKCB,CX3CR1,SLAMF8,SWAP70,MYO5A,CCR9,CD55,SLC30A4,ITPR3,CXCR5,GPR174,P2RY10,CACNA1I,CA2,CD19,MS4A1,LPAR6,CD40	36	1334		GO: Biological Process	GO:0060627	regulation of vesicle-mediated transport	7.306e-10	4.932e-08	CNST,ACTN4,ADD1,SYT13,BIN1,ANXA1,ANXA2,ARRB1,ARRB2,B2M,BCR,CD84,RAB4B,NOTCH1,OPHN1,P2RX1,CD14,P2RY1,P2RY2,CD63,CD151,AP2M1,PIK3CB,CNN2,RAB3D,PPP3R1,PPT1,PRKCA,PROS1,LDLRAP1,PTK2,PTPN1,PTPRJ,RAB27A,RAC1,PREB,MCTP1,BET1L,DTNBP1,EHD4,PRAM1,FCER1G,ATG7,FPR2,SLAMF1,SORL1,GIPC1,RAB8B,GAS6,CPLX2,GATA2,RAB10,SYT11,SYN1,LMAN2,RAB31,GSK3B,PACSIN2,CD300LF,USP46,IFNG,TRIM9,STON2,IL2RB,IL15,ITGA2,ITGB1,ITGB2,…	73	631		GO: Biological Process	GO:0072330	monocarboxylic acid biosynthetic process	3.797e-17	6.099e-15	ABAT,ACACA,ACACB,ACADVL,ACLY,MGST1,AGT,AGXT,APOC1,APOC3,TRIB3,ABCB11,ACSF3,RGN,MID1IP1,FADS2,ELOVL6,TECR,DECR2,CYP2E1,ACSM1,DCN,PTGIS,ELOVL2,ADIPOR2,RBP1,NR1H3,MLXIPL,HSD17B12,EPHX2,FABP5,SCP2,FGFR4,PTGES2,SRR,HSD3B7,PTGES3,PECR,GAMT,SREBF1,ACSS2,SDS,SLC27A5,MLYCD,CBR4,PARK7,ALDH8A1,ACOT7,MGLL,HNF4A,HSD17B4,STARD4,ELOVL1,XBP1,EIF6,LDHA,LTC4S	57	250		GO: Biological Process	GO:0046636	negative regulation of alpha-beta T cell activation	0.0008472	0.02444	BTLA,RUNX3,CBFB,IL4R,ZBTB7B,SMAD7	6	45
GO: Biological Process	GO:0050900	leukocyte migration	0.0005194	0.01198	PDE4B,VPREB3,CCR2,CCR6,CCR7,MCOLN2,MPP1,CX3CR1,SLAMF8,SWAP70,STAP1,CXCR5,PTPRO,RIPK3,GPR183,CD2,GYPA,CD48,CD74	19	534		GO: Biological Process	GO:0000902	cell morphogenesis	8.985e-10	6.017e-08	RHOJ,ACTB,ACTN4,ACTN1,ADAM8,ADARB1,ADD1,ERMN,PLA2G10,ALCAM,STK24,MPL,ANXA1,APBB2,RHOC,KLF7,MYH9,NEFH,BMP7,NOTCH1,CAMK2B,CAPZB,DOK2,OPHN1,P2RY1,CD44,PAX2,PDLIM7,CFL1,PARVB,PIK3CB,PMP22,MINK1,CLIC4,AATK,FEZ2,ITSN2,PLXNA4,PRKCA,PRKCQ,DAB2IP,MYADM,DCC,PTK2,FBXW8,PTPN11,WDR1,RAC1,RAP2A,ARPC2,EFNA5,EFNB1,ABI2,FBXO31,FARP1,EPHA2,CTTN,CLEC1B,DTNBP1,S100A6,S100A10,YAP1,CCL3,CCL24,CAP1,STK25,FLNA,FLNB,FN1,…	114	1179		GO: Biological Process	GO:0005996	monosaccharide metabolic process	5.899e-17	9.304e-15	MAN2A2,ACACB,ACADM,MDH1,NLN,ALDOB,ALDOC,MPI,MST1,BAD,RGN,PC,PDHB,PFKL,PFKM,PGAM1,PGK1,GSTO1,SLC2A8,H6PD,CPT1A,CYB5R3,XYLB,RBP4,CRYL1,SLC25A13,UGT2A3,PGM2,DCXR,FGGY,ZMPSTE24,FABP5,FBP1,FGL1,LCMT1,SORBS1,SLC25A1,SLC37A4,GAA,SORD,GALE,GALK1,GAPDH,GCGR,GCK,GCKR,GNMT,DHDH,DGAT2,GCLC,SDS,GOT2,GPD1,MAN2B2,GSK3B,MLYCD,TPI1,HK1,HMGB1,HNF4A,IGF1,IGFBP4,INPPL1,KHK,LDHA	65	316		GO: Biological Process	GO:0043547	positive regulation of GTPase activity	0.0008557	0.02457	APC2,LRRK2,TBC1D14,CCL21,SIPA1L2,ACAP3,ARAP1,SEMA4D,PRR5,GRHL3,RAPGEF6,ARHGAP15,TAGAP,CD40,SH3BP1,RASGRP3,CCR7,TBC1D15,ARHGAP17,RGS3,RGS7,RASGRP1	22	416
GO: Biological Process	GO:0002218	activation of innate immune response	0.0005242	0.01203	TLR7,TMEM173,MAP3K1,PYHIN1,RBM14,PLCG2,SFPQ,TIFA,CARD11,IRF4,RFTN1,MALT1,NFKB1,TLR1	14	330		GO: Biological Process	GO:0019221	cytokine-mediated signaling pathway	9.206e-10	6.117e-08	ACTN4,MAVS,MMP9,ALOX5,MPL,ANXA1,ANXA2,FASLG,OASL,MX2,MYD88,TNFSF14,B2M,CCND1,IL18RAP,SOCS2,BST2,CAMK2B,OAS2,RUNX1,CD80,TNFSF8,SERPINB2,CD44,CDKN1A,CEBPD,CFL1,CISH,PIK3CB,TJP2,TOLLIP,CCR5,CNN2,PLVAP,PSMD11,SPATA2,PTPN1,PTPN11,ADIPOR2,SH2B3,IL18BP,ECM1,EBI3,IRAK4,EPOR,F13A1,FCER1G,IFITM3,CCL3,CCL4,CCL5,CCL24,CXCL11,XCL1,FKBP1A,FN1,CXCL13,IFITM2,CXCR6,GAS6,PLCB1,CXCR3,GSTA2,TNFRSF1A,IL34,PRMT2,CD300…	87	814		GO: Biological Process	GO:0008202	steroid metabolic process	2.078e-16	3.22e-14	ABCA2,ACAA1,ACACA,ACACB,ACADVL,ACAT1,ACLY,AGT,APLP2,APOA1,APOA2,APOB,APOC1,APOC3,APOE,APP,STS,ABCB11,MVD,MVK,BMP2,SCARB1,CEBPA,PCTP,ELOVL6,PMP22,TECR,PON1,POR,LDLRAP1,CYP2E1,DHCR24,CYB5R3,HSD17B12,EPHX2,FDFT1,FDPS,FDXR,SCP2,ACAA2,FGFR4,FGL1,HSD3B7,PMVK,EBP,SMPD1,SLC37A4,SREBF1,GBA,GC,DHRS4,SULT1A1,DGAT2,ANGPTL3,HINT2,SLC27A5,CYP4V2,TM7SF2,SEC14L2,HDLBP,HMGCS1,HMGCS2,HSD17B4,LMF1,STARD4,SDR42E1,IG…	70	366		GO: Biological Process	GO:0060284	regulation of cell development	0.0008627	0.02465	LRRK2,BCL11A,MDK,RNF157,ACAP3,SEMA4D,SEMA7A,ENC1,ELL3,MYLIP,PDE5A,ATF1,RIMS1,MYB,SETX,CDK5R1,CPNE1,NPR2,TCF12,NTF4,SPAG9,ADNP,SIRT1,TGIF1,CD38,NEURL1,MACF1,DUSP10,GPR37L1,FLRT2,PLXNA1,CRABP2,CREB1,IGF1R,CSNK1E,CSPG4,SCRT2,HDAC9,INS,STAP1,DNMT3B,GJC2,ANKRD23,GPR183,GAL,EIF2AK4	46	1133
GO: Biological Process	GO:0071345	cellular response to cytokine stimulus	0.0005435	0.01241	TPR,HLA-DQA1,TMEM173,PYHIN1,ACSL1,CCR2,FCER2,CIITA,IFI30,CCR6,CCR7,PML,FOXO1,EVL,SMARCA5,IRF8,MAPK11,CX3CR1,IL7R,ZC3H15,CCR9,IRF4,STAP1,CXCR5,NFKB1,BRWD1,DTX1,MAP3K14,CD40,TNFRSF13C,CD74,LTB,LEF1	33	1188		GO: Biological Process	GO:0001817	regulation of cytokine production	9.879e-10	6.513e-08	MBP,PGLYRP2,ADAM8,MAVS,MMP8,MPL,ANXA1,ARG2,ARRB1,ARRB2,CD274,MYD88,B2M,CD84,BST2,TSPO,C5AR1,NRAS,PGLYRP1,CAPN2,RUNX1,CD14,P2RY2,CD80,CD33,CD34,CD81,LRRFIP2,LITAF,TBX21,POLR2L,SRGN,PRKCQ,MAP2K3,PTPN11,F11R,PTPRJ,RAC1,NLRX1,FRMD8,EBI3,EPHA2,F2R,FCER1G,UBR5,CCL3,CCL5,FGFR1,XCL1,FN1,SLAMF1,KLRK1,NPTN,GAPDH,LRRC32,GAS6,GBA,MAST2,HPSE,SULF2,SYT11,DTX4,PLCB1,NFAM1,TGFB2,THBS1,TSPAN6,TNFRSF1A,HK1,HMGB2,T…	85	789		GO: Biological Process	GO:0005975	carbohydrate metabolic process	2.223e-16	3.385e-14	MAN2A2,ACACB,ACADM,MDH1,NLN,AGL,ALDH2,ALDOB,ALDOC,MPI,APP,AKR7A2,MST1,HYAL2,BAD,NAGA,STBD1,RGN,P2RY1,SCARB2,PC,PDHB,PFKL,PFKM,PGAM1,PGK1,PHKA2,SIAE,PGLS,GSTO1,SLC2A8,MPDU1,H6PD,CPT1A,NCOR1,MLEC,CYB5R3,PYGL,XYLB,AMDHD2,RBP4,CRYL1,MLXIPL,SLC25A13,UGT2A3,STK40,PGM2,DCXR,FGGY,ZMPSTE24,EXT1,EXTL2,ST6GALNAC6,FABP5,PTK2B,ZBTB7A,FBP1,FGL1,LCMT1,NAGK,SORBS1,SLC25A1,PTGES3,SLC37A4,GAA,SORD,GALE,GALK1,GAPDH…	102	663		GO: Biological Process	GO:1905269	positive regulation of chromatin organization	0.0008747	0.02487	LRRK2,MTF2,MYB,SIRT1,TPR,PML,PRKD2,DNMT3B,ZBTB7B,RIF1	10	120
GO: Biological Process	GO:0043123	positive regulation of I-kappaB kinase/NF-kappaB signaling	0.0005463	0.01242	S100A4,CCR7,TIFA,PRKCB,CARD11,CX3CR1,MALT1,MAP3K14,CD40,CD74	10	186		GO: Biological Process	GO:0002520	immune system development	1.071e-09	7.005e-08	PGLYRP2,ACTN1,ADA,ADAM8,ADD1,GFI1B,MITF,MMP9,MPL,ANXA1,ANXA2,GAB3,CD274,MYH9,B2M,BAX,BCR,NFE2,C1QC,NOTCH1,PGLYRP1,RUNX1,CD80,TNFSF8,CD34,CD44,CD81,CDKN2B,CEBPD,TMOD3,CD101,SNX10,TJP2,RBM47,CNN2,MINK1,TBX21,PAF1,SLC40A1,PRKCA,PRKCQ,HDAC4,SNRK,PSMD11,PTPN11,PTPRJ,RABGAP1L,TESC,WDR1,SH2B3,TSPAN2,EPHA2,TRIB1,CLEC1B,FCER1G,YAP1,CCL3,CCL5,MAD2L2,FLI1,ATG7,TMEM14C,CXCL13,SLAMF1,SBNO2,GAS2L1,CLEC4D,G6PD,…	110	1127		GO: Biological Process	GO:0030258	lipid modification	4.784e-16	7.162e-14	ACAA1,ACACB,ACADM,ACADS,ACADVL,ACAT1,ACOX1,CYGB,AGT,APOA1,APOA2,APOC1,APOE,WDR91,SOCS2,HAO1,CISH,PIK3R2,POR,CPT1A,CPT2,HACL1,DECR2,DAB2IP,CYP2E1,ACSM1,DBI,PTK2,DECR1,ADIPOR2,LONP2,ECH1,ECHS1,ECHDC2,EPHX2,ETFB,PI4K2A,F2,FABP1,PTK2B,ACAD11,PLIN5,SCP2,ACAA2,FGFR3,FLT1,PECR,GBA,GCDH,DGAT2,CYP4V2,MLYCD,HADHA,HADH,HSD17B4,STARD4,INPP5E,SPHK2,IMPA1,INPPL1,IVD,TTC7A	62	304		GO: Biological Process	GO:0031294	lymphocyte costimulation	0.0008814	0.02495	CCL21,BTLA,CARD11,ICOSLG,CD3E,TNFRSF13C,CCR7	7	62
GO: Biological Process	GO:0002688	regulation of leukocyte chemotaxis	0.0005636	0.0127	CCR2,CCR6,CCR7,MPP1,SLAMF8,SWAP70,STAP1,CD74	8	123		GO: Biological Process	GO:0060341	regulation of cellular localization	1.179e-09	7.652e-08	ABCA2,CNST,ACTB,ADCY5,MAVS,ANXA2,ARRB1,KLF7,MX2,PPP1R12A,BAX,BID,CD84,NEFH,CAMK2B,CAPN3,NUCB1,OPHN1,P2RX1,P2RY1,P2RY2,CD81,CFL1,TP53INP2,AP2M1,TMEM38A,PLS1,NPEPPS,BAG3,PPP3R1,CSNK1E,PRKAA2,RAB11FIP5,PRKCA,PRKCQ,LEPROT,LDLRAP1,PTPN1,PTPN11,RAC1,TCTEX1D2,ARPC2,PREB,BCAP31,EFNA5,MCTP1,EPHA2,PRR5L,DTNBP1,F2R,TAX1BP3,FCER1G,UBR5,CXCL11,XCL1,FKBP1A,FKBP1B,FLNA,ATG7,NPTN,LZTS2,BBC3,CDCA5,SORL1,GIPC1,TNI…	105	1060		GO: Biological Process	GO:0006006	glucose metabolic process	1.629e-15	2.399e-13	ACACB,ACADM,MDH1,NLN,ALDOB,ALDOC,MST1,BAD,RGN,PC,PDHB,PFKL,PFKM,PGAM1,PGK1,SLC2A8,H6PD,CPT1A,RBP4,SLC25A13,PGM2,DCXR,ZMPSTE24,FABP5,FBP1,FGL1,LCMT1,SORBS1,SLC25A1,SLC37A4,GAA,SORD,GAPDH,GCGR,GCK,GCKR,GNMT,DGAT2,SDS,GOT2,GPD1,GSK3B,MLYCD,TPI1,HK1,HMGB1,HNF4A,IGF1,IGFBP4,INPPL1,KHK,LDHA	52	231		GO: Biological Process	GO:0043549	regulation of kinase activity	0.0008968	0.02526	LRRK2,WDR81,MAP3K1,MAP3K3,CCL21,MUC20,PRR5,PDE5A,GHRL,MALT1,CDK5R1,SPAG9,TLR9,GPRC5A,ADNP,FGFR1OP,SIRT1,PKMYT1,CCNG2,CD19,NEURL1,CD40,DUSP10,TNFAIP3,CDK4,CCR7,GMFG,IGF1R,CSPG4,MAPK7,RASSF2,INS,PTPN22,STAP1,JAK2,SLC27A1,RBL1,DUSP2,RGS3,RASGRP1,LATS2	41	978
GO: Biological Process	GO:0033043	regulation of organelle organization	0.0005639	0.0127	NUSAP1,TPR,AKAP8,CD2AP,CEP76,MAP3K1,PARP1,FZR1,RBM14,MLLT6,CCR7,PML,EZR,PRKD2,EVL,SFPQ,OGT,ANK1,BMF,GDA,PPP3CC,SWAP70,MYO5A,MYCBP2,PHF8,BCOR,STAP1,AURKA,FCHSD2,FBXO5,DKC1,CDT1,ARHGAP17,PKMYT1,TMOD1,ARPC5L,MAD2L1	37	1391		GO: Biological Process	GO:0051338	regulation of transferase activity	1.275e-09	8.211e-08	ACTB,ADAM8,ADARB1,ADCY5,ADCY6,ADCY9,ARRDC3,STK24,NCK2,ARRB1,ARRB2,PEA15,ADAM9,CCND1,SOCS2,BMP2,BMP7,C5AR1,MAP3K6,CCND2,CCND3,CCNF,CCNG1,CD44,CD81,CDKN1A,CDKN2B,PDE6H,PDGFA,CHI3L1,CISH,PIK3CB,PMP22,MINK1,PRKAG1,PRKAR1A,PRKAR2B,PRKCA,PRKCQ,MAP2K3,DIRAS2,DAB2IP,PTK2,PTPN1,PTPN11,PTPRJ,TESC,MVP,RAC1,RAP2A,RAP2B,SH2B3,ARRDC4,DUSP3,TOM1L1,RGS3,HEXIM2,EFNA5,TRIB1,SPRY1,DTNBP1,F2R,CCL5,FGFR1,MAD2L2,STK25…	107	1089		GO: Biological Process	GO:1901293	nucleoside phosphate biosynthetic process	1.895e-15	2.744e-13	ACACA,ACACB,ACAT1,ACLY,ADCY5,ADCY6,ADCY9,AGT,AK2,APOC3,APRT,CASK,MTHFD1,ATP5F1D,ATP5MC3,ATP5PO,CDS2,NDUFA8,NDUFA10,NDUFB7,NDUFB10,NDUFC1,NDUFS2,NDUFV1,NDUFV3,LDHD,ACSF3,NNMT,PAPSS2,ENTPD8,PDHB,PGK1,PPT2,TJP2,ELOVL6,COX5B,TECR,CYC1,PTGIS,ELOVL2,AK3,PID1,PPIF,MLXIPL,SLC25A13,HSD17B12,SDHC,SHMT2,SLC25A1,FLAD1,COASY,MPP6,LHPP,GCDH,ACSS2,STAT3,MLYCD,CBR4,GSTZ1,MPP5,TK1,QPRT,HAAO,PNKP,PARK7,ACOT7,UMPS,…	75	426		GO: Biological Process	GO:0045814	negative regulation of gene expression, epigenetic	0.0009041	0.02535	ARID1A,SMARCA5,MTF2,PPM1D,BMI1,SMCHD1,SIRT1,ATAD2B,PCGF2,DNMT3B,RIF1	11	142
GO: Biological Process	GO:0006959	humoral immune response	0.0005836	0.01308	BLNK,CD83,CCR2,FCER2,CCR6,CCR7,POU2AF1,POU2F2,ST6GAL1,CR2,CD55,GPR183,RNASE6,CD19,MS4A1	15	373		GO: Biological Process	GO:0097529	myeloid leukocyte migration	1.401e-09	8.955e-08	ADAM8,MTUS1,ANXA1,MYD88,BST1,C5AR1,TREM1,CD81,PRKCA,PTPRJ,WDR1,CD99L2,RAC1,AKIRIN1,IRAK4,FCER1G,CCL3,CCL4,CCL5,CCL24,CXCL11,XCL1,FPR2,CXCL13,SLAMF1,PLCB1,EMILIN1,TGFB2,THBS1,P2RY12,IFNG,CXCR1,CXCR2,ITGB2,PLA2G7,RTN4,TIRAP,LYN	38	235		GO: Biological Process	GO:0009062	fatty acid catabolic process	2.445e-15	3.483e-13	ACAA1,ACACB,ACADM,ACADS,ACADVL,ACAT1,ACOX1,HAO1,NUDT7,CPT1A,CPT2,LPIN2,HACL1,DECR2,DBI,DECR1,LONP2,ECH1,ECHS1,ECHDC2,ETFB,FABP1,ACAD11,PLIN5,SCP2,ACAA2,PECR,GCDH,MLYCD,HADHA,HADH,ACOT7,PLA2G15,HSD17B4,IVD	35	113		GO: Biological Process	GO:0016477	cell migration	0.0009213	0.02572	CBLL1,APC2,LRRK2,ETS1,MDK,MYSM1,MAP3K1,MAP3K3,ADORA3,FGF8,CCL21,ACAP3,SELL,SEMA4D,SEMA7A,VASH1,PRR5,HDAC7,SETD2,SWAP70,MYO5A,CXCR5,CDK5R1,BTG1,SPAG9,FGFR1OP,SIRT1,CD2,CD40,MACF1,DUSP10,TNFAIP3,TOP2B,PDE4B,PECAM1,SH3BP1,VPREB3,CLN3,CCR3,CCR6,CCR7,FLRT2,PLXNA1,PML,MCOLN2,PRKD2,IGF1R,BARHL1,VCAN,CSPG4,SCRT2,HDAC9,IL16,INS,CYP19A1,PTPN22,STAP1,DEFA1,JAK2,GPR183,LMX1B,ARPC5L,MADCAM1,CKLF,SMAD7	65	1757
GO: Biological Process	GO:0010638	positive regulation of organelle organization	0.0006289	0.01403	NUSAP1,TPR,AKAP8,MAP3K1,CCR7,PML,PRKD2,EVL,SFPQ,OGT,ANK1,BMF,GDA,PPP3CC,SWAP70,STAP1,AURKA,FCHSD2,FBXO5,DKC1,CDT1,ARPC5L	22	675		GO: Biological Process	GO:0030198	extracellular matrix organization	1.466e-09	9.305e-08	ADAM8,MMP8,MMP9,MMP19,ANXA2,APBB2,ADAM15,CFLAR,NOTCH1,CAPN2,CAPNS1,CD44,PDGFA,CMA1,PLOD2,PMP22,EFEMP2,ADAMTS14,PTK2,QSOX1,F11R,CRISPLD2,FN1,PRDX4,CSGALNACT1,GAS6,B4GALT1,PHLDB1,SULF2,LOXL3,GPM6B,EMILIN1,GSN,TGFB2,THBS1,TIMP2,TNFRSF1A,AGRN,VWF,ITGA6,ITGA2,ITGA2B,ITGAL,ITGAX,ITGB1,ITGB2,ITGB3,ITGB4,ITGB5,KAZALD1,ST7,LCP1,LOXL1	53	399		GO: Biological Process	GO:0019318	hexose metabolic process	2.498e-15	3.502e-13	MAN2A2,ACACB,ACADM,MDH1,NLN,ALDOB,ALDOC,MPI,MST1,BAD,RGN,PC,PDHB,PFKL,PFKM,PGAM1,PGK1,SLC2A8,H6PD,CPT1A,RBP4,SLC25A13,PGM2,DCXR,ZMPSTE24,FABP5,FBP1,FGL1,LCMT1,SORBS1,SLC25A1,SLC37A4,GAA,SORD,GALE,GALK1,GAPDH,GCGR,GCK,GCKR,GNMT,DGAT2,SDS,GOT2,GPD1,MAN2B2,GSK3B,MLYCD,TPI1,HK1,HMGB1,HNF4A,IGF1,IGFBP4,INPPL1,KHK,LDHA	57	273		GO: Biological Process	GO:0072503	cellular divalent inorganic cation homeostasis	0.000927	0.02575	RXFP3,CCL21,GHRL,SWAP70,MYO5A,CXCR5,GPR174,P2RY10,CACNA1I,OPRL1,CD19,MS4A1,CD38,CD40,CLN3,CCR3,CCR6,CCR7,PML,MCOLN2,JSRP1,SLC30A5,PRKCB,CD55,SLC30A4,ITPR3,JAK2	27	559
GO: Biological Process	GO:0051607	defense response to virus	0.0006452	0.01423	NT5C3A,TLR7,TMEM173,PML,SETD2,TAGAP,MAP3K14,TSPAN32,RNASE6,CD8A,CD40,EIF2AK4	12	261		GO: Biological Process	GO:0045597	positive regulation of cell differentiation	1.618e-09	1.019e-07	ADA,ADAM8,ADD1,GFI1B,PLA2G10,STK24,MPL,BIN1,ANXA1,ANXA2,MSR1,ARRB2,GLIPR2,NCOA1,ZFHX3,TNFSF14,SOCS2,CFLAR,BMP2,BMP7,TSPO,NOTCH1,CAMK2B,CAPN2,RUNX1,C21orf91,P2RY2,CD80,CD34,PAX2,CEBPD,PDLIM7,CFL1,CD101,QKI,CNTN1,POR,CSNK1E,ITSN2,PLXNA4,PRKCA,CTNNA1,MAPK6,DAB2IP,MYADM,DCC,PTK2,TWF1,FBXW8,TESC,RAC1,AKIRIN1,ARPC2,EFNA5,FBXO31,TRIB1,CYB5D2,EPOR,ZNF219,S100A10,CCL3,CCL5,FGFR1,FKBP1B,STK25,FLNA,FN1,TRAK…	113	1177		GO: Biological Process	GO:0006635	fatty acid beta-oxidation	1.036e-14	1.429e-12	ACAA1,ACACB,ACADM,ACADS,ACADVL,ACAT1,ACOX1,CPT1A,CPT2,DECR2,DBI,DECR1,LONP2,ECH1,ECHS1,ECHDC2,ETFB,FABP1,ACAD11,PLIN5,SCP2,ACAA2,GCDH,MLYCD,HADHA,HADH,HSD17B4,IVD	28	76		GO: Biological Process	GO:0002821	positive regulation of adaptive immune response	0.0009326	0.02579	FCER2,ZBTB1,MALT1,NFKBID,SIRT1,CD40,TNFRSF13C,CCR7,RIF1,EIF2AK4	10	121
GO: Biological Process	GO:0019221	cytokine-mediated signaling pathway	0.0006462	0.01423	HLA-DQA1,ACSL1,CCR2,FCER2,CIITA,IFI30,CCR6,CCR7,PML,FOXO1,IRF8,CX3CR1,IL7R,ZC3H15,CCR9,IRF4,STAP1,CXCR5,NFKB1,BRWD1,MAP3K14,CD40,TNFRSF13C,CD74,LTB	25	814		GO: Biological Process	GO:0042493	response to drug	1.873e-09	1.171e-07	ABCA2,ACTB,PPP1R14A,ADA,ADCY5,ADCY6,PLIN2,MGMT,MMP9,STK24,SYT13,ANXA1,AQP1,ARG2,ARRB1,ARRB2,AACS,NCOA1,ATP1A3,PEA15,MYLK,ADAM15,ADAM9,PPP1R12A,B2M,CCND1,IL18RAP,CFLAR,NEFH,BNIP3,TSPO,NOTCH1,CAPN2,NUCB1,RUNX1,P2RX1,CD14,P2RY1,P2RY2,PAX2,CDKN1A,CFL1,GNG2,LY6G6D,TMEM38A,POR,CPT1A,PRKAA2,PRKAR2B,PRKCA,CTNNA1,HDAC4,PTGER2,PTPN11,RAP2A,RGS10,PPIF,ARPC2,EFNA5,CATSPER4,EIF4EBP1,EPOR,DTNBP1,S100A10,YAP1,F…	114	1194		GO: Biological Process	GO:0009165	nucleotide biosynthetic process	1.322e-14	1.796e-12	ACACA,ACACB,ACAT1,ACLY,ADCY5,ADCY6,ADCY9,AGT,AK2,APOC3,APRT,CASK,MTHFD1,ATP5F1D,ATP5MC3,ATP5PO,CDS2,NDUFA8,NDUFA10,NDUFB7,NDUFB10,NDUFC1,NDUFS2,NDUFV1,NDUFV3,LDHD,ACSF3,NNMT,PAPSS2,PDHB,PGK1,PPT2,TJP2,ELOVL6,COX5B,TECR,CYC1,PTGIS,ELOVL2,AK3,PID1,PPIF,MLXIPL,SLC25A13,HSD17B12,SDHC,SHMT2,SLC25A1,FLAD1,COASY,MPP6,GCDH,ACSS2,STAT3,MLYCD,CBR4,GSTZ1,MPP5,TK1,QPRT,HAAO,PNKP,PARK7,ACOT7,UMPS,UQCRC1,ELOVL…	73	423		GO: Biological Process	GO:0034614	cellular response to reactive oxygen species	0.000981	0.02701	LRRK2,ETS1,AKR1B1,FOXO1,MYB,SETX,SIRT1,TNFAIP3,TOP2B,GPR37L1,MAPK7,ROMO1,PCGF2	13	189
GO: Biological Process	GO:0045786	negative regulation of cell cycle	0.000654	0.01423	TPR,ETS1,NR4A1,FZR1,CRLF3,ZC3H12D,RBM14,PRMT1,GPR132,PML,CUL4A,USP28,HBP1,TRIM35,AURKA,FBXO5,CDT1,MBD4,DNA2,EIF2AK4,TOP2B,MAD2L1	22	677		GO: Biological Process	GO:0002687	positive regulation of leukocyte migration	2.649e-09	1.644e-07	ADAM8,MMP9,TNFSF14,C5AR1,PLVAP,PTPRJ,CD99L2,RAC1,AKIRIN1,CCL3,CCL4,CCL5,CCL24,XCL1,SELP,FPR2,CXCL13,SLAMF1,GAS6,THBS1,P2RY12,CXCR2,ITGA2,ITGA2B,ITGB3,PLA2G7,RTN4,LGALS9,TIRAP	29	152		GO: Biological Process	GO:0006575	cellular modified amino acid metabolic process	2.002e-14	2.679e-12	ACADM,MGST1,AHCY,ALDH9A1,GSTK1,MTHFD1,ASL,ASS1,ALDH4A1,ALDH7A1,BHMT,P4HB,CKB,PLSCR1,POR,CPT1A,CTH,PRODH,HMGN5,DIO1,SARDH,EGLN2,LPCAT3,VNN3,PIPOX,PEMT,PCYOX1,MRI1,PRDX4,SHMT2,CNDP2,GAMT,SLC46A1,ALDH1L1,FTCD,GNMT,GCLC,GOT2,GSS,GSTA2,GSTA3,GSTM1,GSTM2,GSTP1,GSTT1,GSTZ1,ETHE1,PARK7,HPN	49	221		GO: Biological Process	GO:0006446	regulation of translational initiation	0.001023	0.02803	MIF4GD,RXRA,PAIP1,TPR,EIF2AK3,BANK1,EIF2AK4,YTHDF3	8	82
GO: Biological Process	GO:0016444	somatic cell DNA recombination	0.0006555	0.01423	CCR6,FOXP1,SWAP70,ICOSLG,CD40,LEF1	6	70		GO: Biological Process	GO:0051345	positive regulation of hydrolase activity	2.783e-09	1.714e-07	MBP,ADPRH,TBC1D14,ALOX12,BIN1,ARHGAP23,FASLG,RHOC,ARRB1,PPP1R12A,BAX,BCR,BID,CFLAR,BMP2,C5AR1,CAMK2B,OPHN1,P2RX1,P2RY1,P2RY2,CD33,PFN1,CHN2,ARHGAP22,TBC1D22A,LTB4R,PLSCR1,DYNLL2,CTSD,DAB2IP,DAP,DAPK1,ASAP1,F11R,SRGAP3,RABGAP1L,EGLN3,ARHGAP10,RGS1,RGS3,RGS10,PREB,BCAP31,GRTP1,EPHA2,ARHGAP28,RASGRP2,TBC1D2,F2R,FAM13B,RSU1,TAX1BP3,S100A10,CCL3,CCL4,CCL5,FGFR1,CCL24,XCL1,AGAP1,GARNL3,FN1,FPR2,CXCL13,…	91	886		GO: Biological Process	GO:0099500	vesicle fusion to plasma membrane	5.332e-14	6.825e-12	ACAA1,ACLY,ACTN4,AP2A2,MGST1,SCAMP5,AGL,AHSG,MICAL3,ALDH3B1,EXOC3L2,ALDOC,ANXA3,DBNL,APLP2,APOA1,APOH,APP,APRT,PDXK,CASK,ARG1,ARSA,STXBP6,ATP6V0A1,BCR,RAB4B,BST2,CPNE1,C3,STBD1,NSF,OLR1,ORM1,ORM2,CD14,P2RY1,P2RY2,SCFD2,CFP,PFKL,PGAM1,PLD1,PLD2,PLG,SERPINF2,DPP7,RAB3D,SYT10,RAB11FIP5,CTSD,DNAJC3,CTSZ,PHACTR2,MLEC,PSMC2,PSMD1,PSMD3,PSMD7,PSMD11,PSMD13,DDOST,QSOX1,PTPRJ,CYB5R3,PYGL,MVP,FERMT3,CRISPL…	124	953		GO: Biological Process	GO:0072539	T-helper 17 cell differentiation	0.001107	0.0302	MALT1,NFKBID,CCR6,ZBTB7B,SMAD7	5	32
GO: Biological Process	GO:0070228	regulation of lymphocyte apoptotic process	0.0006555	0.01423	GIMAP8,FOXP1,IL7R,RIPK3,CD3G,CD74	6	70		GO: Biological Process	GO:0050865	regulation of cell activation	2.989e-09	1.828e-07	ACTA2,PGLYRP2,ADA,ADAM8,PLA2G10,MMP8,ALOX12,NCK2,MPL,ANXA1,CST7,ARG2,CD274,MYD88,TNFSF14,BCR,CD84,BST1,PGLYRP1,CAPN3,RUNX1,CD80,TNFSF8,CD44,CD81,CDKN1A,PDGFA,PLSCR1,TBX21,PRKAR1A,PRKCA,PRKCQ,PTPN11,PTPRJ,RAC1,SH2B3,DUSP3,EFNB1,EBI3,PRAM1,FCER1G,CCL3,CCL5,MAD2L2,XCL1,SELP,SLAMF1,KLRK1,CLEC4D,LRRC32,GAS6,GATA2,FGL2,GCLC,LOXL3,GP5,GRN,NFAM1,EMILIN1,GSN,THBS1,UBASH3B,TYRO3,TYROBP,CD300LF,ID2,IFNG,IL1…	76	690		GO: Biological Process	GO:0006887	exocytosis	5.332e-14	6.825e-12	ACAA1,ACLY,ACTN4,AP2A2,MGST1,SCAMP5,AGL,AHSG,MICAL3,ALDH3B1,EXOC3L2,ALDOC,ANXA3,DBNL,APLP2,APOA1,APOH,APP,APRT,PDXK,CASK,ARG1,ARSA,STXBP6,ATP6V0A1,BCR,RAB4B,BST2,CPNE1,C3,STBD1,NSF,OLR1,ORM1,ORM2,CD14,P2RY1,P2RY2,SCFD2,CFP,PFKL,PGAM1,PLD1,PLD2,PLG,SERPINF2,DPP7,RAB3D,SYT10,RAB11FIP5,CTSD,DNAJC3,CTSZ,PHACTR2,MLEC,PSMC2,PSMD1,PSMD3,PSMD7,PSMD11,PSMD13,DDOST,QSOX1,PTPRJ,CYB5R3,PYGL,MVP,FERMT3,CRISPL…	124	953		GO: Biological Process	GO:0080134	regulation of response to stress	0.001149	0.03119	LRRK2,ETS1,MDK,MAP3K1,MAP3K3,PYHIN1,MGST2,CCL21,MUC20,FOXO1,SEMA7A,VASH1,SESN3,C2CD4A,ELL3,SETD2,PDE5A,CARD11,CD276,GHRL,LRSAM1,SESN1,MALT1,RFTN1,SYT11,NFKB1,SMCHD1,SPAG9,TLR9,SIRT1,DUSP10,TNFAIP3,TOP2B,TPR,TRAF3,GPR37L1,CCR7,USP1,EIF2AK3,PML,EZR,IGF1R,OTUD4,MAPK7,RASSF2,INS,CYP19A1,PTPN22,STAP1,JAK2,TMEM161A,RAB3A,NUP153,RBL1,NLRX1,PELI1,ZBTB7B,RASGRP1,RIF1,EIF2AK4,RPA3,YTHDF3	62	1672
GO: Biological Process	GO:0002562	somatic diversification of immune receptors via germline recombination within a single locus	0.0006555	0.01423	CCR6,FOXP1,SWAP70,ICOSLG,CD40,LEF1	6	70		GO: Biological Process	GO:0001568	blood vessel development	3.319e-09	2.015e-07	RHOJ,ACTA2,ADAM8,ADD1,MMP9,MMP19,ANXA1,ANXA2,ANXA3,FASLG,AQP1,MYH9,MYLK,ADAM15,BAX,CFLAR,BMP7,NFE2,C5AR1,NOTCH1,NRAS,PRICKLE1,RUNX1,CD34,PDGFA,CHI3L1,PGK1,ARHGAP22,PIK3CB,CMA1,QKI,EFEMP2,CLIC4,PPP3R1,PRKCA,DAB2IP,PTGIS,PTK2,FBXW8,PTPRJ,ADIPOR2,ECM1,EPHA2,CELA1,EPOR,S100A1,YAP1,CCL5,FGFR1,CCL24,FLNA,FN1,HTATIP2,CXCL13,PLK2,GATA2,HPSE,B4GALT1,STAB1,STIM1,STK4,PROKR1,GLUL,TAL1,CXCR3,GRN,TDGF1,EMILIN…	88	849		GO: Biological Process	GO:0140029	exocytic process	5.332e-14	6.825e-12	ACAA1,ACLY,ACTN4,AP2A2,MGST1,SCAMP5,AGL,AHSG,MICAL3,ALDH3B1,EXOC3L2,ALDOC,ANXA3,DBNL,APLP2,APOA1,APOH,APP,APRT,PDXK,CASK,ARG1,ARSA,STXBP6,ATP6V0A1,BCR,RAB4B,BST2,CPNE1,C3,STBD1,NSF,OLR1,ORM1,ORM2,CD14,P2RY1,P2RY2,SCFD2,CFP,PFKL,PGAM1,PLD1,PLD2,PLG,SERPINF2,DPP7,RAB3D,SYT10,RAB11FIP5,CTSD,DNAJC3,CTSZ,PHACTR2,MLEC,PSMC2,PSMD1,PSMD3,PSMD7,PSMD11,PSMD13,DDOST,QSOX1,PTPRJ,CYB5R3,PYGL,MVP,FERMT3,CRISPL…	124	953		GO: Biological Process	GO:0036353	histone H2A-K119 monoubiquitination	0.001168	0.03133	PCGF5,BMI1,PCGF2	3	9
GO: Biological Process	GO:0002581	negative regulation of antigen processing and presentation of peptide or polysaccharide antigen via MHC class II	0.0006742	0.01446	HLA-DOA,HLA-DOB	2	3		GO: Biological Process	GO:0097530	granulocyte migration	3.442e-09	2.075e-07	ADAM8,ANXA1,MYD88,BST1,C5AR1,TREM1,PRKCA,PTPRJ,WDR1,CD99L2,RAC1,AKIRIN1,IRAK4,FCER1G,CCL3,CCL4,CCL5,CCL24,CXCL11,XCL1,CXCL13,SLAMF1,TGFB2,THBS1,IFNG,CXCR1,CXCR2,ITGB2,RTN4,TIRAP	30	163		GO: Biological Process	GO:0048585	negative regulation of response to stimulus	5.547e-14	7e-12	ABAT,PGLYRP2,ACVR1,DNAJB9,NDRG2,ADCY5,ADCY6,ADCY9,BRAP,AGT,AHSG,AIF1,MNT,AMBP,HIPK2,APOA1,APOA2,APOE,APOH,CASK,ARG1,TRIB3,HAMP,MARCO,HYAL2,MVK,RIPK1,KCTD21,BCR,SOCS2,BMP2,BMP7,BST2,CPNE1,C5,PRICKLE1,CALR,TMPRSS6,DOK2,CD14,P2RY1,CD34,ERRFI1,SERPINB2,CDH2,CDKN1A,DHRS3,SERPINF1,CISH,SLC9A3R2,SLC9A3R1,CBY1,PIK3R2,SAC3D1,PLD2,PLG,SERPINF2,GSTO1,NENF,MAPKAP1,CPB2,PPM1B,NCOR1,CTH,CTNNA1,CTNND1,DNAJC3,PR…	208	1928		GO: Biological Process	GO:2000510	positive regulation of dendritic cell chemotaxis	0.001168	0.03133	CCL21,CCR6,CCR7	3	9
GO: Biological Process	GO:2000449	regulation of CD8-positive, alpha-beta T cell extravasation	0.0006742	0.01446	CCR2,RIPK3	2	3		GO: Biological Process	GO:0043087	regulation of GTPase activity	4.034e-09	2.414e-07	ADPRH,TBC1D14,BIN1,ARHGAP23,ARRB1,ARRB2,BCR,OPHN1,CHN2,ARHGAP22,TBC1D22A,PLXNA4,DAB2IP,PTK2,ASAP1,F11R,SRGAP3,RABGAP1L,CPEB2,ARHGAP10,RGS1,RGS3,RGS10,PREB,EFNA5,GRTP1,EPHA2,ARHGAP28,RASGRP2,SPRY1,TBC1D2,F2R,FAM13B,RSU1,TAX1BP3,S100A10,CCL3,CCL4,CCL5,CCL24,XCL1,AGAP1,GARNL3,CXCL13,KLRK1,GIPC1,PLCB1,GNAQ,ARHGEF12,SRGAP2,GSK3B,ARAP3,AGRN,CORO1C,RABGAP1,ARHGAP18,ITGA6,ITGB1,JUN,LIMS1	60	494		GO: Biological Process	GO:0046903	secretion	1.323e-13	1.645e-11	ABAT,ACAA1,ACLY,ACTN4,ACVR2B,ADCY5,AP2A2,MGST1,MAVS,SCAMP5,AGL,AGT,AGXT,AHSG,AIF1,MICAL3,ALDH3B1,EXOC3L2,ALDOC,ANXA3,ANXA4,DBNL,APLP2,APOA1,APOA2,AQP8,APOE,APOH,APP,APRT,PDXK,ARL4D,CASK,ARG1,ARSA,STXBP6,AACS,ABCB11,SERPINC1,HYAL2,ABCC3,ATP6V0A1,AXL,ADAM9,BAD,CCND1,BCR,SOCS2,RAB4B,FOXL2,BST2,CPNE1,C3,C5,STBD1,NSF,OLR1,ORM1,ORM2,P2RX4,CD14,P2RY1,P2RY2,CD34,LRRFIP2,SCFD2,CDO1,CFP,PFKL,PFKM,PGAM1,SLC…	199	1835		GO: Biological Process	GO:0040007	growth	0.001169	0.03133	IKZF1,BCL11A,MDK,RXRA,RNF157,MEX3C,CRLF3,KIAA1109,FGF8,FGFR2,SEMA4D,SEMA7A,CYFIP2,TMEM108,RIMS1,GHRL,SESN1,RFTN1,CDK5R1,BTG1,KDM2B,CPNE1,ADNP,FGFR1OP,SIRT1,CD38,MACF1,DUSP10,CDK4,TYMS,PLXNA1,PML,EZR,TMPRSS4,CRABP2,CREB1,ZFX,PRKCB,INS,CYP19A1,ARMC10,SALL4,GAL,LATS2,LMX1B,ATAD3A,EIF2AK4	47	1182
GO: Biological Process	GO:0002833	positive regulation of response to biotic stimulus	0.0006753	0.01446	TLR7,TMEM173,MAP3K1,PYHIN1,SLAMF6,RBM14,PLCG2,SFPQ,TIFA,CARD11,IRF4,RFTN1,MALT1,NFKB1,TLR1,CD74	16	419		GO: Biological Process	GO:0002684	positive regulation of immune system process	4.272e-09	2.539e-07	ACTB,ACTG1,PGLYRP2,ADA,ADAM8,GFI1B,MAVS,MMP8,MMP9,WDFY1,NCK2,MPL,ANXA1,ARRB2,CD274,MARCO,MYD88,TNFSF14,B2M,BAX,IL18RAP,CD84,BST1,C1QA,C1QC,C5AR1,NRAS,PGLYRP1,RUNX1,CD5L,CD14,CD80,CD44,CD81,LRRFIP2,CDKN1A,CFP,PIK3CB,CD101,PLSCR1,TBX21,PRKCA,PRKCQ,PROS1,DAB2IP,PLVAP,PSMD11,PTK2,PTPN11,PTPRJ,TESC,CD99L2,RAB27A,RAC1,AKIRIN1,DUSP3,NLRX1,ARPC2,EFNB1,EBI3,IRAK4,TRIB1,S100A1,PRAM1,FCER1G,CCL3,CCL4,CCL5,M…	118	1268		GO: Biological Process	GO:0048284	organelle fusion	1.415e-13	1.737e-11	ACAA1,ACLY,ACTN4,AP2A2,MGST1,SCAMP5,AGL,AHSG,MICAL3,ALDH3B1,EXOC3L2,ALDOC,ANXA3,DBNL,APLP2,APOA1,APOH,APP,APRT,PDXK,CASK,ARG1,ARSA,STXBP6,ATP6V0A1,BAK1,BCR,RAB4B,BST2,CPNE1,C3,STBD1,NSF,CALR,OLR1,ORM1,ORM2,CD14,P2RY1,P2RY2,SCFD2,CFP,PFKL,PGAM1,PLD1,PLD2,PLG,SERPINF2,DPP7,RAB3D,SYT10,RAB11FIP5,CTSD,DNAJC3,CTSZ,PHACTR2,MLEC,PSMC2,PSMD1,PSMD3,PSMD7,PSMD11,PSMD13,DDOST,QSOX1,PTPRJ,CYB5R3,MFN2,PYGL,MV…	130	1032		GO: Biological Process	GO:0043405	regulation of MAP kinase activity	0.001188	0.03165	LRRK2,MAP3K1,MAP3K3,MUC20,PDE5A,GHRL,SPAG9,TLR9,CD40,DUSP10,CCR7,IGF1R,CSPG4,MAPK7,INS,PTPN22,JAK2,DUSP2,RGS3,RASGRP1	20	372
GO: Biological Process	GO:0098609	cell-cell adhesion	0.0006777	0.01446	HLA-DQA1,CD2AP,ETS1,IKZF1,CD83,CCR2,ICOS,ZC3H12D,CCR7,EZR,BTLA,SLC4A1,CARD11,CX3CR1,IL7R,SWAP70,CD55,MALT1,ICOSLG,DTX1,TSPAN32,CBLB,CD2,CD6,TNFRSF13C,CD74,LEF1	27	911		GO: Biological Process	GO:1901701	cellular response to oxygen-containing compound	5.236e-09	3.09e-07	ACTB,ADCY5,ADCY6,ADCY9,ADD1,GRAMD1B,MMP9,ANXA1,AQP1,ARRB1,ARRB2,KLF7,AACS,CD274,ATP1A3,MYD88,ADAM15,ADAM9,BCR,IL18RAP,CD84,SOCS2,CFLAR,BMP7,BNIP3,TSPO,YBX1,CAPN2,CCND3,CD14,P2RY1,P2RY2,CD80,PAX2,CFL1,GNG2,CISH,LY6G6D,CMA1,CCR5,PRDX5,SLC2A8,LITAF,POR,CPT1A,PAF1,PRKAA2,LPIN2,PRKAR1A,RAB11FIP5,PRKAR2B,PRKCA,PRKCQ,LEPROT,CTNNA1,GRAMD1C,DAB2IP,DAPK1,PTGER2,PTK2,PTPN1,PTPN11,TESC,RAC1,CPEB2,RGS10,PPIF,…	120	1301		GO: Biological Process	GO:0045055	regulated exocytosis	1.511e-13	1.829e-11	ACAA1,ACLY,ACTN4,AP2A2,MGST1,SCAMP5,AGL,AHSG,ALDH3B1,ALDOC,ANXA3,DBNL,APLP2,APOA1,APOH,APP,APRT,PDXK,CASK,ARG1,ARSA,ATP6V0A1,BCR,RAB4B,BST2,CPNE1,C3,STBD1,OLR1,ORM1,ORM2,CD14,P2RY1,P2RY2,CFP,PFKL,PGAM1,PLD1,PLD2,PLG,SERPINF2,DPP7,RAB3D,SYT10,RAB11FIP5,CTSD,DNAJC3,CTSZ,PHACTR2,MLEC,PSMC2,PSMD1,PSMD3,PSMD7,PSMD11,PSMD13,DDOST,QSOX1,PTPRJ,CYB5R3,PYGL,MVP,FERMT3,CRISPLD2,RARRES2,ECM1,PGM2,CPPED1,PI4K…	112	837		GO: Biological Process	GO:0000302	response to reactive oxygen species	0.001192	0.03165	LRRK2,ETS1,AKR1B1,FOXO1,SESN3,MYB,SETX,SESN1,SIRT1,TNFAIP3,TOP2B,GPR37L1,CCR7,MAPK7,ROMO1,PCGF2	16	267
GO: Biological Process	GO:0002456	T cell mediated immunity	0.0006965	0.01478	CTSC,CCR2,IL7R,CD55,RFTN1,MALT1,RIPK3,CD8A	8	127		GO: Biological Process	GO:0023057	negative regulation of signaling	5.438e-09	3.187e-07	ADA,ADCY5,ADCY6,ADCY9,ARRDC3,MMP9,MNT,NCK2,TMEM14A,FASLG,ARRB1,ARRB2,KLF7,PEA15,MARCO,BAX,BID,SOCS2,CFLAR,BMP2,BMP7,PTTG1IP,NOTCH1,PRICKLE1,YBX1,CAMK2B,DOK2,CD14,P2RY1,CD44,DHRS3,CISH,SLC9A3R2,CBY1,CHAC1,LITAF,CHST11,PRKAA2,RAB11FIP5,PRKCA,PRKCQ,LEPROT,CTNNA1,DAB2IP,MYADM,DAPK1,PSMD11,DCC,CMYA5,PTGIR,PTPN1,PTPN11,PTPN12,PTPRJ,MFN2,MVP,SH2B3,DUSP3,NLRX1,DYRK1A,PTPN18,ECM1,RGS1,RGS3,RGS10,PPIF,EPHA…	143	1636		GO: Biological Process	GO:0002576	platelet degranulation	1.595e-13	1.904e-11	ACTN4,AHSG,APLP2,APOA1,APOH,APP,ORM1,ORM2,PLG,SERPINF2,PHACTR2,QSOX1,FERMT3,RARRES2,ECM1,F5,TEX264,FGB,FGG,FN1,SPARC,GAS6,MAGED2,THBS1,TIMP3,TLN1,TUBA4A,HRG,IGF1,ITGA2B,ITIH3,ITIH4,KNG1,LAMP2,LGALS3BP	35	128		GO: Biological Process	GO:0034968	histone lysine methylation	0.001197	0.03165	MTF2,SETD2,MYB,ARID4B,SIRT1,SETD7,BCOR,DNMT3B,SETDB2,RIF1	10	125
GO: Biological Process	GO:0071219	cellular response to molecule of bacterial origin	0.0006992	0.01478	PDE4B,AKAP8,OGT,IRF8,CX3CR1,CD55,STAP1,MALT1,NFKB1,CD6,TLR1	11	227		GO: Biological Process	GO:0043547	positive regulation of GTPase activity	6.402e-09	3.726e-07	ADPRH,TBC1D14,BIN1,ARHGAP23,ARRB1,BCR,OPHN1,CHN2,ARHGAP22,TBC1D22A,DAB2IP,ASAP1,F11R,SRGAP3,RABGAP1L,ARHGAP10,RGS1,RGS3,RGS10,PREB,GRTP1,EPHA2,ARHGAP28,RASGRP2,TBC1D2,F2R,FAM13B,RSU1,TAX1BP3,S100A10,CCL3,CCL4,CCL5,CCL24,XCL1,AGAP1,GARNL3,CXCL13,GIPC1,PLCB1,GNAQ,ARHGEF12,SRGAP2,GSK3B,ARAP3,AGRN,CORO1C,RABGAP1,ARHGAP18,ITGA6,ITGB1,JUN,LIMS1	53	416		GO: Biological Process	GO:0046890	regulation of lipid biosynthetic process	1.725e-13	2.032e-11	ACACA,ACACB,ACADVL,AGT,APOA1,APOB,APOC1,APOC3,APOE,TRIB3,MVD,MVK,BMP2,C3,CAPN2,RGN,SCARB1,PC,MID1IP1,ELOVL6,POR,DBI,ADIPOR2,NR1H3,MLXIPL,FABP5,FDFT1,FDPS,PLIN5,SCP2,FGFR4,ATG7,SORBS1,PMVK,SMPD2,SREBF1,DGAT2,ENHO,THRSP,TM7SF2,SEC14L2,HMGCS1,HNF4A,STARD4,IGF1,SPHK2,EIF6,LDLR	48	225		GO: Biological Process	GO:0042981	regulation of apoptotic process	0.00126	0.03306	LRRK2,ETS1,MDK,RTKN,RXRA,RNF157,FGF8,FGFR2,CCL21,AKR1B1,SELL,FOXO1,SEMA4D,FBXO11,ELL3,PDE5A,CARD11,MYB,SOX4,SETX,GHRL,TRIM35,BMI1,MALT1,CDK5R1,NFKB1,BTG1,KDM2B,NTF4,NFKBID,RUNX3,ADNP,SIRT1,ITGB3BP,CD3E,CD38,NEURL1,CD40,TNFAIP3,CDK4,TRAF3,RBM25,CLN3,CCR7,EIF2AK3,PML,CREB1,IGF1R,GIMAP8,PPP3CC,BARHL1,MAPK7,IL7R,SCRT2,PCGF2,RASSF2,INS,JAK2,RASSF5,TMEM161A,ARMC10,GAL,LATS2,ATAD3A,MAD2L1	65	1779
[truncated: 1,105 more rows]

## Sheet: Figure 3 annotation
Figure 3 Upstream regulators predicted in Ingenuity Pathway Analysis (IPA) with z-scores of prediction
	1.5 Gy					3 Gy					6 Gy					10 Gy
Upstream regulators	Day 1	Day 2	Day 3	Day 5	Day 7	Day 1	Day 2	Day 3	Day 5	Day 7	Day 1	Day 2	Day 3	Day 5	Day 7	Day 1	Day 2	Day 3	Day 5	Day 7
PAX5	N/A*	-1.95111	N/A	N/A	N/A	-2.57021	-1.93248	-2.35352	-2.9083	N/A	-2.37146	-1.93248	-2.50904	-2.50904	-2.56921	-2.7448	-2.09703	-2.16909	-2.4089	-2.35352
FLT3LG	N/A	-2.21321	N/A	N/A	N/A	-2.04198	-0.514496	-2.73263	-0.883452	N/A	-2.57138	-2.0772	-3.75927	-1.84115	N/A	-2.43284	-2.55714	-3.63258	-2.47519	-2.24945
MAP4K4	N/A	N/A	N/A	N/A	N/A	N/A	N/A	-4.53308	-3.45027	N/A	N/A	-3.88771	-6.22607	-4.75016	-6.18711	N/A	-4.56383	-6.36894	-7.11815	-6.53939
SOX2	N/A	N/A	N/A	N/A	N/A	N/A	-2.29309	-2.76696	N/A	N/A	N/A	-3.38442	-2.29311	-2.89204	-2.32659	0.676103	-4.06441	-2.91314	-2.4679	-3.19129
INSIG1	N/A	N/A	N/A	N/A	N/A	-0.426401	-3.55465	-4.70157	N/A	N/A	-0.101535	-3.09524	-4.08535	-3.30137	-4.09865	0	-4.37541	-4.05544	-3.76323	-4.31067
miR-1-3p (and other miRNAs w/seed GGAAUGU)	N/A	N/A	N/A	N/A	N/A	-3.67206	-2.88236	-2.51389	-2.63631	N/A	-2.63568	-3.06601	-3.22175	-2.47644	N/A	-0.875932	-3.1488	-1.75559	-3.06615	-0.379208
IL7R	N/A	N/A	N/A	N/A	N/A	N/A	-2.2188	-2.2188	N/A	N/A	-1.34164	-2.2188	-2.80365	-2.6295	-1.98248	-2.4327	-2.4327	-2.80365	-2.80365	-2.4327
[truncated: 301 more rows]
