# Supplementary material for: Transcriptomic responses in mouse blood during the first week after in vivo gamma irradiation
Source: Sci Rep. 2019 Dec 4;9:18364. doi: 10.1038/s41598-019-54780-0 (PMC6893039; doi:10.1038/s41598-019-54780-0)
Supplement: Supplementary file 3 [file 41598_2019_54780_MOESM3_ESM.xlsx]

## Sheet: maSigPro Genes
Transcriptomic responses in mouse blood during the first week after in vivo gamma irradiation. S. Paul, N.J. Kleiman, and S.A. Amundson
Cluster Number	Unique ID	Gene	Genes with differential temporal expression identified using maSigPro
1	A_55_P2022211	Plxdc2
1	A_51_P128876	Ifitm3
1	A_52_P358860	Gss
1	A_51_P128987	Akr1b8
1	A_66_P134040	Vps25
1	A_51_P474422	Rabl4
1	A_52_P143477	Tgoln1
1	A_51_P128147	Chmp1a
1	A_51_P155345	Chmp2a
1	A_55_P2005972	LOC100047518
1	A_55_P1965725	Gapdh
1	A_55_P2157992	EG545741
1	A_51_P117995	Pfkm
1	A_55_P1956898	A_55_P1956898
1	A_66_P117815	NAP068456-1
1	A_55_P2071858	Mgmt
1	A_51_P109171	Os9
1	A_55_P1980501	Znhit1
1	A_55_P2051479	NAP017915-001
1	A_51_P101635	Stub1
1	A_51_P107433	Mrpl34
1	A_55_P1997061	A_55_P1997061
1	A_55_P1992470	NAP115054-1
1	A_51_P311785	Man2b2
1	A_55_P2170045	BB636818
1	A_55_P2122334	Nfic
1	A_51_P272250	Snf8
1	A_55_P1967533	Gm5069
1	A_55_P2166011	ENSMUST00000119047
1	A_55_P2077213	Cenpb
1	A_55_P2005330	Egln2
1	A_51_P278540	Myg1
1	A_51_P425080	Hdgf
1	A_52_P630016	Bet1l
1	A_52_P649332	Sdf4
1	A_52_P284348	1810013D10Rik
1	A_55_P2067151	A_55_P2067151
1	A_55_P2035484	1110038D17Rik
1	A_51_P370163	Ctr9
1	A_55_P2082625	NAP061666-1
1	A_51_P192800	Grn
1	A_55_P2148046	LOC100047388
1	A_55_P1972406	Tor1b
1	A_55_P2135049	Gm5327
1	A_55_P2106666	Adcy9
1	A_55_P1973748	Nrbp1
1	A_51_P114297	Kifc3
1	A_52_P654437	NAP061234-1
1	A_51_P363947	Cdkn1a
1	A_55_P1970399	NAP030204-1
1	A_55_P2108690	Gm4795
1	A_52_P200925	NAP061138-1
1	A_51_P137604	Fcna
1	A_55_P1979694	A_55_P1979694
1	A_52_P89683	Gm14470
1	A_66_P140307	NAP058906-1
1	A_55_P1998389	LOC100045932
1	A_51_P427934	Megf8
1	A_55_P2083023	Sac3d1
1	A_52_P244064	Ube2g2
1	A_55_P1976694	43354
1	A_51_P278550	Tecr
1	A_55_P1992505	Entpd4
1	A_66_P118307	A_66_P118307
1	A_55_P2094100	BC085271
1	A_55_P1991931	Nosip
1	A_52_P10254	Psmc4
1	A_55_P2081137	NAP060031-1
1	A_55_P2002212	Bre
1	A_55_P2076635	Vps25
1	A_55_P2015032	Kazald1
1	A_52_P272054	NAP000003-013
1	A_55_P2067153	A_55_P2067153
1	A_55_P1954758	Prickle1
1	A_55_P2052181	Ccdc82
1	A_51_P243304	Galk1
1	A_51_P400752	H2-Q5
1	A_51_P151897	R3hcc1
1	A_51_P290601	Znhit2
1	A_55_P2105256	ENSMUST00000021120
1	A_52_P472799	Ecd
1	A_55_P1957468	She
1	A_55_P2116604	NAP059962-1
1	A_55_P1995152	Gm5507
1	A_51_P208377	Trappc5
1	A_55_P1999648	Plin2
1	A_51_P328014	Cops3
1	A_55_P2044413	Cxcl11
1	A_55_P2110355	Zfp637
1	A_55_P2180425	Uqcc
1	A_51_P355943	Mvd
1	A_55_P2124096	A_55_P2124096
1	A_52_P429749	Tmem115
1	A_55_P2001068	A_55_P2001068
1	A_55_P2018191	BC020535
1	A_55_P1959238	Nagk
1	A_55_P2182077	NAP000003-021
1	A_55_P2166555	Gm5637
1	A_55_P2130373	Dcaf11
1	A_55_P2205156	1810020D17Rik
1	A_55_P2142146	Glul
1	A_52_P105015	Clcn7
1	A_55_P2060349	Lzts2
1	A_52_P252737	Rangap1
1	A_55_P2070079	Lgals9
1	A_55_P2059357	Myo7a
1	A_55_P1967332	NAP070959-1
1	A_55_P2091247	EG545741
1	A_51_P363103	Blvra
1	A_51_P205545	Creld1
1	A_55_P2048378	Gm5595
1	A_52_P577384	Il18bp
1	A_51_P515623	Qpctl
1	A_55_P2084112	Rnf135
1	A_55_P2084408	Uba1
1	A_51_P225948	Snx33
1	A_52_P430247	Nacc1
1	A_55_P1976690	Snrnp35
1	A_52_P504361	Naglu
1	A_51_P201338	Mtss1
1	A_51_P464234	Fkbp2
1	A_55_P2028394	D2Ertd391e
1	A_55_P1976224	Ckb
1	A_55_P2124120	Ywhae
1	A_55_P2294184	Tmem2
1	A_55_P2172440	Scarf2
1	A_52_P550185	Urm1
1	A_55_P2151546	Adarb1
1	A_55_P2026325	Gm3534
1	A_55_P2061690	Atp5d
1	A_55_P2053258	Wdr51a
1	A_51_P272553	Bhlhe40
1	A_51_P118742	Drg2
1	A_52_P411331	Vac14
1	A_52_P129443	AV249152
1	A_51_P215066	Tmem85
1	A_55_P2055217	A_55_P2055217
1	A_51_P376789	Athl1
1	A_55_P2055632	2410001C21Rik
1	A_52_P362981	ENSMUST00000068960
1	A_55_P2136832	Gm6981
1	A_66_P120472	Pglyrp2
1	A_52_P59579	Tmbim6
1	A_55_P2165719	Pcyt1a
1	A_55_P2112797	A_55_P2112797
1	A_55_P2064896	Gm8580
1	A_51_P448489	Mea1
1	A_51_P349008	Ptges2
1	A_55_P2058494	Gm4416
1	A_52_P506344	B3gat3
1	A_52_P329917	Prrg2
1	A_55_P1962234	Bad
1	A_55_P1966843	Gm12070
1	A_51_P496400	Med9
1	A_51_P418526	Sfxn1
1	A_52_P435670	Npepl1
1	A_51_P429209	Smpd1
1	A_65_P12392	Timp2
1	A_52_P131490	Atg4b
1	A_55_P1978962	Slc9a3r2
1	A_51_P286373	Ttll12
1	A_55_P2139937	Lrrc56
1	A_51_P440790	Dpp7
1	A_55_P2159070	2810025M15Rik
1	A_55_P2066697	Trim47
1	A_51_P309534	Pex14
1	A_52_P419162	ENSMUST00000089514
1	A_55_P2074291	Fbxo6
1	A_52_P516091	Pla2g15
1	A_55_P1968108	A_55_P1968108
1	A_51_P487678	Dtnbp1
1	A_55_P2069176	NAP014020-001
1	A_55_P1984283	NAP115100-1
1	A_55_P2103902	Mrpl4
1	A_52_P515036	Htatip2
1	A_51_P416585	Hdlbp
1	A_55_P2027412	LOC100045065
1	A_51_P226364	Ccdc56
1	A_51_P153170	Cyb5r3
1	A_55_P1962483	Gm4943
1	A_51_P498023	Scyl1
1	A_55_P1957393	A_55_P1957393
1	A_51_P421182	Sys1
1	A_55_P1981494	H2-Bl
1	A_66_P112024	Gm6816
1	A_51_P160544	Efemp2
1	A_52_P168567	Cebpa
1	A_55_P2068849	Nudc
1	A_51_P468294	Polg
1	A_66_P104527	Tbl1x
1	A_55_P2107192	NAP111445-1
1	A_51_P210603	Cyp4f13
1	A_51_P485260	Rgl1
1	A_51_P342707	Pold2
1	A_55_P2096883	Steap3
1	A_55_P2177386	Cradd
1	A_51_P138760	Abcd4
1	A_55_P2121961	Psmc3
1	A_51_P370825	Ccdc124
1	A_51_P519276	Ndufb7
1	A_51_P359570	Ifit3
1	A_51_P404413	Bckdk
1	A_55_P1955479	NAP063195-1
1	A_55_P2079064	Ppnr
1	A_55_P2133680	NAP102340-1
1	A_66_P116195	Psmd13
1	A_51_P480499	Cox4nb
1	A_55_P2167005	NAP063054-1
1	A_52_P559557	BC026585
1	A_51_P296057	Upf1
1	A_52_P507305	Iah1
1	A_55_P2043287	Aes
1	A_55_P2153587	Afg3l1
1	A_51_P323521	Snx21
1	A_55_P2091494	D16H22S680E
1	A_51_P351394	Vps45
1	A_55_P1989013	Eif6
1	A_51_P370341	Zbtb48
1	A_55_P2184009	Rnd2
1	A_51_P483261	Pomt1
1	A_55_P1984284	Gapdh
1	A_55_P1982201	Sgsm2
1	A_51_P292116	Ica1
1	A_55_P2141860	Aen
1	A_52_P110270	Rdbp
1	A_55_P1992811	Nudc
1	A_55_P2040971	Tom1
1	A_52_P280899	Wdr33
1	A_55_P2040936	Eng
1	A_55_P2055369	LOC100045699
1	A_55_P2103429	Psmc3
1	A_55_P2022861	Elovl1
1	A_55_P1967224	A_55_P1967224
1	A_55_P1981155	Phldb1
1	A_55_P2139385	Gm12070
1	A_55_P2161126	A_55_P2161126
1	A_51_P322640	Ccl24
1	A_55_P2038412	Acot8
1	A_51_P422208	Dpagt1
1	A_55_P2021908	A_55_P2021908
1	A_55_P2186446	A_55_P2186446
1	A_55_P1986466	Fam134a
1	A_51_P392090	Tmem19
1	A_55_P2007768	LOC675602
1	A_51_P339540	Cdkn1c
1	A_55_P2105286	Lrrc56
1	A_55_P1995092	H2-Q10
1	A_51_P121228	Ascc2
1	A_55_P2052881	A_55_P2052881
1	A_55_P2069995	A_55_P2069995
1	A_55_P2131481	A_55_P2131481
1	A_55_P2046363	Mapkap1
1	A_55_P2037689	A_55_P2037689
1	A_55_P2144512	LOC100047861
1	A_52_P587738	P2ry2
1	A_52_P385606	Ckb
1	A_55_P2011087	Gnptg
1	A_52_P354298	Ap2a2
1	A_51_P437021	Trak1
1	A_55_P2141876	Ldha
1	A_55_P2068228	A_55_P2068228
1	A_52_P634447	Hs1bp3
1	A_55_P1977468	Dab2ip
1	A_51_P415220	Zmat3
1	A_55_P2054128	NAP059626-1
1	A_55_P2175272	A_55_P2175272
1	A_55_P2098300	Chmp6
1	A_51_P468329	Psmb7
1	A_51_P486610	Afg3l1
1	A_55_P2152836	A_55_P2152836
1	A_55_P2186025	NAP092544-001
1	A_51_P359636	Lgals3bp
1	A_52_P491569	1700017B05Rik
1	A_55_P2108689	Gm4795
1	A_55_P1977653	Palld
1	A_51_P483922	Tm9sf4
1	A_51_P455241	BC011248
1	A_55_P2168058	Glod4
1	A_51_P345792	Tmem180
1	A_55_P2090406	H13
1	A_55_P2016356	Eif3b
1	A_55_P2087872	LOC634088
1	A_51_P151968	Eif2b5
1	A_55_P1984069	NAP000003-031
1	A_51_P183995	Paf1
1	A_52_P193029	Hadha
1	A_66_P139493	C330006A16Rik
1	A_55_P2076545	F5
1	A_51_P252410	Cope
1	A_51_P492446	1110057K04Rik
1	A_51_P310896	Pfkl
1	A_55_P2150025	Otub1
1	A_51_P128065	Prcc
1	A_52_P179238	H2afy
1	A_55_P2272007	Lrrfip2
1	A_51_P487278	Yipf3
1	A_51_P323620	Thyn1
1	A_55_P2093013	NAP059413-1
1	A_66_P111021	Nlrp6
1	A_51_P341177	Ddah2
1	A_51_P216075	Ddost
1	A_66_P117682	NAP095570-001
1	A_55_P2119100	Yipf1
1	A_52_P633410	Gabarapl1
1	A_55_P2031999	9030617O03Rik
1	A_66_P102047	Tbc1d13
1	A_55_P1955975	Afg3l2
1	A_51_P141554	Med22
1	A_55_P2107785	Gm13105
1	A_55_P2059342	Lamp1
1	A_51_P212560	Cog7
1	A_66_P111217	NAP114407-1
1	A_51_P217236	Derl1
1	A_51_P187171	BC003266
1	A_51_P262101	Ptcd2
1	A_51_P371750	Marco
1	A_55_P2028788	Slc39a11
1	A_55_P2093649	NAP114342-1
1	A_51_P205099	Dazap1
1	A_55_P2071532	NAP058964-1
1	A_55_P2004777	Micall2
1	A_55_P2096657	Gm13464
1	A_55_P2151273	Elovl1
1	A_55_P2168643	ENSMUST00000117435
1	A_66_P136364	NAP026415-1
1	A_52_P164709	Wdr51a
1	A_51_P468464	Gdpd5
1	A_55_P2092046	NAP058897-1
1	A_51_P369628	Ptov1
1	A_55_P2055442	Pafah2
1	A_51_P450812	Cog4
1	A_51_P483311	Mpv17l2
1	A_55_P1994258	Gapdh
1	A_51_P436189	Nudt22
1	A_51_P256202	Ctsz
1	A_51_P433824	Tpi1
1	A_52_P481686	Wtip
1	A_51_P199866	Pin1
1	A_55_P2136121	9030617O03Rik
1	A_51_P430973	Paqr7
1	A_52_P229210	NAP061773-1
1	A_51_P210928	Tsta3
1	A_55_P2153292	Tubb2c
1	A_55_P2144003	NAP060554-1
1	A_52_P85864	Eif6
1	A_55_P1997628	LOC436420
1	A_51_P421846	Ech1
1	A_55_P2024841	Gstt1
1	A_55_P1963443	Vps18
1	A_55_P2125643	A_55_P2125643
1	A_52_P541157	Calu
1	A_55_P2007738	2210403K04Rik
1	A_55_P1981836	BC020535
1	A_55_P2087923	Otud3
1	A_55_P2112360	Arhgap17
1	A_66_P140076	A_66_P140076
1	A_51_P329413	Pomgnt1
1	A_51_P174415	Fam134a
1	A_55_P2020128	Dhrs3
1	A_52_P543430	NAP095541-001
1	A_55_P2156625	A_55_P2156625
1	A_55_P2066533	A_55_P2066533
1	A_52_P488612	Btbd9
1	A_55_P1999842	Gm3386
1	A_51_P140211	Ndufv3
1	A_66_P131205	Gm9034
1	A_55_P2168628	Sac3d1
1	A_55_P1982211	Gm4114
1	A_51_P193794	Lrp1
1	A_55_P2172121	Mxd4
1	A_51_P462546	Gmppa
1	A_52_P222350	Flnb
1	A_52_P624362	Aamp
1	A_55_P1957957	Dhx34
1	A_51_P479043	Nif3l1
1	A_52_P558609	Clec16a
1	A_52_P636343	Wipi2
1	A_55_P2012399	Gm5884
1	A_51_P475228	Armc6
1	A_51_P192847	Ghdc
1	A_55_P1984009	Rsph3b
1	A_55_P1995151	A_55_P1995151
1	A_66_P102046	A_66_P102046
1	A_55_P2005719	NAP070997-1
1	A_55_P1998097	Tmem214
1	A_55_P2037425	Gapdh
1	A_51_P454666	Arl6ip4
1	A_55_P2088965	Scarb1
1	A_51_P430929	Fam20a
1	A_52_P200359	Aco2
1	A_52_P370311	Plbd2
1	A_55_P2025153	Hmgb1
1	A_51_P203878	Dynll2
1	A_55_P2156504	A_55_P2156504
1	A_55_P1992174	Tars2
1	A_51_P433733	Nucb1
1	A_51_P101573	Klc4
1	A_55_P2210315	1110007L15Rik
1	A_55_P2001628	Rps4y2
1	A_55_P1975011	Ufc1
1	A_51_P403693	Uba5
1	A_55_P2106426	Gm10313
1	A_52_P287052	Sssca1
1	A_52_P679101	Tjp2
1	A_51_P357664	Hras1
1	A_52_P478729	Atg2a
1	A_51_P103222	Slc39a4
1	A_55_P2071691	Kank3
1	A_55_P2124543	Gnptg
1	A_55_P2033530	Gm6981
1	A_66_P102395	Elac2
1	A_55_P2014326	LOC100047416
1	A_55_P1967330	Gm5069
1	A_51_P464911	Msrb2
1	A_55_P2016675	Ogfr
1	A_51_P273755	Exoc7
1	A_51_P406334	Dnlz
1	A_55_P2168243	LOC675695
1	A_51_P165984	Aup1
1	A_55_P1999785	Gm14048
1	A_65_P16603	Bad
1	A_55_P2107398	Gm9855
1	A_55_P2013273	A_55_P2013273
1	A_51_P288257	Cdk5rap3
1	A_66_P105074	Enpp5
1	A_55_P2088425	Tcn2
1	A_52_P583973	Lrpap1
1	A_51_P437717	0610031J06Rik
1	A_55_P2037677	Cttn
1	A_55_P2075140	Sirt3
1	A_55_P1980548	LOC100047388
1	A_55_P2091681	Nudt1
1	A_51_P150802	Mpv17
1	A_55_P1995623	Pomp
1	A_52_P542290	Pdxdc1
1	A_52_P869802	Thoc3
1	A_55_P2103682	A_55_P2103682
1	A_55_P2048840	Ppil2
1	A_51_P306067	Lpp
1	A_55_P1997926	Gm15294
1	A_55_P2055875	Josd2
1	A_51_P181451	C1qa
1	A_55_P2185359	Gm7251
1	A_55_P2112379	NAP111311-1
1	A_55_P2057291	4632411B12Rik
1	A_52_P686785	Lyve1
1	A_51_P147373	Dpp3
1	A_55_P1961414	A_55_P1961414
1	A_52_P282741	Sdc3
1	A_55_P2181251	A430105I19Rik
1	A_55_P2124097	Gm6981
1	A_55_P2012406	Gm10290
1	A_66_P111562	Ccnd1
1	A_55_P2099358	Cars
1	A_51_P482711	Dhcr24
1	A_51_P117865	Fam20c
1	A_51_P256304	Mrpl37
1	A_55_P2029574	Por
1	A_55_P1989076	Slc22a23
1	A_55_P2146249	A_55_P2146249
1	A_52_P160518	Sfmbt1
1	A_55_P2019650	LOC100044825
1	A_66_P130960	Psmd11
1	A_51_P332799	Clptm1
1	A_55_P1988424	Tpi1
1	A_55_P2001072	NAP071120-1
1	A_55_P2059323	Gm13315
1	A_51_P333349	Tmem120a
1	A_55_P2137406	Bax
1	A_55_P2121856	Ier5l
1	A_66_P138976	Lpin2
1	A_55_P1994898	LOC634990
1	A_51_P499864	Tubg1
1	A_55_P2176292	Gm11270
1	A_51_P282227	As3mt
1	A_51_P371174	Bag3
1	A_55_P2126489	ENSMUSG00000074747
1	A_55_P2046398	Eif4a1
1	A_55_P2076639	Vps25
1	A_55_P2001510	Gm2451
1	A_55_P2141878	Ldha
1	A_51_P333099	Mrps15
1	A_51_P502150	Slc9a3r1
1	A_51_P109835	Uqcrc1
1	A_51_P211968	Lcmt1
1	A_55_P2046378	Eif4g1
1	A_51_P384629	Ctsd
1	A_51_P145415	Lpcat3
1	A_55_P2160204	NAP060545-1
1	A_52_P582112	Hcfc1r1
1	A_55_P2034110	Tgm2
1	A_51_P107234	Abcf1
1	A_55_P2062733	NAP111347-1
1	A_51_P392861	Med25
1	A_51_P484054	F7
1	A_55_P1971093	NAP096516-001
1	A_51_P428364	Psma6
1	A_55_P1955747	Gm12070
1	A_55_P2081133	Gapdh
1	A_55_P1984070	Gm10290
1	A_51_P384113	9330129D05Rik
1	A_51_P181523	Tmem214
1	A_51_P346104	Sgta
1	A_55_P2386236	Ceacam2
1	A_55_P2060938	Gm7189
1	A_55_P1982451	Hmgn5
1	A_66_P106968	NAP111412-1
1	A_55_P1992257	Ap1s1
1	A_51_P473219	Siae
1	A_55_P1981099	NAP061423-1
1	A_52_P113700	Sfxn1
1	A_55_P2144511	LOC100047861
1	A_52_P485007	Abca2
1	A_51_P371485	Fam175b
1	A_55_P2085932	Robld3
1	A_55_P1953485	Copz1
1	A_51_P155303	1110032A13Rik
1	A_55_P2125841	Cog1
1	A_55_P2133679	NAP102340-1
1	A_52_P238816	Ppt2
1	A_51_P449048	Cndp2
1	A_55_P2015337	NAP063231-1
1	A_55_P2108483	A_55_P2108483
1	A_55_P1961188	Gm6981
1	A_55_P2145804	Aen
1	A_52_P367745	Acads
1	A_55_P2112701	NAP111311-1
1	A_55_P2035892	Prkcsh
1	A_51_P282508	Rhoc
1	A_51_P260658	Amdhd2
1	A_55_P2099141	NAP112946-1
1	A_51_P329928	Phlda3
1	A_51_P169693	Bst2
1	A_55_P2134427	NAP111310-1
1	A_51_P414889	Ifi35
1	A_55_P2045040	F7
1	A_66_P111401	Fbxw8
1	A_51_P314285	Tmem86a
1	A_55_P2092384	Pik3r2
1	A_55_P2014645	2310008H09Rik
1	A_51_P189905	Dad1
1	A_55_P2134790	Qsox1
1	A_55_P2185160	NAP061301-1
1	A_51_P440568	Stk19
1	A_55_P2014274	LOC100047416
1	A_55_P2168781	A_55_P2168781
1	A_55_P2037424	Gm16470
1	A_51_P161890	Fcgrt
1	A_51_P506045	Pgcp
1	A_55_P2087561	Gm5506
1	A_55_P2152292	Map2k2
1	A_55_P1995012	Plekhm2
1	A_51_P368855	H2-Ke2
1	A_55_P2152114	Zfyve19
1	A_51_P174961	F10
1	A_55_P2127692	Timm50
1	A_52_P230904	Wdr18
1	A_55_P1966863	Mad2l2
1	A_51_P255682	Mfge8
1	A_55_P2161055	Trp63
1	A_55_P2118810	A_55_P2118810
1	A_55_P2118866	Cmah
1	A_55_P1960873	Mbd3
1	A_55_P2135023	A_55_P2135023
1	A_55_P1993629	NAP062956-1
1	A_55_P1996202	EG622268
1	A_55_P2093650	NAP114342-1
1	A_66_P137654	Smpd2
1	A_51_P327295	Akr1a4
1	A_52_P311245	Scarb2
1	A_55_P2000090	Arf1
1	A_55_P2085596	Nudt1
1	A_55_P1966209	Fez2
1	A_55_P1965836	Crebbp
1	A_55_P1980119	Gltpd1
1	A_52_P159885	Ddx49
1	A_55_P2103561	Prdx6
1	A_52_P478256	Samm50
1	A_55_P1993268	Ap1s1
1	A_52_P612803	Ccng1
1	A_51_P464981	Map1lc3a
1	A_55_P2336558	Chn2
1	A_52_P221024	NAP000003-007
1	A_55_P2092329	Adrm1
1	A_51_P396818	2810428I15Rik
1	A_51_P438666	Keap1
1	A_51_P408363	Cfp
1	A_66_P100021	Ncaph2
1	A_55_P2079089	Fuca1
2	A_55_P2003592	LOC100047880
2	A_55_P2064965	ENSMUST00000098392
2	A_55_P2118062	ENSMUST00000117274
2	A_55_P1955422	Gm1715
2	A_55_P2155136	Rtp2
2	A_55_P2068134	ENSMUST00000100055
2	A_55_P2102897	Gm12657
2	A_55_P2076524	LOC100046441
2	A_55_P2160648	Gm6900
2	A_55_P2337033	2310065F04Rik
2	A_55_P2100715	ENSMUST00000110031
2	A_52_P238523	Sprn
2	A_55_P1963419	LOC100044608
2	A_55_P2116988	1700024P12Rik
2	A_55_P2207335	A630071L07Rik
2	A_55_P1964245	Olfr631
2	A_55_P2001290	Ube2e3
2	A_55_P2021570	C87414
2	A_51_P211506	Muc20
2	A_55_P2083149	LOC100046485
2	A_55_P2357303	5430401H09Rik
2	A_55_P2092557	LOC100045328
2	A_51_P312846	Fbxo9
2	A_55_P1972628	Mtcp1
2	A_55_P2002133	Eif2c2
2	A_51_P108629	Prl3b1
2	A_55_P2038573	A_55_P2038573
2	A_55_P2068891	Pear1
2	A_55_P2044587	Sorcs1
2	A_51_P100997	Serpinb3c
2	A_55_P1977802	Folr4
2	A_55_P2081405	LOC100046282
2	A_55_P1958419	NAP094762-001
2	A_51_P244690	Ube2b
2	A_55_P2175381	A_55_P2175381
2	A_55_P1978615	Rpl17
2	A_51_P126437	Enc1
2	A_55_P2108868	Nufip1
2	A_55_P2063490	Csprs
2	A_66_P136632	1500003O03Rik
2	A_52_P618728	ENSMUST00000103362
2	A_55_P1987499	Pttg1
2	A_55_P1953475	A_55_P1953475
2	A_66_P123989	Ikzf5
2	A_55_P1985825	Gm2980
2	A_51_P124345	Cpne5
2	A_55_P2334177	4933428C20Rik
2	A_51_P497317	Tcp11l2
2	A_55_P2058201	Abpd
2	A_52_P67643	ENSMUST00000057580
2	A_55_P1993879	Gm6030
2	A_55_P2072722	Etv3l
2	A_55_P2038152	Ankrd43
2	A_55_P2079841	LOC100047092
2	A_55_P2061135	Rpl17
2	A_66_P131045	Gnl3l
2	A_66_P115080	LOC100044611
2	A_55_P2067332	ENSMUST00000069483
2	A_55_P2120596	BC018473
2	A_55_P2166995	Gm5265
2	A_55_P2009518	Gm5100
2	A_55_P1999182	Cdk12
2	A_51_P136888	Rb1
2	A_51_P176797	Limd2
2	A_55_P2060255	A_55_P2060255
2	A_66_P128537	Isg15
2	A_51_P195506	Csf1
2	A_55_P1953093	Pabpc4
2	A_51_P254299	Dlk2
2	A_55_P2083186	ENSMUST00000077013
2	A_55_P1964009	Zfp217
2	A_55_P2075814	Tnni3k
2	A_55_P2115732	Kif1c
2	A_51_P357744	Jund
2	A_55_P2002988	Dub2a
2	A_55_P2070054	Senp3
2	A_55_P2052325	Hyal6
2	A_55_P2067881	Gm3337
2	A_51_P285446	Lig1
2	A_51_P148684	Pou6f2
2	A_55_P2079041	LOC640343
2	A_55_P2067445	Arf5
2	A_55_P2086075	Gm2058
2	A_55_P2035504	Nt5c3
2	A_55_P2036605	Fhl5
2	A_55_P2144256	Usp17l5
2	A_55_P1964613	ENSMUST00000109326
2	A_51_P123314	Olfr74
2	A_55_P2065370	A_55_P2065370
2	A_55_P2066927	ENSMUST00000108038
2	A_55_P2314657	4931403G20Rik
2	A_66_P101862	ENSMUST00000108851
2	A_55_P2078269	Gm6128
2	A_55_P2029687	Hmox1
2	A_55_P2028184	Fhl3
2	A_55_P2092350	LOC100044612
2	A_55_P2045203	1500003O03Rik
2	A_55_P2158112	Gm9846
2	A_55_P1956513	LOC100045424
2	A_55_P2009066	2010015L04Rik
2	A_55_P2041082	A_55_P2041082
2	A_52_P676198	2010011I20Rik
2	A_55_P1961247	A_55_P1961247
2	A_55_P2036942	Gm4535
2	A_66_P127335	ENSMUST00000064090
2	A_51_P113003	Cenpq
2	A_55_P2068199	Gm4933
2	A_55_P2001334	Gpr31c
2	A_55_P2215880	Ephb2
2	A_51_P499061	Ube2o
2	A_55_P2093168	Rell2
2	A_55_P2372877	A330062J17Rik
2	A_55_P2144055	ENSMUST00000080342
2	A_55_P2044953	Lst1
2	A_66_P112573	Isg20
2	A_55_P2027360	ENSMUST00000103570
2	A_55_P2061452	Gm7634
2	A_55_P2183389	NAP020413-001
2	A_51_P168613	Nuak1
2	A_55_P2315057	Ttll8
2	A_55_P2370370	D1Ertd704e
2	A_51_P136521	Lypd2
2	A_55_P1991069	Gm885
2	A_52_P639402	Kcnk3
2	A_55_P1960496	Ppp1r2
2	A_51_P433000	LOC100044854
2	A_55_P2105262	LOC100046091
2	A_55_P2170509	Yipf4
2	A_55_P2023562	Cd300c
2	A_51_P455647	Car2
2	A_55_P2182106	Rpl39
2	A_55_P2153990	Gm1332
2	A_55_P2181552	Gm44
2	A_55_P2145879	Tpt1
2	A_55_P2047589	ENSMUST00000103328
2	A_55_P1996941	Ube2c
2	A_55_P2134938	Krtap10-4
2	A_55_P2176802	Hipk1
2	A_51_P296608	Gadd45a
2	A_51_P245631	Rftn2
2	A_55_P2232754	Smarcal1
2	A_51_P457528	Ccnb2
2	A_55_P2157952	ENSMUST00000099325
2	A_52_P644972	2410129H14Rik
2	A_55_P2119962	1110034G24Rik
2	A_55_P1976934	ENSMUST00000106449
2	A_55_P2149328	ENSMUST00000104905
2	A_55_P1986567	Gm3238
2	A_51_P116616	Rbm14
2	A_55_P1977968	Epb4.1
2	A_51_P124568	Mpp1
2	A_55_P1957439	LOC100047910
2	A_55_P2258832	5230400M03Rik
2	A_52_P385615	Rnpc3
2	A_55_P2172375	ENSMUST00000105073
2	A_55_P2081540	Gm9124
2	A_55_P2138906	Lrfn1
2	A_52_P359819	Ntf5
2	A_51_P109881	ENSMUST00000085076
2	A_51_P373890	Guca1b
2	A_55_P2017972	Slc7a5
2	A_51_P121455	Slc25a39
2	A_55_P2047962	Gjc2
2	A_55_P2047800	Gm4552
2	A_55_P1970715	LOC100048332
2	A_66_P139615	Gm12409
2	A_55_P1961127	H19
2	A_55_P2079967	Map3k5
2	A_55_P1991585	Blvrb
2	A_51_P276149	Olfr1030
2	A_55_P2157914	A_55_P2157914
2	A_55_P2096355	Gm4392
2	A_52_P438919	Olfr524
2	A_55_P1977071	Fam110a
2	A_66_P101132	Hist1h2bp
2	A_52_P23308	5730508B09Rik
2	A_55_P2006340	Gm11808
2	A_55_P2010539	Gm3384
2	A_51_P218518	Fiz1
2	A_51_P259879	Fkrp
2	A_52_P522977	Ssbp2
2	A_55_P2099571	Nol9
2	A_52_P78123	Dcaf12
2	A_55_P2173506	Nhsl2
2	A_51_P154585	V1ri6
2	A_55_P2004469	A_55_P2004469
2	A_55_P2032458	Gm6934
2	A_52_P354373	1190002F15Rik
2	A_55_P2200628	4733401D01Rik
2	A_55_P2087281	LOC677388
2	A_55_P2028214	Gm4227
2	A_55_P2116898	ENSMUST00000100671
2	A_55_P2145401	Hist1h3c
2	A_55_P2056774	Hsd17b14
2	A_51_P176377	Usp25
2	A_51_P295215	Alkbh5
2	A_55_P1960208	Vcan
2	A_51_P117477	Slc27a1
2	A_51_P407789	LOC100048356
2	A_55_P2117630	Snrnp25
2	A_55_P2022263	BC099450
2	A_55_P2017774	Gm6790
2	A_55_P2102833	ENSMUST00000105709
2	A_55_P2416097	A130082J08Rik
2	A_52_P684378	Gpx1
2	A_55_P1958295	Gm6133
2	A_55_P1999246	Gm10318
2	A_55_P2353004	4930568K20Rik
2	A_55_P2155574	Gm4986
2	A_55_P1961152	Pou3f1
2	A_55_P2007234	ENSMUST00000066005
2	A_55_P1996826	Cilp2
2	A_51_P417891	Trim10
2	A_55_P2084568	A_55_P2084568
2	A_55_P2151855	Acp1
2	A_55_P1963080	Rps12
2	A_51_P311694	Ypel5
2	A_55_P2157408	XM_001474496
2	A_51_P353392	Cript
2	A_51_P345046	Metap2
2	A_55_P1987434	Fam196a
2	A_51_P240453	Nusap1
2	A_55_P2312144	B230398E01Rik
2	A_55_P2173452	Gm4704
2	A_55_P1961463	Bnip3l
2	A_55_P2006366	NAP106421-1
2	A_55_P2161278	ENSMUST00000098328
2	A_55_P2032445	Slc25a37
2	A_51_P401263	Eme1
2	A_55_P1985005	Ghrh
2	A_55_P2062926	D430041D05Rik
2	A_55_P2160543	Tcp10a
2	A_55_P2160383	Gm4852
2	A_55_P2054913	Olfr406
2	A_55_P2044395	ENSMUST00000097309
2	A_55_P2096630	Ssxb9
2	A_55_P2353462	9530036O11Rik
2	A_55_P2081110	LOC100046741
2	A_55_P2117681	Rnf115
2	A_66_P135372	LOC100045417
2	A_55_P1985313	Gm2703
2	A_55_P2105346	ENSMUST00000118036
2	A_52_P744437	ENSMUST00000098678
2	A_52_P50478	Rnf123
2	A_55_P2091308	Rpl38
2	A_55_P2085835	5330417C22Rik
2	A_55_P2316760	9430063H18Rik
2	A_55_P1996365	Ifna14
2	A_55_P1984770	2810453I06Rik
2	A_55_P2032165	LOC545379
2	A_55_P2022149	A_55_P2022149
2	A_55_P2040227	3110082D06Rik
2	A_55_P1994509	Spnb5
2	A_55_P2131844	LOC676177
2	A_55_P2381926	Jam2
2	A_55_P2173183	Cdk5r1
2	A_55_P2082979	Irak2
2	A_66_P132496	ENSMUST00000115065
2	A_55_P1954436	Gm7967
2	A_55_P2167236	Olfr1184
2	A_55_P2078735	AI662270
2	A_55_P2089955	Rhox7
2	A_55_P2027288	Gm8630
2	A_55_P1982883	Gys1
2	A_55_P2086087	Gm11589
2	A_55_P1999261	ENSMUST00000070378
2	A_55_P2157388	Skint9
2	A_55_P2030848	4933416I08Rik
2	A_51_P342716	Ppp1cb
2	A_55_P2113439	Caln1
2	A_51_P486719	1700090G07Rik
2	A_55_P2026370	Dcaf7
2	A_52_P275069	Gm6792
2	A_51_P114966	Prss37
2	A_55_P2155876	Gm16501
2	A_51_P154469	Ccndbp1
2	A_51_P286826	43169
2	A_66_P120140	1700069B07Rik
2	A_51_P122035	Nipa1
2	A_55_P2177578	ENSMUST00000100436
2	A_55_P2094049	AU042671
2	A_66_P132613	C230057M02Rik
2	A_55_P1985101	ENSMUST00000107159
2	A_55_P2016851	Lce1a2
2	A_55_P2020326	Madcam1
2	A_55_P2145029	Gm826
2	A_55_P2046109	NAP092838-001
2	A_55_P2251082	Qk
2	A_55_P1999067	Gm10325
2	A_55_P2084571	A_55_P2084571
2	A_55_P2159565	Tas2r131
2	A_55_P2031125	Ube2l6
2	A_55_P2174942	Gm8062
2	A_66_P118316	ENSMUST00000065508
2	A_55_P2061492	ENSMUST00000097408
2	A_55_P2078780	Etv4
2	A_55_P2126890	LOC100047930
2	A_51_P397468	Rundc3a
2	A_51_P275642	ENSMUST00000103459
2	A_55_P2046593	Gm15226
2	A_55_P1980671	Olfr324
2	A_51_P289107	Hrh3
2	A_55_P2129309	ENSMUST00000105501
2	A_55_P2210724	Trcg1
2	A_55_P2053597	A_55_P2053597
2	A_55_P2146749	Rps13
2	A_51_P270733	Syngr1
2	A_66_P108178	Lin52
2	A_55_P2032039	Bola3
2	A_55_P2169104	Odz4
2	A_55_P2011395	Bcorl1
2	A_52_P63973	ENSMUST00000103374
2	A_55_P2183972	Sh3bp1
2	A_66_P128453	Muc12
2	A_55_P2006183	ENSMUST00000065125
2	A_66_P135882	Rrp1
2	A_51_P327451	Alas2
2	A_55_P2175502	D6Mm5e
2	A_52_P313285	ENSMUST00000078779
2	A_55_P1987730	5730469M10Rik
2	A_55_P1993012	ENSMUST00000105060
2	A_55_P2184385	Gm2908
2	A_55_P1990678	A_55_P1990678
2	A_55_P2013983	LOC100046858
2	A_55_P1957291	Rpl39
2	A_55_P2089898	Frmd3
2	A_51_P353524	4930568D16Rik
2	A_55_P1975065	Jhdm1d
2	A_51_P194628	Tmco7
2	A_55_P1996046	2810021G02Rik
2	A_55_P2081885	A_55_P2081885
2	A_55_P2064492	Pcmtd2
2	A_55_P2039235	Mat2b
2	A_55_P2009111	LOC100047367
2	A_55_P2128821	Selk
2	A_51_P406165	Fam55b
2	A_52_P598835	2010109K11Rik
2	A_55_P2146297	Lmx1b
2	A_55_P2040367	Bola3
2	A_66_P138780	Tceb2
2	A_55_P1980316	Pcbp2
2	A_51_P498772	1700019D03Rik
2	A_55_P2111277	ENSMUST00000105081
2	A_55_P2019784	Lrrtm1
2	A_55_P2168397	LOC640480
2	A_55_P2017373	Ina
2	A_55_P2139814	ENSMUST00000101533
2	A_52_P180408	Bcas2
2	A_55_P2164502	ENSMUST00000105072
2	A_55_P1965876	Opn1mw
2	A_55_P2151672	Gm5316
2	A_55_P2158448	Gdf3
2	A_51_P511511	Stk33
2	A_55_P2004126	Gm4399
2	A_55_P2030194	Ifna5
2	A_55_P2074796	Cdkn2c
2	A_55_P1979126	Tuba3a
2	A_55_P1982532	A_55_P1982532
2	A_55_P2055299	A_55_P2055299
2	A_55_P2141943	ENSMUST00000111637
2	A_55_P2009427	Nrsn2
2	A_51_P397876	En2
2	A_55_P1984152	Gm11589
2	A_66_P135872	ENSMUST00000058189
2	A_55_P2081981	ENSMUST00000098108
2	A_55_P2372325	Zim3
2	A_55_P1960566	Csda
2	A_55_P2396375	1810073O08Rik
2	A_55_P2085370	ENSMUST00000061764
2	A_55_P2164503	ENSMUST00000105072
2	A_55_P2004821	Olfr1417
2	A_51_P291819	2310033P09Rik
2	A_52_P370443	Riok3
2	A_51_P267700	Gkn3
2	A_55_P2126394	Pax5
2	A_55_P2088490	Acad10
2	A_55_P2094729	Sox10
2	A_55_P1961461	Bnip3l
2	A_51_P223036	Fbxo30
2	A_55_P2100973	Irf6
2	A_55_P2103937	Gm10362
2	A_66_P109562	Gm12271
2	A_55_P2119721	Gm5244
2	A_55_P2032916	Slc6a20a
2	A_66_P136102	Lefty2
2	A_51_P231946	1700029P11Rik
2	A_55_P1984118	Gfra4
2	A_55_P2002351	Lats2
2	A_55_P2145913	ENSMUST00000069425
2	A_51_P297105	Ucp2
2	A_55_P2129217	A_55_P2129217
2	A_55_P2015405	RP23-269N23.3
2	A_55_P2040559	A_55_P2040559
2	A_55_P2027157	Rph3al
2	A_55_P2132844	Rps16
2	A_55_P2061381	Ghitm
2	A_55_P1996998	Polr2a
2	A_55_P2101739	A_55_P2101739
2	A_55_P1956017	Usp45
2	A_55_P2149942	Ninj2
2	A_52_P562676	Sult4a1
2	A_55_P2057519	Rpl17
2	A_55_P2046943	Bnip3l
2	A_55_P2145617	Krt80
2	A_55_P1962139	LOC637796
2	A_55_P2164221	Tpt1
2	A_55_P1987494	Gabrr2
2	A_55_P1972128	Ccndbp1
2	A_55_P1965827	Ubb
2	A_55_P2101074	Gm3848
2	A_55_P2162404	LOC100047327
2	A_52_P67212	2900052N01Rik
2	A_55_P2085979	Igf1
2	A_55_P2114363	D130037M23Rik
2	A_55_P2078138	Otop1
2	A_51_P261835	Tmem8c
2	A_51_P156631	Glrx5
2	A_51_P317433	Mesp2
2	A_52_P622850	Hes5
2	A_55_P2063626	Matk
2	A_55_P2046790	ENSMUST00000109469
2	A_55_P2129057	Gm7193
2	A_55_P2009774	Zic1
2	A_55_P2083184	LOC16697
2	A_55_P1958697	Prr8
2	A_51_P432851	Dhrs11
2	A_55_P2080995	Tgif2lx
2	A_55_P1981884	ENSMUST00000109776
2	A_51_P504815	Stfa3
2	A_55_P2104662	Ttc33
2	A_55_P2096340	Rnf170
2	A_55_P1958902	A_55_P1958902
2	A_55_P2131719	LOC100044026
2	A_51_P210350	Slc17a8
2	A_55_P2060343	Zfp352
2	A_55_P1968774	Ptk2b
2	A_52_P37431	NAP114294-1
2	A_55_P1970120	Vopp1
2	A_55_P2032703	Foxp3
2	A_55_P2032559	NAP099731-001
2	A_51_P148314	Fam117a
2	A_55_P2117028	Mtmr3
2	A_55_P2166024	V1rd1
2	A_55_P1954400	NAP113365-1
2	A_66_P101942	Gm9706
2	A_55_P2129776	Prrt1
2	A_55_P2197953	2010004M13Rik
2	A_55_P1959624	ENSMUST00000101409
2	A_55_P2152184	Gm2559
2	A_55_P2085518	LOC100046792
2	A_51_P518841	Fev
2	A_55_P2126014	Gm7123
2	A_55_P2097340	Camkv
2	A_55_P2228327	4921529L05Rik
2	A_55_P2097393	Txndc8
2	A_55_P2015941	ENSMUST00000035278
2	A_55_P2108983	Gm4229
2	A_51_P353882	Zfp580
2	A_55_P1975285	Lrig2
2	A_55_P2219581	C76332
2	A_52_P309337	Metap2
2	A_55_P1954768	A_55_P1954768
2	A_55_P2391499	4933415J04Rik
2	A_55_P1988951	Gm8304
2	A_51_P151020	Tnp1
2	A_55_P2063992	Rps5
2	A_51_P239166	Adam21
2	A_55_P2123331	Cog2
2	A_55_P2157260	Gm13375
2	A_55_P1998892	Smox
2	A_52_P473106	Otos
2	A_55_P2185085	TC1625260
2	A_51_P494992	Runx3
2	A_66_P134441	Pcnxl3
2	A_55_P2154263	ENSMUST00000018810
2	A_55_P1968129	Tceb1
2	A_52_P77080	Gypa
2	A_66_P124136	ENSMUST00000114044
2	A_55_P2176248	Gm12270
2	A_55_P1972634	Mtcp1
2	A_55_P2160381	A_55_P2160381
2	A_55_P2136880	Ppp1r15a
2	A_55_P2013203	Oxtr
2	A_55_P2103698	Isg15
2	A_55_P2424060	4930529F24Rik
2	A_55_P2021211	ENSMUST00000092858
2	A_55_P1969511	Ttc23l
2	A_55_P2074371	Lin28
2	A_51_P360004	4833422F24Rik
2	A_52_P288251	Tmem204
2	A_55_P2020084	Gm9041
2	A_55_P2117420	Gm10257
2	A_52_P642207	Mkrn1
2	A_55_P2015044	Aph1a
2	A_51_P332932	ENSMUST00000056256
2	A_66_P101013	Tssk4
2	A_55_P2013029	Gm9631
2	A_55_P2120993	Zfp282
2	A_55_P2022429	1700027J07Rik
2	A_52_P53470	ENSMUST00000074862
2	A_55_P2020549	ENSMUST00000112311
2	A_55_P1989053	LOC100045270
2	A_55_P2010641	Slc38a5
2	A_55_P2102664	ENSMUST00000099266
2	A_55_P2034081	Hrh1
2	A_52_P238858	Shisa9
2	A_65_P11425	ENSMUST00000112974
2	A_55_P1963549	V1rd12
2	A_55_P2093974	Mphosph10
2	A_55_P1971734	Reck
2	A_55_P2021615	Gm13931
2	A_52_P682996	Olfr664
2	A_51_P389506	ENSMUST00000118121
2	A_55_P2032024	Uggt2
2	A_55_P1963579	ENSMUST00000105065
2	A_66_P109276	NAP024863-001
2	A_55_P1967708	LOC100046301
2	A_55_P2051825	Ephx3
2	A_55_P2108324	Med12
2	A_55_P2075627	Apc2
2	A_52_P246749	Ghitm
2	A_55_P2171047	Oaz1
2	A_66_P135842	Fip1l1
2	A_55_P2160412	Xylt2
2	A_55_P2040567	LOC100047154
2	A_55_P1953728	Nes
2	A_55_P2123907	Tmem200b
2	A_55_P2351215	3300002P13Rik
2	A_55_P2154097	Gm12770
2	A_55_P2171993	1600027N09Rik
2	A_55_P2039551	Gm6683
2	A_55_P2166069	2310079G19Rik
2	A_55_P2019349	ENSMUST00000115604
2	A_51_P519364	Fam83f
2	A_55_P2094731	Sox13
2	A_55_P2044109	Gm12938
2	A_55_P1966760	Gm7079
2	A_51_P343429	Slc25a37
2	A_55_P2228715	5730422E09Rik
2	A_55_P2323913	2900041H08Rik
2	A_55_P2004354	Gm2694
2	A_51_P403610	Olfr1339
2	A_55_P2159807	Rfc4
2	A_55_P2011794	LOC636441
2	A_55_P2026878	LOC100047557
2	A_55_P1976908	LOC100044509
2	A_55_P2004208	Defa-rs2
2	A_51_P179921	Igdcc3
2	A_55_P1967712	Adamts13
2	A_55_P1963930	1810058I24Rik
2	A_55_P1984133	ENSMUST00000118002
2	A_55_P2052719	1110020G09Rik
2	A_55_P2026025	Gm5623
2	A_51_P266248	ENSMUST00000103424
2	A_55_P2158384	Aanat
2	A_66_P111426	Lce1a2
2	A_55_P2059680	Gm11938
2	A_55_P2061134	A_55_P2061134
2	A_55_P2032267	Fam103a1
2	A_55_P2069410	Gm12605
2	A_55_P2140195	Gm15517
2	A_55_P2125623	LOC100046677
2	A_55_P2070940	Krtap20-2
2	A_55_P2063047	Gm14206
2	A_55_P1957144	ENSMUST00000107465
2	A_55_P1970062	Igsf9b
2	A_52_P276935	Dnajb6
2	A_51_P299062	Kel
2	A_51_P421303	Caly
2	A_66_P133928	Fundc2
2	A_55_P2020962	A_55_P2020962
2	A_52_P241508	Zbtb46
2	A_55_P2102469	Gm6428
2	A_52_P87503	F830116E18Rik
2	A_55_P2186672	Rps14
2	A_51_P161929	Tspo2
2	A_55_P2038187	BC051019
2	A_55_P2041432	Il1rap
2	A_51_P241769	Rhd
2	A_55_P2007678	Trpc2
2	A_55_P1981845	LOC100045291
2	A_66_P107536	ENSMUST00000068250
2	A_55_P2095538	Gm2533
2	A_55_P2140042	Krt31
2	A_55_P2110200	Ubox5
2	A_55_P1957911	LOC100048691
2	A_51_P329370	Snrnp25
2	A_55_P2008407	Ppp1r14c
2	A_55_P2069392	LOC640877
2	A_66_P132493	Siglece
2	A_55_P2134566	ENSMUST00000056413
2	A_55_P2067700	Tas2r113
2	A_55_P1980677	1700007K09Rik
2	A_55_P1973448	Ybx2
2	A_55_P2039896	Dnajc14
2	A_55_P2164428	Cd27
2	A_55_P2044468	4921513D23Rik
2	A_55_P2166123	Atp9a
2	A_52_P633560	Nodal
2	A_55_P2009813	LOC639496
2	A_55_P1954302	Esrrb
2	A_66_P114964	4930546G22Rik
2	A_55_P2012599	Kifc5c
2	A_55_P2135750	Gm3911
2	A_55_P1995126	Gm11942
2	A_55_P2069961	Gm10063
2	A_55_P2092125	ENSMUST00000100300
2	A_55_P1975090	Gm12623
2	A_55_P2122300	Cir1
2	A_51_P520857	LOC100134990
2	A_55_P2131193	NAP060843-1
2	A_55_P2112111	Ube2b
2	A_51_P453736	Apol11b
2	A_55_P2146105	Gm5805
2	A_55_P2168140	Gm5958
2	A_55_P2412329	4930581F22Rik
2	A_55_P2013756	LOC100047703
2	A_55_P2016862	Ncoa4
2	A_55_P1963454	Cenpq
2	A_55_P2129523	NAP058568-1
2	A_55_P1958379	Slit1
2	A_55_P2132800	ENSMUST00000117241
2	A_55_P2171348	Grm2
2	A_51_P493105	Mett5d1
2	A_52_P125253	Olfr123
2	A_66_P107671	9030418K01Rik
2	A_55_P2024625	Ccl21a
2	A_55_P2079520	Mpp1
2	A_55_P2012641	Gm8290
2	A_55_P2129334	ENSMUST00000103499
2	A_66_P101251	ENSMUST00000065364
2	A_55_P2156785	Ppfia3
2	A_52_P406828	Dkc1
2	A_55_P1976207	Arf5
2	A_55_P2154982	Cd8b1
2	A_55_P1977369	Ptprn2
2	A_55_P1995487	Rfx7
2	A_55_P2145557	A_55_P2145557
2	A_55_P2061243	LOC100048863
2	A_55_P2040519	A_55_P2040519
2	A_55_P1970866	Rplp0
2	A_55_P1955542	Olfr522
2	A_51_P160413	Yod1
2	A_55_P2388197	1010001B22Rik
2	A_55_P2147402	ENSMUST00000101121
2	A_55_P2305274	LOC100047485
2	A_55_P2054167	Gm3285
2	A_51_P509643	Snca
2	A_55_P2362601	D4Ertd681e
2	A_55_P2166326	2310001H18Rik
2	A_55_P2038587	ENSMUST00000107381
2	A_55_P2058340	ENSMUST00000038776
2	A_55_P2165504	ENSMUST00000096455
2	A_55_P2141585	NAP121919-001
2	A_55_P2390796	5031420N21Rik
2	A_51_P216605	Hbp1
2	A_55_P2000354	Rgs11
2	A_55_P2151437	Gm6036
2	A_55_P2167645	Gm6936
2	A_55_P2048640	Spock1
2	A_55_P2069985	A_55_P2069985
2	A_55_P2124331	A_55_P2124331
2	A_55_P1965184	Fbxl3
2	A_55_P1967095	LOC100044816
2	A_55_P2057446	Ccdc134
2	A_55_P2143802	LOC100045019
2	A_55_P1963304	ENSMUST00000101283
2	A_55_P2155421	Sec61g
2	A_51_P423948	Cnga2
2	A_55_P2044385	Fgfbp3
2	A_55_P2081510	Atp5j2
2	A_51_P358225	Serinc1
2	A_55_P2147736	Dpysl4
2	A_55_P2132114	ENSMUST00000115782
2	A_55_P2021953	Olfr700
2	A_55_P2150781	ENSMUST00000105815
2	A_55_P1990894	Psmd4
2	A_51_P185869	Hbq1
2	A_55_P2279572	C79015
2	A_66_P127495	A_66_P127495
2	A_66_P101703	Krtap5-5
2	A_55_P2249942	6330531I01Rik
2	A_55_P2397854	4921518K17Rik
2	A_55_P2225751	6330415G19Rik
2	A_55_P2022287	Gm4693
2	A_55_P2081437	ENSMUST00000093200
2	A_55_P2061991	Pnldc1
2	A_55_P2167189	4921504E06Rik
2	A_55_P2100570	Neurog1
2	A_55_P2109032	Olfr545
2	A_52_P146457	Gm11531
2	A_55_P2312783	D030029J20Rik
2	A_55_P2154740	LOC100046007
2	A_55_P2011169	Lce1j
2	A_55_P2068554	A_55_P2068554
2	A_55_P2073699	Bnip3l
2	A_66_P117913	NAP061267-1
2	A_51_P294643	Cdr2
2	A_55_P2370096	D2Ertd612e
2	A_55_P1960775	Rps15a
2	A_55_P2097478	Gda
2	A_55_P2225470	A230092J17Rik
2	A_55_P1981929	Scg5
2	A_66_P123804	Fbxo30
2	A_55_P2035454	Oaz1
2	A_55_P2254779	AU020094
2	A_55_P2040962	Gm1604b
2	A_55_P2045859	LOC100046279
2	A_55_P2275249	Th
2	A_55_P2096797	Nlrp1b
2	A_52_P33382	Gm5226
2	A_55_P2374197	B930086A06Rik
2	A_55_P1963084	Rps13
2	A_55_P1988952	Gm8304
2	A_55_P1994927	Rab3il1
2	A_52_P546162	ENSMUST00000103355
2	A_66_P120605	Fbxo34
2	A_55_P2060330	3110062M04Rik
2	A_55_P2083180	LOC16697
2	A_55_P2398995	Lelp1
2	A_55_P1989936	Gm3561
2	A_55_P2157927	6030446N20Rik
2	A_51_P171107	Tmem35
2	A_55_P2041653	1500009C09Rik
2	A_55_P2181665	LOC100044768
2	A_55_P2197998	D4Ertd58e
2	A_55_P2037657	ENSMUST00000101053
2	A_55_P2139318	ENSMUST00000070876
2	A_55_P2166506	Gm6272
2	A_55_P1978696	ENSMUST00000101612
2	A_55_P2118540	LOC100046103
2	A_55_P2033805	A230051N06Rik
2	A_55_P2108248	Art4
2	A_55_P1961458	Speer1-ps1
2	A_51_P260169	Gstm5
2	A_55_P2065646	Zfp189
2	A_55_P2125059	ENSMUST00000051237
2	A_55_P2060253	Gm12657
2	A_51_P289588	Ube2e3
2	A_55_P2078716	Morc4
2	A_55_P1985428	Atg16l2
2	A_55_P1963578	ENSMUST00000105065
2	A_55_P2028595	AW551984
2	A_51_P396752	Arl2bp
2	A_55_P1976574	Tmod4
2	A_55_P2086455	ENSMUST00000100875
2	A_52_P180565	2310061I04Rik
2	A_51_P139678	Sprr1a
2	A_66_P122927	OTTMUSG00000012483
2	A_51_P439836	Gm6036
2	A_55_P2117764	Vangl2
2	A_55_P1957989	A_55_P1957989
2	A_55_P2129691	ENSMUST00000086361
2	A_55_P2150283	E030030I06Rik
2	A_55_P2182586	Esrp1
2	A_55_P2168014	Prmt7
2	A_55_P2133910	Ttll10
2	A_55_P2097072	Gm7219
2	A_55_P2008896	Gm4938
2	A_66_P133112	Gm14635
2	A_55_P2088203	Hcn2
2	A_55_P1968643	V1rd22
2	A_51_P256682	Kpna1
2	A_55_P1978651	Wasf3
2	A_55_P1986665	Olfr319
2	A_55_P2069885	Rag1ap1
2	A_55_P1952202	LOC100045336
2	A_52_P475870	Tmem29
2	A_55_P1956819	Gm4832
2	A_55_P1977303	ENSMUST00000111947
2	A_55_P2037235	Sp110
2	A_55_P2133032	ENSMUST00000115143
2	A_55_P2085546	Dnaja4
2	A_55_P2072193	6720401G13Rik
2	A_51_P387868	Tekt4
2	A_55_P2025746	Adam5
2	A_55_P2181084	Rpl17
2	A_52_P169901	Mcart1
2	A_55_P2060630	Stk11ip
2	A_55_P2230688	Pigm
2	A_51_P133638	3110021A11Rik
2	A_55_P1970164	Rnf11
2	A_55_P2179309	A630033H20Rik
2	A_51_P461452	Ube2r2
2	A_51_P521052	Ly6k
2	A_51_P483877	Crygd
2	A_55_P1954598	AU042671
2	A_55_P2186808	Gm12623
2	A_55_P2075459	Dtnb
2	A_65_P20683	ENSMUST00000101310
2	A_55_P1987862	Loxl2
2	A_55_P2000613	Slc6a1
2	A_55_P1985749	Rad23a
2	A_55_P2103432	ENSMUST00000064248
2	A_52_P456158	Fchsd1
2	A_51_P205968	Snx15
2	A_55_P2146295	Lmx1b
2	A_52_P413947	Mthfr
2	A_55_P2000813	Cops2
2	A_55_P2134387	Olfr544
2	A_51_P230507	Ell2
2	A_55_P1984413	ENSMUST00000067671
2	A_55_P2064063	Casp14
2	A_51_P131653	1700021C14Rik
2	A_55_P2058225	Olfr1341
2	A_55_P2066279	ENSMUST00000113668
2	A_55_P1968618	LOC100045418
2	A_55_P2051796	Gm128
2	A_55_P2072141	Chic1
2	A_55_P1988766	ENSMUST00000101091
2	A_55_P2081168	Rpl7
2	A_55_P2175451	Gm9791
2	A_51_P501922	Plxna1
2	A_66_P107353	Gm4851
2	A_55_P2015143	Hhat
2	A_66_P140474	LOC100047316
2	A_55_P2187030	LOC636441
2	A_55_P2020371	Gm11543
2	A_55_P1995318	Gm6379
2	A_51_P159711	Car7
2	A_66_P139586	Gm813
2	A_55_P2052360	Olfr1382
2	A_66_P121312	Olfr1251
2	A_55_P2156288	Gm3932
2	A_55_P2243566	9430076G02Rik
2	A_55_P2164805	Gm6749
2	A_55_P2355051	C77137
2	A_55_P2044710	Asb10
2	A_55_P2384009	C81489
2	A_55_P2048784	LOC100039359
2	A_55_P1957168	Ube2s
2	A_55_P1989928	Lin52
2	A_52_P108850	St8sia1
2	A_55_P2096823	ENSMUST00000034235
2	A_55_P2091323	Wdr26
2	A_51_P307325	Rbbp4
2	A_55_P1957633	Gpsm3
2	A_55_P2076278	Gm5239
2	A_55_P2027323	Golga7
2	A_55_P2019118	AA414768
2	A_55_P2185526	1700016P03Rik
2	A_55_P2093696	LOC100046311
2	A_55_P2087013	Hipk1
2	A_55_P2099080	Irak1
2	A_55_P2080756	Olfr704
2	A_51_P305052	Siglecg
2	A_55_P1973809	Hbb-b1
2	A_55_P2021413	Brunol4
2	A_55_P1963061	Rps16
2	A_52_P87793	Olfr635
2	A_55_P1962586	Gm2692
2	A_55_P2125823	A_55_P2125823
2	A_55_P2140953	A_55_P2140953
2	A_55_P2191630	4931440J10Rik
2	A_55_P2205468	Hnf1a
2	A_55_P2034230	Polr2c
2	A_55_P2128108	ENSMUST00000093984
2	A_55_P1991154	ENSMUST00000073325
2	A_51_P114274	Ccdc57
2	A_55_P1952212	LOC100047336
2	A_55_P2129866	Sh3pxd2a
2	A_55_P2001228	Dctn6
2	A_51_P207028	V1re6
2	A_55_P1975266	Crygf
2	A_55_P2077448	Epas1
2	A_55_P2027361	Irak1bp1
2	A_55_P1987953	Gm5938
2	A_51_P142346	Fancm
2	A_55_P2023937	Impg1
2	A_55_P2054491	Slc31a2
2	A_55_P2163622	Rps27
2	A_55_P2015375	Tuba3a
2	A_55_P1975230	1700086L19Rik
2	A_55_P2170569	Ggps1
2	A_55_P1961370	ENSMUST00000105153
2	A_66_P122155	Wdr26
2	A_55_P2057976	Gm6229
2	A_55_P2018949	Fbxo7
2	A_55_P2009604	ENSMUST00000088356
2	A_55_P2119985	Baiap2
2	A_55_P2007660	LOC100047596
2	A_55_P2182795	Plcg1
2	A_55_P2037141	Jsrp1
2	A_55_P2057390	Smap1
2	A_52_P287992	Tbcel
2	A_55_P1997554	Kcnn3
2	A_55_P1969977	Myo15
2	A_55_P2219982	Hoxa4
2	A_66_P107484	ENSMUST00000103268
2	A_51_P365378	Best2
2	A_51_P468456	S100a3
2	A_52_P110052	Darc
2	A_51_P445487	2410066E13Rik
2	A_66_P111449	ENSMUST00000042083
2	A_55_P2022187	ENSMUST00000115610
2	A_55_P2063588	Tomm7
2	A_55_P2017729	Gm2138
2	A_55_P1991214	Lair1
2	A_55_P1978060	LOC100044099
2	A_55_P1985273	Lmcd1
2	A_66_P123526	4930504D19Rik
2	A_52_P220783	Tmem229b
2	A_55_P2071726	Rasgef1c
2	A_55_P2069955	Gm10063
2	A_55_P2109554	Serinc3
2	A_55_P2396446	5530400B01Rik
2	A_51_P250571	Tas2r140
2	A_55_P2113598	Ikzf3
2	A_55_P1971383	Thap8
2	A_55_P2045216	4921531P14Rik
2	A_55_P2113078	Rem1
2	A_55_P2046499	V1rl1
2	A_55_P2100118	ENSMUST00000107844
2	A_55_P2105808	Wdr62
2	A_55_P2106593	Gm15361
2	A_55_P1978191	C2cd4c
2	A_55_P2149382	Gm3448
2	A_55_P2064901	A_55_P2064901
2	A_55_P2047778	Krtap4-8
2	A_55_P2148655	Paqr6
2	A_55_P2088277	Gm7283
2	A_55_P2183854	Sctr
2	A_51_P514647	Paip2
2	A_55_P2073915	ENSMUST00000111939
2	A_51_P150489	Gsdmc
2	A_55_P2058871	Otud5
2	A_55_P2007404	Vbp1
2	A_52_P202029	Trak2
2	A_55_P2175579	Olfr1466
2	A_55_P2135098	Rplp0
2	A_52_P304323	Isca1
2	A_55_P1979432	Prdx2
2	A_52_P589391	Doc2a
2	A_55_P1957173	Gm2295
2	A_55_P2079516	Mpp1
2	A_55_P1973970	Krt73
2	A_51_P197378	Atg12
2	A_55_P2186225	LOC100045068
2	A_55_P2053241	LOC100045038
2	A_55_P2011672	NAP030482-1
2	A_51_P148264	Son
2	A_51_P492298	Aqp2
2	A_55_P1989996	Tcte1
2	A_55_P1985464	Gm12271
2	A_55_P2058681	Tmc8
2	A_55_P2054832	Rxfp3
2	A_55_P1991151	Rpl13
2	A_55_P2144376	ENSMUST00000113556
2	A_51_P271068	Klf17
2	A_55_P2244112	Amotl1
2	A_55_P1983149	Rps29
2	A_55_P1993473	Gm5935
2	A_55_P2094986	Atp1a3
2	A_55_P2067842	43164
2	A_55_P2160077	Gm5735
2	A_55_P2091756	Nxnl1
2	A_51_P424272	Mt4
2	A_51_P447976	Fam46c
2	A_52_P670026	Rsad2
2	A_55_P2006792	Ntrk2
2	A_66_P135681	Gm10762
2	A_55_P2094881	Fgfr2
2	A_55_P2143184	Hrh4
2	A_55_P1997534	Gm4871
2	A_55_P2443935	Xpo7
2	A_51_P427768	Diap1
2	A_55_P2010811	Olfr59
2	A_52_P533304	Eif5
2	A_55_P1953402	Mlana
2	A_55_P2072656	Ckmt1
2	A_55_P2045414	Hipk4
2	A_55_P2156530	Gm3941
2	A_55_P2024909	Dnahc17
2	A_55_P1984837	ENSMUST00000108193
2	A_52_P166694	Vamp1
2	A_55_P1963206	ENSMUST00000119403
2	A_55_P2023163	Oog2
2	A_66_P100932	1810027O10Rik
2	A_55_P2142668	Gm4653
2	A_51_P185939	Gper
2	A_51_P487178	Megf11
2	A_55_P2151438	A_55_P2151438
2	A_55_P2030077	Ifnab
2	A_66_P104479	Gm10051
2	A_51_P368009	E2f2
2	A_55_P2095380	1700012I11Rik
2	A_66_P102232	Hmga1
2	A_55_P2162965	Ptms
2	A_55_P2115141	Lcor
2	A_66_P110742	ENSMUST00000067743
2	A_55_P1981972	Tnfrsf13b
2	A_51_P172251	Ifrd2
2	A_55_P2131473	Rmnd5a
2	A_55_P1959091	Ren2
2	A_55_P2083694	Adam33
2	A_51_P471659	Alox12e
2	A_55_P2049061	Gm4948
2	A_55_P2062133	Etv3
2	A_55_P2080074	Ahnak2
2	A_55_P1959985	Alas1
2	A_52_P77227	Rnf212
2	A_55_P2057494	ENSMUST00000100338
2	A_55_P2142808	A_55_P2142808
2	A_55_P2025008	Hvcn1
2	A_55_P2410875	C030037D09Rik
2	A_55_P2063785	Ank1
2	A_55_P2180866	Tbc1d21
2	A_55_P1972590	Tgif2
2	A_52_P601980	Kdm5b
2	A_55_P2068471	Spaca4
2	A_55_P1968245	Ftl1
2	A_52_P463346	Serinc3
2	A_51_P448784	Nrsn1
2	A_55_P2242089	Cog5
2	A_55_P2133217	ENSMUST00000032928
2	A_52_P153189	Arl2bp
2	A_52_P24631	Azin1
2	A_55_P2066429	A_55_P2066429
2	A_55_P2016367	Rhox3f
2	A_52_P447196	Col4a6
2	A_55_P2094378	Gm6513
2	A_55_P2043833	Srgap2
2	A_55_P2019683	ENSMUST00000103519
2	A_55_P1955279	Cytsb
2	A_55_P2062437	Begain
2	A_55_P2114427	Creb1
2	A_55_P2055112	ENSMUST00000011392
2	A_55_P2295146	3010027C24Rik
2	A_55_P2014570	BC049349
2	A_55_P2157966	Mtap1a
2	A_55_P2052913	LOC630302
2	A_55_P1954774	Gm4852
2	A_52_P430934	Dcun1d1
2	A_55_P2034009	LOC100044133
2	A_55_P2006634	Map4k5
2	A_55_P2073709	Tfdp2
2	A_55_P2247096	BC028777
2	A_51_P275496	BC026762
2	A_55_P1974587	Vangl1
2	A_55_P1989116	Trav9n-3
2	A_55_P1993728	Tmem116
2	A_55_P2108763	Sp100
2	A_55_P2009146	Gtpbp3
2	A_55_P2108151	ENSMUST00000023934
2	A_55_P2049867	Ccrl2
2	A_55_P2157469	ENSMUST00000100456
2	A_51_P359485	Zfpl1
2	A_55_P1955242	NAP114395-1
2	A_55_P2087172	Gm2685
2	A_55_P2146789	LOC634049
2	A_55_P2138422	Obox1
2	A_55_P2121076	Cul2
2	A_55_P2036303	Bdnf
2	A_55_P2409306	9030624J02Rik
2	A_52_P156852	ENSMUST00000100999
2	A_66_P130634	Tyms
2	A_55_P2047285	Lcn6
2	A_55_P2191002	2610027K06Rik
2	A_55_P2013559	Dpp6
2	A_55_P1962303	Hba-a1
2	A_55_P2024322	Gm15531
2	A_55_P1985463	A_55_P1985463
2	A_55_P1963980	Lrrc16a
2	A_55_P2061174	LOC100046317
2	A_55_P2147791	Fam129c
2	A_51_P155909	1700113H08Rik
2	A_55_P2175195	Stxbp4
2	A_66_P122219	Kcnd3
2	A_55_P2179990	Defb33
2	A_55_P1952690	Rpl12
2	A_66_P138406	Clec4b1
2	A_55_P2169046	Olfr458
2	A_51_P226465	Mypop
2	A_55_P2171196	Gm3411
2	A_66_P111430	2410006H16Rik
2	A_55_P2178632	Tmem80
2	A_55_P2073885	Bbs5
2	A_55_P1963175	Lctl
2	A_55_P1962134	LOC100048133
2	A_55_P2079787	Prss50
2	A_66_P111049	Prlh
2	A_55_P2080163	Carhsp1
2	A_55_P2056014	Tpt1p
2	A_55_P1954907	Rpl12
2	A_55_P2207220	Gm10065
2	A_55_P2022663	A_55_P2022663
2	A_66_P105288	Rplp0
2	A_66_P108088	NP063432
2	A_55_P2171578	Mkrn1
2	A_52_P270158	1700013B16Rik
2	A_55_P2161818	A_55_P2161818
2	A_52_P414420	Dcun1d1
2	A_55_P1970159	Rnf11
2	A_51_P313503	Olfr577
2	A_52_P131062	Krtap8-1
2	A_55_P2091476	LOC100048206
2	A_55_P2177721	Adra1b
2	A_55_P2025463	Brpf3
2	A_55_P2241204	1500015A07Rik
2	A_66_P120987	Cd79a
2	A_55_P2055809	Rab15
2	A_52_P129697	Stradb
2	A_55_P2164714	C7
2	A_55_P2073205	A_55_P2073205
2	A_55_P1964076	Dnajb6
2	A_55_P2089362	Wfdc13
2	A_55_P2317435	AI594674
2	A_55_P2174401	Ccdc42b
2	A_55_P2005016	ENSMUST00000119847
2	A_66_P132446	Usp15
2	A_51_P512119	AF067063
2	A_55_P2099373	Gm12633
2	A_55_P2169559	Tnfrsf13b
2	A_51_P279639	Col6a2
2	A_51_P470851	Cplx3
2	A_66_P126332	Zfp703
2	A_52_P609200	Serinc3
2	A_55_P2117222	LOC639211
2	A_55_P2211982	Smr2
2	A_52_P122572	Rasgrp4
2	A_66_P114463	Gm6128
2	A_55_P2081840	Prnd
2	A_55_P2047827	1700027D21Rik
2	A_55_P2132671	Gm2292
2	A_55_P2185652	Cln3
2	A_55_P2006422	Gm6900
2	A_55_P1967025	LOC100044696
2	A_55_P2022094	Mta3
2	A_55_P2184459	ENSMUST00000105102
2	A_55_P1974877	Bcl2l1
2	A_51_P409311	Bpil3
2	A_55_P2007233	ENSMUST00000066005
2	A_55_P2334484	D9Ertd115e
2	A_52_P654752	Trub1
2	A_55_P1991295	BC029214
2	A_55_P2041011	Slc2a13
2	A_51_P150014	Rrp7a
2	A_55_P1968628	Gm9893
2	A_55_P2084345	LOC100044525
2	A_55_P2107901	Dlk2
2	A_55_P2081721	ENSMUST00000066106
2	A_51_P451151	Ube2c
2	A_55_P2076605	ENSMUST00000098627
2	A_55_P2073814	Gpatch8
2	A_55_P2085766	XM_001001873
2	A_51_P196972	Slc4a1
2	A_55_P1987077	LOC100046245
2	A_55_P2006713	Gm13777
2	A_55_P2056344	Gm9992
2	A_51_P221428	Cbx6
2	A_55_P2086664	Tspan33
2	A_52_P483959	C1ql2
2	A_51_P469902	LOC100045315
2	A_55_P2060402	Grwd1
2	A_55_P2150540	Lalba
2	A_55_P2047047	ENSMUST00000112071
2	A_55_P2155438	Rps27
2	A_55_P1968969	Gm11575
2	A_55_P2055834	Gm2230
2	A_55_P2340101	BC062258
2	A_55_P2102961	Gm4313
2	A_55_P2123101	Dos
2	A_52_P401640	Bpgm
2	A_55_P2007303	Snrpg
2	A_55_P2105220	Hscb
2	A_55_P2057031	Slmo1
2	A_55_P2391065	4930534B04Rik
2	A_66_P140711	Gm9180
2	A_55_P1972568	Gm1153
2	A_55_P2073705	Tfdp2
2	A_55_P2408968	4933406K04Rik
2	A_55_P2075013	Tpt1
2	A_52_P272854	ENSMUST00000073543
2	A_51_P342189	ENSMUST00000069035
2	A_55_P1993880	Rps24
2	A_55_P2004833	Gm6186
2	A_55_P1972792	Stil
2	A_55_P2049549	Rab22a
2	A_55_P2024595	Atxn7l1
2	A_55_P2017066	Pou1f1
2	A_55_P2081040	Gpr27
2	A_51_P375146	Cd36
2	A_55_P2050508	LOC630963
2	A_55_P2086198	Kcnq4
2	A_66_P110607	Sart1
2	A_55_P2027819	Rpl41
2	A_52_P427759	NAP029816-1
2	A_66_P117204	ENSMUST00000114854
2	A_51_P394585	Snx22
2	A_55_P1972748	0610037L13Rik
2	A_55_P2062538	1700027A15Rik
2	A_55_P2163143	Cdk4
2	A_52_P125350	Anp32e
2	A_55_P2042146	Fech
2	A_55_P2269673	Cabp1
2	A_66_P125962	Hipk1
2	A_65_P11718	Nol8
2	A_55_P2048498	Gm10061
2	A_55_P2096772	Zfp11
2	A_55_P2122195	Kcnk9
2	A_55_P2139014	Lcn6
2	A_55_P1994832	Zbtb42
2	A_52_P584335	Folr1
2	A_55_P1962466	A_55_P1962466
2	A_55_P2003333	Gm4641
2	A_55_P2087876	ENSMUST00000094471
2	A_55_P2141709	Gabarapl2
2	A_55_P2122384	Pnpt1
2	A_55_P2022509	Mgat5b
2	A_55_P2418621	AI450886
2	A_55_P2062444	Memo1
2	A_55_P2163795	LOC100047973
2	A_66_P104713	Lrp5
2	A_55_P2132099	Gm7684
2	A_55_P2043459	A_55_P2043459
2	A_55_P2135845	Gm2705
2	A_55_P2081950	9430015G10Rik
2	A_55_P1999240	Gm2696
2	A_55_P2144341	Gm7029
2	A_55_P1980883	Ephb6
2	A_55_P1955287	Gm14958
2	A_55_P1961908	Gm15217
2	A_55_P2009345	Ovch2
2	A_55_P2091039	Gm6209
2	A_55_P2037454	Etv5
2	A_55_P1998716	A_55_P1998716
2	A_55_P2038540	Hbb-b2
2	A_51_P312024	Olfr1222
2	A_55_P2015124	Gm3153
2	A_55_P2123551	EG640142
2	A_52_P612382	Cdc25b
2	A_51_P307864	1700019N19Rik
2	A_55_P2065263	LOC100044360
2	A_55_P2089304	2900097C17Rik
2	A_55_P2087118	Ly6i
2	A_55_P2072801	Lypd5
2	A_55_P2006447	Olfr482
2	A_55_P2154240	Rps29
2	A_55_P2065113	ENSMUST00000107436
2	A_55_P2002773	Gm2942
2	A_55_P2060333	S100a5
2	A_55_P2168233	Gm1661
2	A_51_P351194	Cnfn
2	A_55_P2036629	A_55_P2036629
2	A_55_P2072164	ENSMUST00000100000
2	A_51_P405668	43164
2	A_52_P350616	Mrm1
2	A_55_P2059947	Gm8094
2	A_55_P2152387	Wwox
2	A_66_P111089	Ube2f
2	A_55_P2279140	F830014O18Rik
2	A_55_P1971724	Cr2
2	A_55_P1990285	Rplp2
2	A_55_P2110738	Pttg1
2	A_55_P2150392	Cpne5
2	A_52_P244193	Cd24a
2	A_55_P2006392	Gm6259
2	A_55_P2376011	4.93242e+23
2	A_51_P441745	E130119H09Rik
2	A_55_P2083988	Lmo2
2	A_66_P133213	Slc35f1
2	A_55_P1960423	ENSMUST00000060793
2	A_55_P2015437	ENSMUST00000116343
2	A_55_P2167123	Gm12839
2	A_52_P558087	1200014M14Rik
2	A_55_P2068731	Ccl27a
2	A_55_P2030209	Cir1
2	A_51_P234544	Azin1
2	A_55_P1999958	Gm3185
2	A_55_P1960738	Gm4470
2	A_55_P2415915	4930517J16Rik
2	A_51_P480861	Pga5
2	A_55_P2060667	Krt9
2	A_55_P1987665	ENSMUST00000050885
2	A_55_P2130905	Gm1983
2	A_55_P2047986	Ankrd23
2	A_55_P1976724	LOC100047826
2	A_51_P234140	Cdkl1
2	A_55_P1977330	Zbtb1
2	A_55_P2084344	LOC100044525
2	A_55_P2125496	Gm10731
2	A_55_P1993106	Gm8212
2	A_66_P134252	Gm12471
2	A_55_P2091985	Gpr157
2	A_55_P2082418	2610206C17Rik
2	A_66_P129643	Gm6567
2	A_55_P1975903	Dnmt3b
2	A_55_P2096134	Gm2356
2	A_51_P138790	Plekhf2
2	A_55_P2168889	4921513D23Rik
2	A_66_P121361	Gm3085
2	A_55_P1998549	Ncdn
2	A_66_P102919	Gm3587
2	A_55_P2116900	ENSMUST00000100671
2	A_55_P2026014	Mc5r
2	A_55_P2062084	LOC100044403
2	A_55_P2005433	LOC100047570
2	A_66_P126662	LOC100048836
2	A_66_P115406	Pabpc1
2	A_52_P116006	Gda
2	A_55_P2051259	Sco1
2	A_66_P121583	Gm7120
2	A_55_P2003129	Tmem194
2	A_55_P1971259	1700022I11Rik
2	A_55_P2097869	Frem2
2	A_55_P2012669	Gm6177
2	A_55_P2172822	ENSMUST00000108962
2	A_55_P2148239	ENSMUST00000097894
2	A_55_P2017441	ENSMUST00000095477
2	A_55_P2097329	ENSMUST00000100407
2	A_55_P2099785	Usp15
2	A_55_P2083351	Hs3st1
2	A_55_P2043684	Ubac1
2	A_55_P2161200	ENSMUST00000103567
2	A_55_P2038952	Ubb
2	A_55_P1984347	Rhox3h
2	A_55_P2095064	LOC100045797
2	A_55_P1972490	XM_001474107
2	A_51_P348592	Slc38a7
2	A_55_P2142870	BC016423
2	A_55_P2041634	1110014N23Rik
2	A_55_P2030299	LOC544904
2	A_55_P2025675	Dnahc8
2	A_55_P2168426	Fam113b
2	A_55_P2024061	Gtpbp10
2	A_55_P2020054	2610035D17Rik
2	A_55_P2349148	5830408B19Rik
2	A_55_P2125992	Gm2761
2	A_55_P2109943	Rps15a
2	A_55_P1978661	Wasf2
2	A_55_P1983268	4930444P10Rik
2	A_55_P2084542	ENSMUST00000099938
2	A_52_P582261	Ikzf5
2	A_55_P1971679	Gm3297
2	A_55_P2080860	Cmtm5
2	A_55_P2063146	A_55_P2063146
2	A_55_P1955437	Cmtm5
2	A_55_P1960664	Gm3035
2	A_55_P2177834	Tmem29
2	A_55_P2010672	Kif17
2	A_55_P1991199	Nos1ap
2	A_55_P2037398	Gm10223
2	A_55_P2065874	D430042O09Rik
2	A_66_P135166	1700094M24Rik
2	A_55_P2169198	Gm3764
2	A_51_P504833	Fam5b
2	A_52_P630493	Dnajb6
2	A_55_P2129219	NAP113071-1
2	A_55_P1984640	Ube2f
2	A_55_P1958730	Gm2265
2	A_55_P2261772	C230098O21Rik
2	A_55_P2149149	LOC100039024
2	A_55_P2065592	LOC100045504
2	A_55_P2136145	LOC100047855
2	A_55_P2075479	Rpl37a
2	A_55_P2025974	Ruvbl2
2	A_55_P2188374	4930405D01Rik
2	A_55_P2080592	Gm4934
2	A_55_P2101216	Aldh3a1
2	A_55_P2054536	Layn
2	A_66_P137084	9930014A18Rik
2	A_55_P2160726	ENSMUST00000100199
2	A_55_P2043466	Eif5
2	A_52_P358720	Olfr266
2	A_55_P1989767	LOC100047899
2	A_55_P2127672	Gm2069
2	A_55_P1980041	Kpna6
2	A_55_P2036813	Hist3h2ba
2	A_52_P470869	Mipol1
2	A_55_P2069530	A_55_P2069530
2	A_55_P1959273	9630014M24Rik
2	A_55_P2070174	TC1603041
2	A_55_P2258216	8030425K09Rik
2	A_51_P427964	Lmod3
2	A_55_P2132869	LOC100047148
2	A_55_P2142728	ENSMUST00000094140
2	A_55_P2155620	Mef2c
2	A_55_P2051444	Pgk2
2	A_55_P2127702	Racgap1
2	A_55_P2089198	Rgs7
2	A_52_P334796	Taar4
2	A_55_P2155654	Pvt1
2	A_55_P2059120	ENSMUST00000107663
2	A_55_P2077009	Acap3
2	A_55_P2420948	2210416O15Rik
2	A_55_P2078494	Cib3
2	A_55_P2131325	ENSMUST00000114029
2	A_55_P1959122	LOC100046390
2	A_55_P1997126	Ctse
2	A_55_P2059179	Slc48a1
2	A_55_P2122666	Pnma3
2	A_55_P2014282	A_55_P2014282
2	A_55_P2023352	NAP108555-1
2	A_55_P1952220	Pnpo
2	A_55_P2080460	Hmcn2
2	A_51_P261107	Ogt
2	A_55_P1967613	LOC100045168
2	A_55_P2146891	ENSMUST00000105419
2	A_52_P647607	Ubr4
2	A_55_P2005248	Meis3
2	A_55_P1983708	Insrr
2	A_55_P2095301	ENSMUST00000067018
2	A_55_P1959530	CO800994
2	A_55_P1957900	Dlg1
2	A_55_P2341025	Gm1420
2	A_55_P2131498	ENSMUST00000112975
2	A_55_P2105366	ENSMUST00000117759
2	A_55_P2128324	Ubap2l
2	A_55_P1990866	Mylk3
[truncated: 421 more rows]

## Sheet: Cluster 1
						Bonferroni		Version 13.1 (released 2018-02-03) contains 15524 protein families, divided into 79562 functionally distinct protein subfamilies.
PANTHER GO-Slim Biological Process	#	#	expected	Fold Enrichment	+/-	P value
catabolic process	1204	49	20.88	2.35	+	8.63e-06
metabolic process	6009	151	104.19	1.45	+	3.58e-05
protein transport	684	27	11.86	2.28	+	0.0192
organelle organization	1133	38	19.65	1.93	+	0.0227
protein metabolic process	1700	51	29.48	1.73	+	0.0241
primary metabolic process	4839	125	83.9	1.49	+	0.000201
Unclassified	10492	163	181.92	0.9	-	0
biological regulation	3899	38	67.6	0.56	-	0.00373
response to stimulus	3594	33	62.32	0.53	-	0.00211
G-protein coupled receptor signaling pathway	875	3	15.17	0.2	-	0.0352
cell surface receptor signaling pathway	1729	7	29.98	0.23	-	5.97e-05
signal transduction	2896	25	50.21	0.5	-	0.00578
cell communication	3269	33	56.68	0.58	-	0.0455
sensory perception	887	1	15.38	0.07	-	0.000608
neurological system process	1393	5	24.15	0.21	-	0.000391
system process	1487	5	25.78	0.19	-	9.56e-05
single-multicellular organism process	2258	8	39.15	0.2	-	1.01e-07
multicellular organismal process	2274	8	39.43	0.2	-	7.88e-08
	Mus musculus (REF)	Client Text Box Input ( Hierarchy NEW! Tips)				Bonferroni
PANTHER GO-Slim Molecular Function	#	#	expected	Fold Enrichment	+/-	P value
catalytic activity	4301	120	74.57	1.61	+	4.26e-06
Unclassified	12151	192	210.69	0.91	-	0
receptor activity	1873	7	32.48	0.22	-	5.35e-06
signal transducer activity	1710	5	29.65	0.17	-	2.3e-06
	Mus musculus (REF)	Client Text Box Input ( Hierarchy NEW! Tips)				Bonferroni
PANTHER GO-Slim Cellular Component	#	#	expected	Fold Enrichment	+/-	P value
endosome	126	10	2.18	4.58	+	0.00559
Golgi apparatus	293	14	5.08	2.76	+	0.0463
cytoplasm	3227	103	55.95	1.84	+	2.14e-08
intracellular	5321	141	92.26	1.53	+	1.23e-06
cell part	5571	146	96.6	1.51	+	1.19e-06
Unclassified	14683	217	254.59	0.85	-	0
plasma membrane	1731	14	30.01	0.47	-	0.0397
						Bonferroni
PANTHER Pathways	#	#	expected	Fold Enrichment	+/-	P value
Glycolysis	25	5	0.43	11.53	+	0.0137
p53 pathway	86	8	1.49	5.36	+	0.0244
Unclassified	19687	327	341.35	0.96	-	0
						Bonferroni
Reactome pathways	#	#	expected	Fold Enrichment	+/-	P value
Macroautophagy	55	8	0.95	8.39	+	0.0102
SCF(Skp2)-mediated degradation of p27/p21	60	8	1.04	7.69	+	0.019
Cyclin E associated events during G1/S transition	68	8	1.18	6.79	+	0.0458
Regulation of RAS by GAPs	67	8	1.16	6.89	+	0.0413
ER to Golgi Anterograde Transport	117	11	2.03	5.42	+	0.0127
Transport to the Golgi and subsequent modification	147	12	2.55	4.71	+	0.0201
Asparagine N-linked glycosylation	251	20	4.35	4.6	+	4.29e-05
Post-translational protein modification	668	38	11.58	3.28	+	3.9e-07
Metabolism of proteins	942	44	16.33	2.69	+	5.84e-06
Membrane Trafficking	440	27	7.63	3.54	+	3.72e-05
Vesicle-mediated transport	470	29	8.15	3.56	+	9.89e-06
Metabolism	1714	66	29.72	2.22	+	1.49e-06
Unclassified	14480	187	251.07	0.74	-	0
GPCR downstream signaling	1003	3	17.39	0.17	-	0.0327

## Sheet: Cluster 2
						Bonferroni
PANTHER GO-Slim Biological Process	#	#	expected	Fold Enrichment	+/-	P value
cell differentiation	547	48	21.55	2.23	+	9.78e-05
developmental process	1514	92	59.64	1.54	+	0.0074
Unclassified
	Mus musculus (REF)	Client Text Box Input ( Hierarchy NEW! Tips)				Bonferroni
PANTHER GO-Slim Molecular Function	#	#	expected	Fold Enrichment	+/-	P value
structural constituent of ribosome	153	19	6.03	3.15	+	0.003
Unclassified	12151	463	478.68	0.97	-	0
						Bonferroni
PANTHER GO-Slim Cellular Component	#	#	expected	Fold Enrichment	+/-	P value
dendrite	109	13	4.29	3.03	+	0.0319
neuron projection	251	25	9.89	2.53	+	0.00218
cell projection	387	30	15.25	1.97	+	0.03
ribosome	192	21	7.56	2.78	+	0.00248
Panther pathways	None
	Mus musculus (REF)	Client Text Box Input ( Hierarchy NEW! Tips)				Bonferroni
Reactome pathways	#	#	expected	Fold Enrichment	+/-	P value
SRP-dependent cotranslational protein targeting to membrane	79	16	3.11	5.14	+	0.000271
Translation	122	17	4.81	3.54	+	0.0165
Nonsense Mediated Decay (NMD) independent of the Exon Junction Complex (EJC)	81	16	3.19	5.01	+	0.000377
Nonsense-Mediated Decay (NMD)	100	16	3.94	4.06	+	0.00553
Formation of a pool of free 40S subunits	88	16	3.47	4.62	+	0.0011
Cap-dependent Translation Initiation	105	17	4.14	4.11	+	0.00238
Eukaryotic Translation Initiation	106	17	4.18	4.07	+	0.0027
GTP hydrolysis and joining of the 60S ribosomal subunit	99	17	3.9	4.36	+	0.00109
L13a-mediated translational silencing of Ceruloplasmin expression	98	16	3.86	4.14	+	0.0043
Nonsense Mediated Decay (NMD) enhanced by the Exon Junction Complex (EJC)	100	16	3.94	4.06	+	0.00553
Unclassified	14480	544	570.43	0.95	-	0
Metabolism of lipids and lipoproteins	626	6	24.66	0.24	-	0.00952
Below: Heatmap of Cluster 2 genes. Red dots indicate the position of the genes reported to be down-regulated early and up regulated late in Broustas et al. 2017 BMC Genomics 18: 2.
to the right is the annotated gene list in clustered order.										UniqueID	Symbol	Name
										A_66_P140474	LOC100047316	similar to anti-MOG Z12 variable light chain
										A_52_P63973	ENSMUST00000103374
										A_55_P1971729	Cr2	complement receptor 2
										A_51_P266248	ENSMUST00000103424
										A_55_P1971724	Cr2	complement receptor 2
										A_51_P165098	Gga2	golgi associated, gamma adaptin ear containing, ARF binding protein 2
										A_55_P2147791	Fam129c	family with sequence similarity 129, member C
										A_51_P305052	Siglecg	sialic acid binding Ig-like lectin G
										A_66_P120987	Cd79a	CD79A antigen (immunoglobulin-associated alpha)
										A_52_P618728	ENSMUST00000103362
										A_55_P2126394	Pax5	paired box 5
										A_55_P2047589	ENSMUST00000103328
										A_55_P2007303	Snrpg	small nuclear ribonucleoprotein polypeptide G
										A_66_P107536	ENSMUST00000068250
										A_55_P2052913	LOC630302	similar to Ig heavy chain V region 5-84 precursor
										A_55_P1952212	LOC100047336	ig heavy chain V region 5-84-like
										A_55_P2187030	LOC636441	Ig heavy chain V region VH558 A1/A4-like
										A_55_P2011794	LOC636441	Ig heavy chain V region VH558 A1/A4-like
										A_55_P2030299	LOC544904	similar to Ig heavy chain V region 186-1 precursor
										A_55_P2129334	ENSMUST00000103499
										A_55_P1980316	Pcbp2	poly(rC) binding protein 2
										A_55_P2173183	Cdk5r1	cyclin-dependent kinase 5, regulatory subunit 1 (p35)
										A_55_P2062084	LOC100044403	similar to gag polyprotein
										A_55_P2082418	2610206C17Rik	RIKEN cDNA 2610206C17 gene
										A_52_P220783	Tmem229b	transmembrane protein 229B
										A_52_P744437	ENSMUST00000098678
										A_52_P108850	St8sia1	ST8 alpha-N-acetyl-neuraminide alpha-2,8-sialyltransferase 1
										A_55_P2032703	Foxp3	forkhead box P3
										A_55_P2044627	Rnase10	ribonuclease, RNase A family, 10 (non-active)
										A_55_P2083149	LOC100046485	similar to gamma-aminobutyric acid A receptor, epsilon
										A_55_P1960738	Gm4470	predicted gene 4470
										A_52_P358720	Olfr266	olfactory receptor 266
										A_55_P2045216	4921531P14Rik	RIKEN cDNA 4921531P14 gene
										A_55_P1956782	1700101E01Rik
										A_51_P476209	Fscn3	fascin homolog 3, actin-bundling protein, testicular (Strongylocentrotus purpuratus)
										A_55_P1964009	Zfp217
										A_55_P2013029	Gm9631	predicted gene 9631
										A_55_P2051796	Gm128	predicted gene 128
										A_55_P2057446	Ccdc134	coiled-coil domain containing 134
										A_51_P353882	Zfp580	zinc finger protein 580
										A_55_P2003586	Unkl	unkempt-like (Drosophila)
										A_55_P2232754	Smarcal1	SWI/SNF related matrix associated, actin dependent regulator of chromatin, subfamily a-like 1
										A_55_P2173011	Nfasc
										A_55_P2036942	Gm4535	predicted gene 4535
										A_55_P2117487	A_55_P2117487
										A_66_P115406	Pabpc1	poly(A) binding protein, cytoplasmic 1
										A_55_P2175502	D6Mm5e	DNA segment, Chr 6, Miriam Meisler 5, expressed
										A_66_P125962	Hipk1	homeodomain interacting protein kinase 1
										A_55_P2176802	Hipk1	homeodomain interacting protein kinase 1
										A_55_P2087013	Hipk1	homeodomain interacting protein kinase 1
										A_66_P101132	Hist1h2bp	histone cluster 1, H2bp
										A_52_P463346	Serinc3	serine incorporator 3
										A_52_P78123	Dcaf12	DDB1 and CUL4 associated factor 12
										A_51_P461452	Ube2r2	ubiquitin-conjugating enzyme E2R 2
										A_55_P1972322	Btg3	B cell translocation gene 3
										A_55_P1970120	Vopp1	vesicular, overexpressed in cancer, prosurvival protein 1
										A_55_P2109554	Serinc3	serine incorporator 3
										A_55_P2015941	ENSMUST00000035278
										A_55_P2020549	ENSMUST00000112311
										A_55_P2086075	Gm2058	predicted gene 2058
										A_55_P2110738	Pttg1	pituitary tumor-transforming gene 1
										A_55_P2062444	Memo1	mediator of cell motility 1
										A_55_P2057390	Smap1	small ArfGAP 1
										A_55_P2065370	A_55_P2065370
										A_55_P2060255	A_55_P2060255
										A_55_P2125823	A_55_P2125823
										A_55_P2004833	Gm6186	predicted gene 6186
										A_55_P1985464	Gm12271	predicted gene 12271
										A_55_P2084344	LOC100044525	similar to H3 histone, family 3A
										A_52_P37431	NAP114294-1
										A_55_P2164805	Gm6749	predicted pseudogene 6749
										A_55_P2069392	LOC640877	similar to H3 histone, family 3B
										A_55_P2008898	Gm4938	predicted pseudogene 4938
										A_55_P2078266	H3f3a	H3 histone, family 3A
										A_55_P2153904	Gm6132	predicted pseudogene 6132
										A_55_P2084345	LOC100044525	similar to H3 histone, family 3A
										A_55_P2101739	A_55_P2101739
										A_55_P2078269	Gm6128	predicted pseudogene 6128
										A_55_P1954400	NAP113365-1
										A_66_P109562	Gm12271	predicted gene 12271
										A_55_P1985463	A_55_P1985463
										A_55_P2008896	Gm4938	predicted pseudogene 4938
										A_55_P2129217	A_55_P2129217
										A_55_P2117420	Gm10257	predicted gene 10257
										A_55_P2040559	A_55_P2040559
										A_55_P2060253	Gm12657	predicted gene 12657
										A_55_P2065369	H3f3a	H3 histone, family 3A
										A_55_P2102897	Gm12657	predicted gene 12657
										A_66_P114463	Gm6128	predicted pseudogene 6128
										A_55_P2145401	Hist1h3c	histone cluster 1, H3c
										A_55_P2129219	NAP113071-1
										A_55_P2027136	Hist1h3f
										A_55_P2443935	Xpo7	exportin 7
										A_66_P108088	NP063432
										A_55_P2167123	Gm12839
										A_55_P2125496	Gm10731	predicted gene 10731
										A_66_P133928	Fundc2	FUN14 domain containing 2
										A_66_P110742	ENSMUST00000067743
										A_52_P609200	Serinc3	serine incorporator 3
										A_55_P2058871	Otud5	OTU domain containing 5
										A_52_P246749	Ghitm	growth hormone inducible transmembrane protein
										A_55_P1997126	Ctse	cathepsin E
										A_52_P129697	Stradb	STE20-related kinase adaptor beta
										A_51_P296608	Gadd45a	growth arrest and DNA-damage-inducible 45 alpha
										A_55_P1999958	Gm3185	predicted gene 3185
										A_51_P275496	BC026762	cDNA sequence BC026762
										A_55_P1972490	XM_001474107
										A_55_P1954436	Gm7967	predicted gene 7967
										A_55_P2108850	2019-03-02	membrane-associated ring finger (C3HC4) 2
										A_66_P136632	1500003O03Rik	RIKEN cDNA 1500003O03 gene
										A_55_P2059179	Slc48a1	solute carrier family 48 (heme transporter), member 1
										A_55_P2061381	Ghitm	growth hormone inducible transmembrane protein
										A_55_P2099785	Usp15	ubiquitin specific peptidase 15
										A_66_P132446	Usp15	ubiquitin specific peptidase 15
										A_55_P2141943	ENSMUST00000111637
										A_55_P2085546	Dnaja4	DnaJ (Hsp40) homolog, subfamily A, member 4
										A_55_P2020552	Iscu	IscU iron-sulfur cluster scaffold homolog (E. coli)
										A_52_P287992	Tbcel	tubulin folding cofactor E-like
										A_52_P37702	ENSMUST00000045307
										A_55_P1987730	5730469M10Rik
										A_55_P1974587	Vangl1	vang-like 1 (van gogh, Drosophila)
										A_55_P1979432	Prdx2	peroxiredoxin 2
										A_55_P2086664	Tspan33	tetraspanin 33
										A_55_P2040367	Bola3	bolA-like 3 (E. coli)
										A_55_P2032039	Bola3	bolA-like 3 (E. coli)
										A_55_P1968969	Gm11575	predicted gene 11575
										A_55_P2156288	Gm3932	predicted gene 3932
										A_51_P418737	ENSMUST00000030920
										A_66_P101251	ENSMUST00000065364
										A_52_P77080	Gypa	glycophorin A
										A_51_P455647	Car2	carbonic anhydrase 2
										A_55_P2083988	Lmo2	LIM domain only 2
										A_51_P148314	Fam117a	family with sequence similarity 117, member A
										A_52_P612382	Cdc25b	cell division cycle 25B
										A_51_P240453	Nusap1	nucleolar and spindle associated protein 1
										A_55_P2004071	Gm2058	predicted gene 2058
										A_51_P311362	ENSMUST00000022711
										A_51_P343429	Slc25a37	solute carrier family 25, member 37
										A_55_P2070940	Krtap20-2
										A_55_P2050508	LOC630963	similar to spectrin alpha 1
										A_52_P370443	Riok3	RIO kinase 3
										A_55_P1977968	Epb4.1
										A_55_P2073709	Tfdp2
										A_51_P342716	Ppp1cb	protein phosphatase 1, catalytic subunit, beta isoform
										A_55_P2046943	Bnip3l	BCL2/adenovirus E1B interacting protein 3-like
										A_55_P1961461	Bnip3l	BCL2/adenovirus E1B interacting protein 3-like
										A_55_P2073699	Bnip3l	BCL2/adenovirus E1B interacting protein 3-like
										A_55_P1961463	Bnip3l	BCL2/adenovirus E1B interacting protein 3-like
										A_55_P1972128	Ccndbp1	cyclin D-type binding-protein 1
										A_51_P154469	Ccndbp1	cyclin D-type binding-protein 1
										A_52_P167189	Isca1	iron-sulfur cluster assembly 1 homolog (S. cerevisiae)
										A_52_P642207	Mkrn1	makorin, ring finger protein, 1
										A_51_P485240	Adipor1	adiponectin receptor 1
										A_51_P509643	Snca	synuclein, alpha
										A_51_P398467	Bsdc1	BSD domain containing 1
										A_52_P392509	ENSMUST00000112842
										A_55_P2105220	Hscb	HscB iron-sulfur cluster co-chaperone homolog (E. coli)
										A_55_P1960566	Csda
										A_51_P234140	Cdkl1	cyclin-dependent kinase-like 1 (CDC2-related kinase)
										A_55_P2009774	Zic1	zinc finger protein of the cerebellum 1
										A_55_P1987499	Pttg1	pituitary tumor-transforming gene 1
										A_55_P2009111	LOC100047367	hypothetical protein LOC100047367
										A_55_P2066958	Sh3glb1	SH3-domain GRB2-like B1 (endophilin)
										A_55_P2141709	Gabarapl2	gamma-aminobutyric acid (GABA) A receptor-associated protein-like 2
										A_55_P2016862	Ncoa4	nuclear receptor coactivator 4
										A_55_P2112111	Ube2b	ubiquitin-conjugating enzyme E2B
										A_51_P244690	Ube2b	ubiquitin-conjugating enzyme E2B
										A_51_P483557	Ube2b	ubiquitin-conjugating enzyme E2B
										A_55_P2105152	Trim59	tripartite motif-containing 59
										A_55_P2030938	Trim59	tripartite motif-containing 59
										A_55_P2151437	Gm6036
										A_55_P2041082	A_55_P2041082
										A_55_P2151438	A_55_P2151438
										A_55_P2116898	ENSMUST00000100671
										A_51_P439836	Gm6036
										A_55_P1984770	2810453I06Rik
										A_55_P2042146	Fech	ferrochelatase
										A_52_P401640	Bpgm	2,3-bisphosphoglycerate mutase
										A_51_P451151	Ube2c	ubiquitin-conjugating enzyme E2C
										A_55_P1996941	Ube2c	ubiquitin-conjugating enzyme E2C
										A_55_P2063146	A_55_P2063146
										A_52_P244193	Cd24a	CD24a antigen
										A_51_P322273	Ptp4a3	protein tyrosine phosphatase 4a3
										A_51_P368009	E2f2
										A_52_P670026	Rsad2	radical S-adenosyl methionine domain containing 2
										A_55_P2004821	Olfr1417	olfactory receptor 1417
										A_51_P285446	Lig1	ligase I, DNA, ATP-dependent
										A_51_P447976	Fam46c	family with sequence similarity 46, member C
										A_55_P2010641	Slc38a5	solute carrier family 38, member 5
										A_55_P2065113	ENSMUST00000107436
										A_55_P2083184	LOC16697
										A_51_P357744	Jund	jun D proto-oncogene
										A_55_P2160716	LOC100046958	similar to ADP-ribosylation factor
										A_55_P2067445	Arf5	ADP-ribosylation factor 5
										A_55_P2136880	Ppp1r15a
										A_55_P2171608	EG545802
										A_51_P445487	2410066E13Rik
										A_52_P354373	1190002F15Rik
										A_55_P2170569	Ggps1	geranylgeranyl diphosphate synthase 1
										A_55_P2078735	AI662270
										A_52_P104824	Diap3	diaphanous homolog 3 (Drosophila)
										A_55_P2243566	9430076G02Rik
										A_55_P2032445	Slc25a37	solute carrier family 25, member 37
										A_55_P2103698	Isg15
										A_66_P101942	Gm9706	predicted gene 9706
										A_66_P128537	Isg15
										A_66_P108247	Ucp3	uncoupling protein 3 (mitochondrial, proton carrier)
										A_51_P297105	Ucp2	uncoupling protein 2 (mitochondrial, proton carrier)
										A_51_P270733	Syngr1	synaptogyrin 1
										A_51_P241769	Rhd	Rh blood group, D antigen
										A_51_P299062	Kel	Kell blood group
										A_51_P196972	Slc4a1	solute carrier family 4 (anion exchanger), member 1
										A_52_P534583	Ahsp	alpha hemoglobin stabilizing protein
										A_51_P417891	Trim10	tripartite motif-containing 10
										A_55_P2019349	ENSMUST00000115604
										A_51_P453736	Apol11b	apolipoprotein L 11b
										A_51_P294643	Cdr2	cerebellar degeneration-related 2
										A_55_P2174977	Cngb1	cyclic nucleotide gated channel beta 1
										A_55_P2123907	Tmem200b	transmembrane protein 200B
										A_55_P1973941	Slc7a5	solute carrier family 7 (cationic amino acid transporter, y+ system), member 5
										A_55_P2044468	4921513D23Rik	RIKEN cDNA 4921513D23 gene
										A_55_P1970154	Rnf10
										A_51_P329370	Snrnp25	small nuclear ribonucleoprotein 25 (U11/U12)
										A_55_P2117630	Snrnp25	small nuclear ribonucleoprotein 25 (U11/U12)
										A_55_P1990894	Psmd4	proteasome (prosome, macropain) 26S subunit, non-ATPase, 4
										A_55_P1957168	Ube2s	ubiquitin-conjugating enzyme E2S
										A_55_P2036813	Hist3h2ba	histone cluster 3, H2ba
										A_55_P1955279	Cytsb
										A_51_P499061	Ube2o	ubiquitin-conjugating enzyme E2O
										A_55_P1974877	Bcl2l1	BCL2-like 1
										A_55_P2035504	Nt5c3
										A_55_P2073705	Tfdp2
										A_55_P1998892	Smox	spermine oxidase
										A_51_P311694	Ypel5	yippee-like 5 (Drosophila)
										A_55_P2357303	5430401H09Rik
										A_55_P1970164	Rnf11	ring finger protein 11
										A_55_P2024595	Atxn7l1	ataxin 7-like 1
										A_51_P256682	Kpna1	karyopherin (importin) alpha 1
										A_55_P2136378	Dazap2	DAZ associated protein 2
										A_55_P2009567	Rod1	ROD1 regulator of differentiation 1 (S. pombe)
										A_51_P136888	Rb1	retinoblastoma 1
										A_51_P197378	Atg12	autophagy related 12
										A_55_P1965184	Fbxl3	F-box and leucine-rich repeat protein 3
										A_55_P2036629	A_55_P2036629
										A_55_P1975065	Jhdm1d
										A_55_P2052719	1110020G09Rik
										A_52_P644972	2410129H14Rik
										A_55_P1978696	ENSMUST00000101612
										A_55_P2168707	ENSMUST00000052291
										A_51_P405668	2019-03-05	membrane-associated ring finger (C3HC4) 5
										A_55_P2151855	Acp1	acid phosphatase 1, soluble
										A_55_P2048022	Gm6578	predicted gene 6578
										A_51_P493105	Mett5d1
										A_51_P225832	2700097O09Rik	RIKEN cDNA 2700097O09 gene
										A_66_P111089	Ube2f	ubiquitin-conjugating enzyme E2F (putative)
										A_55_P2067842	2019-03-05	membrane-associated ring finger (C3HC4) 5
										A_51_P304859	Zfand6	zinc finger, AN1-type domain 6
										A_51_P345046	Metap2	methionine aminopeptidase 2
										A_55_P2034230	Polr2c	polymerase (RNA) II (DNA directed) polypeptide C
										A_55_P2087876	ENSMUST00000094471
										A_52_P180565	2310061I04Rik	RIKEN cDNA 2310061I04 gene
										A_66_P135372	LOC100045417	hypothetical protein LOC100045417
										A_52_P684378	Gpx1	glutathione peroxidase 1
										A_55_P2186808	Gm12623	predicted gene 12623
										A_55_P1953093	Pabpc4	poly(A) binding protein, cytoplasmic 4
										A_55_P1969977	Myo15	myosin XV
										A_52_P309337	Metap2	methionine aminopeptidase 2
										A_51_P435251	Cul4a	cullin 4A
										A_55_P1952220	Pnpo	pyridoxine 5@#$%&-phosphate oxidase
										A_52_P676198	2010011I20Rik
										A_55_P2043682	Ubac1	ubiquitin associated domain containing 1
										A_55_P2043684	Ubac1	ubiquitin associated domain containing 1
										A_51_P156631	Glrx5	glutaredoxin 5 homolog (S. cerevisiae)
										A_51_P205968	Snx15	sorting nexin 15
										A_52_P169901	Mcart1
										A_52_P110052	Darc
										A_55_P2018949	Fbxo7	F-box protein 7
										A_55_P1975090	Gm12623	predicted gene 12623
										A_55_P2132099	Gm7684	predicted gene 7684
										A_55_P1985749	Rad23a	RAD23a homolog (S. cerevisiae)
										A_55_P1994927	Rab3il1	RAB3A interacting protein (rabin3)-like 1
										A_55_P2129309	ENSMUST00000105501
										A_55_P1991585	Blvrb	biliverdin reductase B (flavin reductase (NADPH))
										A_51_P260169	Gstm5	glutathione S-transferase, mu 5
										A_51_P406165	Fam55b
										A_51_P345316	Cep76	centrosomal protein 76
										A_51_P375146	Cd36	CD36 antigen
										A_51_P432851	Dhrs11	dehydrogenase/reductase (SDR family) member 11
										A_52_P116006	Gda	guanine deaminase
										A_55_P2097478	Gda	guanine deaminase
										A_55_P2079520	Mpp1	membrane protein, palmitoylated
										A_51_P124568	Mpp1	membrane protein, palmitoylated
										A_55_P2079516	Mpp1	membrane protein, palmitoylated
										A_55_P2022094	Mta3	metastasis associated 3
										A_55_P2063785	Ank1	ankyrin 1, erythroid
										A_51_P481920	Ccna2	cyclin A2
										A_55_P2006366	NAP106421-1
										A_55_P2370370	D1Ertd704e	DNA segment, Chr 1, ERATO Doi 704, expressed
										A_55_P2131473	Rmnd5a	required for meiotic nuclear division 5 homolog A (S. cerevisiae)
										A_55_P1963454	Cenpq	centromere protein Q
										A_51_P485594	Map3k7ip3
										A_52_P639402	Kcnk3	potassium channel, subfamily K, member 3
										A_51_P234544	Azin1	antizyme inhibitor 1
										A_55_P2027157	Rph3al
										A_52_P42834	Usp25	ubiquitin specific peptidase 25
										A_55_P2117028	Mtmr3	myotubularin related protein 3
										A_55_P2013188	Dnajb6	DnaJ (Hsp40) homolog, subfamily B, member 6
										A_52_P276935	Dnajb6	DnaJ (Hsp40) homolog, subfamily B, member 6
										A_55_P2337138	1110029L17Rik	RIKEN cDNA 1110029L17 gene
										A_66_P138780	Tceb2	transcription elongation factor B (SIII), polypeptide 2
										A_51_P295215	Alkbh5	alkB, alkylation repair homolog 5 (E. coli)
										A_55_P1954774	Gm4852	predicted pseudogene 4852
										A_55_P2160381	A_55_P2160381
										A_55_P2160383	Gm4852	predicted pseudogene 4852
										A_55_P2030209	Cir1	corepressor interacting with RBPJ, 1
										A_52_P630493	Dnajb6	DnaJ (Hsp40) homolog, subfamily B, member 6
										A_55_P1964076	Dnajb6	DnaJ (Hsp40) homolog, subfamily B, member 6
										A_52_P430934	Dcun1d1	DCN1, defective in cullin neddylation 1, domain containing 1 (S. cerevisiae)
										A_52_P125350	Anp32e	acidic (leucine-rich) nuclear phosphoprotein 32 family, member E
										A_51_P469902	LOC100045315	similar to Ggps1 protein
										A_55_P2043466	Eif5
										A_52_P533304	Eif5
										A_55_P2091323	Wdr26	WD repeat domain 26
										A_51_P358225	Serinc1	serine incorporator 1
										A_52_P414420	Dcun1d1	DCN1, defective in cullin neddylation 1, domain containing 1 (S. cerevisiae)
										A_51_P312846	Fbxo9	f-box protein 9
										A_51_P160413	Yod1	YOD1 OTU deubiquitinating enzyme 1 homologue (S. cerevisiae)
										A_55_P1958697	Prr8
										A_55_P2019814	Rnf20	ring finger protein 20
										A_52_P658034	Tspyl1	testis-specific protein, Y-encoded-like 1
										A_51_P258698	Phf8	PHD finger protein 8
										A_55_P1999294	Gpbp1	GC-rich promoter binding protein 1
										A_52_P598835	2010109K11Rik
										A_51_P176377	Usp25	ubiquitin specific peptidase 25
										A_55_P2006634	Map4k5
										A_55_P2000813	Cops2	COP9 (constitutive photomorphogenic) homolog, subunit 2 (Arabidopsis thaliana)
										A_52_P475870	Tmem29	transmembrane protein 29
										A_52_P24631	Azin1	antizyme inhibitor 1
										A_55_P2170509	Yipf4	Yip1 domain family, member 4
										A_51_P230507	Ell2	elongation factor RNA polymerase II 2
										A_51_P223036	Fbxo30	F-box protein 30
										A_52_P91235	Ccni	cyclin I
										A_66_P102719	Spop	speckle-type POZ protein
										A_51_P353392	Cript	cysteine-rich PDZ-binding protein
										A_51_P289588	Ube2e3	ubiquitin-conjugating enzyme E2E 3
										A_55_P2001290	Ube2e3	ubiquitin-conjugating enzyme E2E 3
										A_51_P122035	Nipa1	non imprinted in Prader-Willi/Angelman syndrome 1 homolog (human)
										A_55_P2066429	A_55_P2066429
										A_55_P2039235	Mat2b	methionine adenosyltransferase II, beta
										A_51_P113003	Cenpq	centromere protein Q
										A_51_P475076	Vbp1	von Hippel-Lindau binding protein 1
										A_55_P2007404	Vbp1	von Hippel-Lindau binding protein 1
										A_66_P123989	Ikzf5	IKAROS family zinc finger 5
										A_55_P2140546	Mcart1
										A_55_P2025463	Brpf3
										A_55_P2158458	Iqcc	IQ motif containing C
										A_52_P417654	Tcea1	transcription elongation factor A (SII) 1
										A_55_P1956017	Usp45
										A_51_P216605	Hbp1
										A_55_P1984640	Ube2f	ubiquitin-conjugating enzyme E2F (putative)
										A_55_P2104662	Ttc33	tetratricopeptide repeat domain 33
										A_52_P180408	Bcas2	breast carcinoma amplified sequence 2
										A_55_P2145034	1200016B10Rik
										A_55_P2035972	Mark3	MAP/microtubule affinity-regulating kinase 3
										A_55_P2142590	Mark3	MAP/microtubule affinity-regulating kinase 3
										A_55_P1958419	NAP094762-001
										A_55_P2045203	1500003O03Rik	RIKEN cDNA 1500003O03 gene
										A_51_P121455	Slc25a39	solute carrier family 25, member 39
										A_55_P2042505	Lrrc16b	leucine rich repeat containing 16B
										A_55_P2068907	Atp7b	ATPase, Cu++ transporting, beta polypeptide
										A_55_P2047043	Mylk2
										A_55_P2030060	Jmjd5
										A_55_P2003333	Gm4641	predicted gene 4641
										A_55_P2055112	ENSMUST00000011392
										A_55_P2066279	ENSMUST00000113668
										A_55_P2044587	Sorcs1	sortilin-related VPS10 domain containing receptor 1
										A_55_P2123101	Dos
										A_51_P424272	Mt4	metallothionein 4
										A_55_P2027212	LOC100048568	similar to MGC58416 protein
										A_55_P2048498	Gm10061	predicted gene 10061
										A_55_P1962586	Gm2692	predicted gene 2692
										A_55_P1995318	Gm6379	predicted gene 6379
										A_55_P2047778	Krtap4-8	keratin associated protein 4-8
										A_55_P2047800	Gm4552	predicted gene 4552
										A_51_P307864	1700019N19Rik	RIKEN cDNA 1700019N19 gene
										A_55_P1963578	ENSMUST00000105065
										A_51_P108629	Prl3b1	prolactin family 3, subfamily b, member 1
										A_55_P1993012	ENSMUST00000105060
										A_55_P2046790	ENSMUST00000109469
										A_55_P2164503	ENSMUST00000105072
										A_55_P2220283	4932416H05Rik	RIKEN cDNA 4932416H05 gene
										A_55_P1958730	Gm2265	predicted gene 2265
										A_55_P2164502	ENSMUST00000105072
										A_55_P1963579	ENSMUST00000105065
										A_55_P1971679	Gm3297
										A_55_P2128821	Selk	selenoprotein K
										A_55_P2081405	LOC100046282
										A_51_P520857	LOC100134990
										A_55_P2145557	A_55_P2145557
										A_66_P123804	Fbxo30	F-box protein 30
										A_55_P2080163	Carhsp1	calcium regulated heat stable protein 1
										A_55_P2175451	Gm9791	predicted pseudogene 9791
										A_66_P100932	1810027O10Rik
										A_55_P2136786	Zkscan1	zinc finger with KRAB and SCAN domains 1
										A_55_P1965448	LOC632883
										A_55_P2076543	Gm10144	predicted pseudogene 10144
										A_55_P2155421	Sec61g	SEC61, gamma subunit
										A_55_P2095301	ENSMUST00000067018
										A_55_P2181665	LOC100044768	hypothetical protein LOC100044768
										A_55_P2334424	D630024D03Rik	RIKEN cDNA D630024D03 gene
										A_51_P109881	ENSMUST00000085076
										A_55_P2179483	Gm4229	predicted gene 4229
										A_55_P2108983	Gm4229	predicted gene 4229
										A_55_P2009066	2010015L04Rik
										A_55_P2035454	Oaz1	ornithine decarboxylase antizyme 1
										A_55_P2171047	Oaz1	ornithine decarboxylase antizyme 1
										A_55_P2038952	Ubb	ubiquitin B
										A_55_P1965827	Ubb	ubiquitin B
										A_55_P1953475	A_55_P1953475
										A_55_P2178632	Tmem80	transmembrane protein 80
										A_55_P1981845	LOC100045291	similar to proline-rich protein BstNI subfamily 2
										A_55_P2026437	Gm4802	predicted gene 4802
										A_55_P2076278	Gm5239	predicted pseudogene 5239
										A_55_P2064150	BB710703
										A_55_P2069917	Uba52	ubiquitin A-52 residue ribosomal protein fusion product 1
										A_55_P2006340	Gm11808	predicted gene 11808
										A_55_P2027819	Rpl41
										A_55_P2062480	A_55_P2062480
										A_55_P2164218	NAP111474-1
										A_55_P2164221	Tpt1	tumor protein, translationally-controlled 1
										A_55_P2017774	Gm6790
										A_55_P2145879	Tpt1	tumor protein, translationally-controlled 1
										A_55_P2075013	Tpt1	tumor protein, translationally-controlled 1
										A_55_P1963576	Gm11595	predicted gene 11595
										A_55_P2076524	LOC100046441	hypothetical protein LOC100046441
										A_55_P1954768	A_55_P1954768
										A_55_P2036952	LOC100044988	similar to Ubtf protein
										A_55_P2006183	ENSMUST00000065125
										A_55_P2056014	Tpt1p	tumor protein, translationally-controlled 1 pseudogene
										A_55_P2075479	Rpl37a	ribosomal protein L37a
										A_55_P2020962	A_55_P2020962
										A_55_P2126014	Gm7123	predicted pseudogene 7123
										A_55_P2091308	Rpl38	ribosomal protein L38
										A_55_P1981274	Gm2581
										A_55_P1983149	Rps29	ribosomal protein S29
										A_55_P2166506	Gm6272	predicted pseudogene 6272
										A_55_P1958354	Rps29	ribosomal protein S29
										A_55_P1966760	Gm7079	predicted pseudogene 7079
										A_55_P2154240	Rps29	ribosomal protein S29
										A_55_P1990285	Rplp2	ribosomal protein, large P2
										A_55_P2160077	Gm5735	predicted gene 5735
										A_55_P2006713	Gm13777	predicted gene 13777
										A_55_P1995126	Gm11942	predicted gene 11942
										A_55_P2119721	Gm5244	predicted pseudogene 5244
										A_55_P2135098	Rplp0
										A_55_P1970866	Rplp0
										A_55_P1962466	A_55_P1962466
										A_66_P105288	Rplp0
										A_55_P2006392	Gm6259	predicted gene 6259
										A_55_P2079041	LOC640343	similar to 60S acidic ribosomal protein P1
										A_55_P2074796	Cdkn2c	cyclin-dependent kinase inhibitor 2C (p18, inhibits CDK4)
										A_66_P111049	Prlh	prolactin releasing hormone
										A_51_P486719	1700090G07Rik
										A_55_P2083186	ENSMUST00000077013
										A_51_P254299	Dlk2	delta-like 2 homolog (Drosophila)
										A_66_P121312	Olfr1251	olfactory receptor 1251
										A_55_P2062437	Begain	brain-enriched guanylate kinase-associated
										A_55_P2113078	Rem1	rad and gem related GTP binding protein 1
										A_55_P2005248	Meis3	Meis homeobox 3
										A_55_P2041634	1110014N23Rik
										A_55_P2060343	Zfp352	zinc finger protein 352
										A_55_P2049867	Ccrl2	chemokine (C-C motif) receptor-like 2
										A_55_P2081950	9430015G10Rik
										A_55_P2160412	Xylt2	xylosyltransferase II
										A_55_P2022187	ENSMUST00000115610
										A_51_P518841	Fev	FEV (ETS oncogene family)
										A_55_P2169198	Gm3764	predicted gene 3764
										A_51_P448784	Nrsn1	neurensin 1
										A_55_P2344804	C87490	expressed sequence C87490
										A_51_P214715	Atp6v1e2	ATPase, H+ transporting, lysosomal V1 subunit E2
										A_55_P2003129	Tmem194	transmembrane protein 194
										A_55_P2096355	Gm4392	predicted gene 4392
										A_55_P2047827	1700027D21Rik
										A_51_P351194	Cnfn	cornifelin
										A_51_P401263	Eme1	essential meiotic endonuclease 1 homolog 1 (S. pombe)
										A_55_P2420948	2210416O15Rik	RIKEN cDNA 2210416O15 gene
										A_55_P1985005	Ghrh	growth hormone releasing hormone
										A_55_P1963980	Lrrc16a	leucine rich repeat containing 16A
										A_55_P2007660	LOC100047596	similar to gamma-aminobutyric acid A receptor, epsilon
										A_55_P2054167	Gm3285	predicted gene 3285
										A_55_P2355051	C77137	expressed sequence C77137
										A_66_P101013	Tssk4	testis-specific serine kinase 4
										A_55_P2156530	Gm3941	predicted gene 3941
										A_55_P2166326	2310001H18Rik
										A_55_P2185526	1700016P03Rik
										A_55_P2254779	AU020094	expressed sequence AU020094
										A_55_P2048640	Spock1	sparc/osteonectin, cwcv and kazal-like domains proteoglycan 1
										A_55_P2125992	Gm2761	predicted gene 2761
										A_55_P2013203	Oxtr	oxytocin receptor
										A_55_P2181693	1700018C11Rik	RIKEN cDNA 1700018C11 gene
										A_55_P2021211	ENSMUST00000092858
										A_55_P2179990	Defb33	defensin beta 33
										A_52_P682996	Olfr664
										A_55_P1959122	LOC100046390	similar to CD164 sialomucin-like 2
										A_51_P239166	Adam21	a disintegrin and metallopeptidase domain 21
										A_55_P2144256	Usp17l5
										A_55_P2040519	A_55_P2040519
										A_51_P394814	Svep1	sushi, von Willebrand factor type A, EGF and pentraxin domain containing 1
										A_55_P1989947	Gm7098	predicted gene 7098
										A_55_P2149209	Camk2a	calcium/calmodulin-dependent protein kinase II alpha
										A_55_P2337416	C030010L15Rik	RIKEN cDNA C030010L15 gene
										A_51_P112682	Olfr159	olfactory receptor 159
										A_55_P2207220	Gm10065	predicted gene 10065
										A_51_P123314	Olfr74	olfactory receptor 74
										A_55_P1977369	Ptprn2	protein tyrosine phosphatase, receptor type, N polypeptide 2
										A_51_P185939	Gper
										A_55_P2092125	ENSMUST00000100300
										A_55_P2053597	A_55_P2053597
										A_55_P1982883	Gys1	glycogen synthase 1, muscle
										A_51_P142346	Fancm	Fanconi anemia, complementation group M
										A_51_P289107	Hrh3	histamine receptor H3
										A_55_P2128324	Ubap2l	ubiquitin-associated protein 2-like
										A_55_P2185652	Cln3	ceroid lipofuscinosis, neuronal 3, juvenile (Batten, Spielmeyer-Vogt disease)
										A_55_P2134566	ENSMUST00000056413
										A_55_P2004126	Gm4399
										A_55_P1971259	1700022I11Rik	RIKEN cDNA 1700022I11 gene
										A_66_P117204	ENSMUST00000114854
										A_55_P1973448	Ybx2
										A_55_P2138906	Lrfn1	leucine rich repeat and fibronectin type III domain containing 1
										A_55_P2135845	Gm2705	predicted gene 2705
										A_55_P2150781	ENSMUST00000105815
										A_55_P2094729	Sox10	SRY (sex determining region Y)-box 10
										A_55_P2030174	Ifna1	interferon alpha 1
										A_51_P114966	Prss37	protease, serine 37
										A_52_P447196	Col4a6	collagen, type IV, alpha 6
										A_55_P2011169	Lce1j
										A_66_P126999	Fis1
										A_55_P2116900	ENSMUST00000100671
										A_55_P2117764	Vangl2	vang-like 2 (van gogh, Drosophila)
										A_55_P2061174	LOC100046317	similar to CLICK-I,II-related protein
										A_55_P1963175	Lctl	lactase-like
										A_55_P2157927	6030446N20Rik
										A_51_P124345	Cpne5	copine V
										A_55_P2132853	2010300C02Rik	RIKEN cDNA 2010300C02 gene
										A_52_P359819	Ntf5
										A_55_P2143802	LOC100045019	similar to Tubulin, gamma 2
										A_55_P1960208	Vcan	versican
										A_55_P2370096	D2Ertd612e	DNA segment, Chr 2, ERATO Doi 612, expressed
										A_55_P2242089	Cog5	component of oligomeric golgi complex 5
										A_55_P2316760	9430063H18Rik	RIKEN cDNA 9430063H18 gene
										A_55_P1975903	Dnmt3b	DNA methyltransferase 3B
										A_52_P141687	Gpr37l1	G protein-coupled receptor 37-like 1
										A_66_P102232	Hmga1	high mobility group AT-hook 1
										A_66_P139615	Gm12409	predicted gene 12409
										A_55_P2149382	Gm3448	predicted gene 3448
										A_55_P2157260	Gm13375
										A_66_P130634	Tyms	thymidylate synthase
										A_55_P1987494	Gabrr2	gamma-aminobutyric acid (GABA) C receptor, subunit rho 2
										A_55_P2124831	Brdt	bromodomain, testis-specific
										A_52_P522977	Ssbp2	single-stranded DNA binding protein 2
										A_55_P2105366	ENSMUST00000117759
										A_55_P2010672	Kif17
										A_55_P1957989	A_55_P1957989
										A_51_P353524	4930568D16Rik	RIKEN cDNA 4930568D16 gene
										A_66_P135872	ENSMUST00000058189
										A_51_P211506	Muc20	mucin 20
										A_55_P1998406	LOC100046321	similar to coiled-coil-helix-coiled-coil-helix domain containing 3
										A_55_P2057031	Slmo1	slowmo homolog 1 (Drosophila)
										A_55_P1960664	Gm3035	predicted gene 3035
										A_55_P2072164	ENSMUST00000100000
										A_51_P194628	Tmco7
										A_55_P1959530	CO800994
										A_55_P2017373	Ina
										A_55_P2069410	Gm12605
										A_55_P2157408	XM_001474496
										A_55_P2147402	ENSMUST00000101121
										A_55_P2003508	Gm6436	predicted gene 6436
										A_55_P2032024	Uggt2	UDP-glucose glycoprotein glucosyltransferase 2
										A_55_P2101508	Fgf8	fibroblast growth factor 8
										A_55_P2079787	Prss50	protease, serine 50
										A_66_P122219	Kcnd3	potassium voltage-gated channel, Shal-related family, member 3
										A_55_P2139318	ENSMUST00000070876
										A_55_P2081981	ENSMUST00000098108
										A_55_P2062538	1700027A15Rik	RIKEN cDNA 1700027A15 gene
										A_55_P2015437	ENSMUST00000116343
										A_55_P1953402	Mlana
										A_55_P2019784	Lrrtm1	leucine rich repeat transmembrane neuronal 1
										A_55_P2066927	ENSMUST00000108038
										A_66_P118368	Gm216
										A_55_P2006133	Tmc6	transmembrane channel-like gene family 6
										A_55_P2102664	ENSMUST00000099266
										A_55_P2184385	Gm2908	predicted gene 2908
										A_55_P2166123	Atp9a	ATPase, class II, type 9A
										A_55_P2096340	Rnf170	ring finger protein 170
										A_55_P2139814	ENSMUST00000101533
										A_55_P2396446	5530400B01Rik	RIKEN cDNA 5530400B01 gene
										A_55_P2133910	Ttll10	tubulin tyrosine ligase-like family, member 10
										A_55_P2021413	Brunol4	bruno-like 4, RNA binding protein (Drosophila)
										A_51_P360004	4833422F24Rik
										A_55_P1989996	Tcte1	t-complex-associated testis expressed 1
										A_51_P521052	Ly6k	lymphocyte antigen 6 complex, locus K
										A_55_P2000613	Slc6a1	solute carrier family 6 (neurotransmitter transporter, GABA), member 1
										A_55_P2152956	Plekhm3	pleckstrin homology domain containing, family M, member 3
										A_51_P494992	Runx3	runt related transcription factor 3
										A_55_P2173452	Gm4704	predicted gene 4704
										A_51_P275642	ENSMUST00000103459
										A_55_P2094378	Gm6513
										A_55_P2096823	ENSMUST00000034235
										A_55_P2002133	Eif2c2	eukaryotic translation initiation factor 2C, 2
										A_55_P1959985	Alas1	aminolevulinic acid synthase 1
										A_55_P1973970	Krt73	keratin 73
										A_55_P2037141	Jsrp1	junctional sarcoplasmic reticulum protein 1
										A_55_P2100118	ENSMUST00000107844
										A_55_P1983708	Insrr	insulin receptor-related receptor
										A_55_P2089955	Rhox7
										A_51_P365378	Best2	bestrophin 2
										A_55_P2068199	Gm4933	predicted gene 4933
										A_55_P2025746	Adam5	a disintegrin and metallopeptidase domain 5
										A_55_P1997534	Gm4871	predicted gene 4871
										A_55_P2160543	Tcp10a
										A_55_P2075814	Tnni3k
										A_55_P2089198	Rgs7	regulator of G protein signaling 7
										A_55_P2146295	Lmx1b	LIM homeobox transcription factor 1 beta
										A_55_P2094731	Sox13	SRY (sex determining region Y)-box 13
										A_55_P2016851	Lce1a2	late cornified envelope 1A2
										A_55_P2225751	6330415G19Rik	RIKEN cDNA 6330415G19 gene
										A_55_P2162404	LOC100047327	hypothetical protein LOC100047327
										A_55_P2040962	Gm1604b	predicted gene 1604b
										A_55_P2068731	Ccl27a
										A_55_P2295146	3010027C24Rik	RIKEN cDNA 3010027C24 gene
										A_55_P2068471	Spaca4	sperm acrosome associated 4
										A_55_P2070054	Senp3	SUMO/sentrin specific peptidase 3
										A_55_P1954302	Esrrb	estrogen related receptor, beta
										A_55_P2144984	Recql5	RecQ protein-like 5
										A_66_P110607	Sart1	squamous cell carcinoma antigen recognized by T cells 1
										A_55_P1959624	ENSMUST00000101409
										A_66_P104713	Lrp5	low density lipoprotein receptor-related protein 5
										A_51_P148684	Pou6f2	POU domain, class 6, transcription factor 2
										A_55_P2039429	Dio1	deiodinase, iodothyronine, type I
										A_55_P2081840	Prnd	prion protein dublet
										A_55_P2030194	Ifna5	interferon alpha 5
										A_51_P176797	Limd2	LIM domain containing 2
										A_55_P2091039	Gm6209	predicted gene 6209
										A_55_P2034081	Hrh1	histamine receptor H1
										A_55_P1963764	2019-09-01	septin 1
										A_55_P2158448	Gdf3	growth differentiation factor 3
										A_51_P492298	Aqp2	aquaporin 2
										A_55_P1984118	Gfra4	glial cell line derived neurotrophic factor family receptor alpha 4
										A_55_P1991199	Nos1ap	nitric oxide synthase 1 (neuronal) adaptor protein
										A_55_P1988766	ENSMUST00000101091
										A_55_P2038587	ENSMUST00000107381
										A_55_P2174401	Ccdc42b	coiled-coil domain containing 42B
										A_55_P2027361	Irak1bp1	interleukin-1 receptor-associated kinase 1 binding protein 1
										A_55_P2080756	Olfr704	olfactory receptor 704
										A_55_P1961458	Speer1-ps1
										A_55_P2093696	LOC100046311	hypothetical protein LOC100046311
										A_55_P2138422	Obox1	oocyte specific homeobox 1
										A_51_P154585	V1ri6
										A_55_P2171912	Gja3	gap junction protein, alpha 3
										A_66_P140658	Olfr787	olfactory receptor 787
										A_51_P470851	Cplx3	complexin 3
										A_55_P2056344	Gm9992	predicted gene 9992
										A_55_P2057494	ENSMUST00000100338
										A_55_P1975266	Crygf	crystallin, gamma F
										A_66_P120605	Fbxo34	F-box protein 34
										A_52_P87793	Olfr635	olfactory receptor 635
										A_55_P2124331	A_55_P2124331
										A_55_P2008407	Ppp1r14c	protein phosphatase 1, regulatory (inhibitor) subunit 14c
										A_66_P111449	ENSMUST00000042083
										A_55_P2048784	LOC100039359
										A_55_P2081721	ENSMUST00000066106
										A_51_P150014	Rrp7a	ribosomal RNA processing 7 homolog A (S. cerevisiae)
										A_55_P1989116	Trav9n-3	T cell receptor alpha variable 9N-3
										A_55_P2043833	Srgap2
										A_55_P2039896	Dnajc14	DnaJ (Hsp40) homolog, subfamily C, member 14
										A_55_P1993728	Tmem116	transmembrane protein 116
										A_55_P2009146	Gtpbp3	GTP binding protein 3
										A_55_P2133217	ENSMUST00000032928
										A_51_P342189	ENSMUST00000069035
										A_55_P2144376	ENSMUST00000113556
										A_55_P1970062	Igsf9b	immunoglobulin superfamily, member 9B
										A_55_P2159565	Tas2r131	taste receptor, type 2, member 131
										A_55_P2416097	A130082J08Rik	RIKEN cDNA A130082J08 gene
										A_55_P2225470	A230092J17Rik	RIKEN cDNA A230092J17 gene
										A_55_P1984289	Cdan1	congenital dyserythropoietic anemia, type I (human)
										A_55_P2044167	A930002H24Rik	RIKEN cDNA A930002H24 gene
										A_55_P2107901	Dlk2	delta-like 2 homolog (Drosophila)
										A_55_P2001334	Gpr31c
										A_55_P2168140	Gm5958	predicted pseudogene 5958
										A_55_P2051455	D2hgdh	D-2-hydroxyglutarate dehydrogenase
										A_55_P2184931	Rbm19	RNA binding motif protein 19
										A_52_P343661	Lcn10	lipocalin 10
										A_51_P423963	Tas1r3	taste receptor, type 1, member 3
										A_55_P1972792	Stil	Scl/Tal1 interrupting locus
										A_55_P2020326	Madcam1	mucosal vascular addressin cell adhesion molecule 1
										A_66_P124136	ENSMUST00000114044
										A_55_P2017972	Slc7a5	solute carrier family 7 (cationic amino acid transporter, y+ system), member 5
										A_55_P1968643	V1rd22
										A_55_P2026878	LOC100047557	hypothetical protein LOC100047557
										A_55_P2083368	Gm2044	predicted gene 2044
										A_52_P457529	Fbxw21	F-box and WD-40 domain protein 21
										A_55_P2063047	Gm14206	predicted gene 14206
										A_55_P1960423	ENSMUST00000060793
										A_55_P1994509	Spnb5	spectrin beta 4
										A_52_P241508	Zbtb46	zinc finger and BTB domain containing 46
										A_51_P168613	Nuak1	NUAK family, SNF1-like kinase, 1
										A_55_P2216996	Tmem87a	transmembrane protein 87A
										A_55_P2081110	LOC100046741	similar to red-1
										A_55_P2040567	LOC100047154	similar to Crystallin, gamma N
										A_55_P2169104	Odz4
										A_55_P2376011	4.93242e+23
										A_51_P245631	Rftn2	raftlin family member 2
										A_66_P127335	ENSMUST00000064090
										A_66_P128453	Muc12
										A_55_P2026370	Dcaf7	DDB1 and CUL4 associated factor 7
										A_55_P1999067	Gm10325	predicted gene 10325
										A_55_P2036605	Fhl5	four and a half LIM domains 5
										A_52_P238523	Sprn	shadow of prion protein
										A_55_P2110507	ENSMUST00000090946
										A_51_P498772	1700019D03Rik	RIKEN cDNA 1700019D03 gene
										A_55_P2251082	Qk	quaking
										A_55_P2097869	Frem2	Fras1 related extracellular matrix protein 2
										A_55_P2023562	Cd300c	CD300C antigen
										A_55_P2137932	B830012L14Rik	RIKEN cDNA B830012L14 gene
										A_55_P2061432	Abpe
										A_55_P1953043	E130311K13Rik	RIKEN cDNA E130311K13 gene
										A_55_P2005016	ENSMUST00000119847
										A_52_P131062	Krtap8-1	keratin associated protein 8-1
										A_55_P2074045	Gm3655	predicted gene 3655
										A_55_P1990866	Mylk3	myosin light chain kinase 3
										A_55_P1957144	ENSMUST00000107465
										A_66_P136102	Lefty2	left-right determination factor 2
										A_55_P1980671	Olfr324	olfactory receptor 324
										A_55_P2210724	Trcg1	taste receptor cell gene 1
										A_55_P2129057	Gm7193	predicted gene 7193
										A_51_P441745	E130119H09Rik	RIKEN cDNA E130119H09 gene
										A_55_P2384009	C81489	expressed sequence C81489
										A_52_P238858	Shisa9	shisa family member 9
										A_52_P497424	ENSMUST00000021159
										A_55_P1967613	LOC100045168	hypothetical protein LOC100045168
										A_55_P2009345	Ovch2	ovochymase 2
										A_55_P1979126	Tuba3a	tubulin, alpha 3A
										A_55_P2073915	ENSMUST00000111939
										A_66_P101862	ENSMUST00000108851
										A_55_P2261772	C230098O21Rik	RIKEN cDNA C230098O21 gene
										A_52_P640194	Klhl32	kelch-like 32
										A_52_P337259	Heyl	hairy/enhancer-of-split related with YRPW motif-like
										A_55_P1961908	Gm15217	predicted gene 15217
										A_52_P483959	C1ql2	complement component 1, q subcomponent-like 2
										A_55_P2019683	ENSMUST00000103519
										A_51_P312024	Olfr1222	olfactory receptor 1222
										A_55_P1970067	Igsf9b	immunoglobulin superfamily, member 9B
										A_55_P1964245	Olfr631	olfactory receptor 631
										A_55_P1987953	Gm5938	predicted gene 5938
										A_55_P2109032	Olfr545	olfactory receptor 545
										A_55_P1980677	1700007K09Rik	RIKEN cDNA 1700007K09 gene
										A_55_P2085979	Igf1	insulin-like growth factor 1
										A_51_P504815	Stfa3	stefin A3
										A_66_P138406	Clec4b1	C-type lectin domain family 4, member b1
										A_55_P2004469	A_55_P2004469
										A_66_P107671	9030418K01Rik
										A_51_P195506	Csf1	colony stimulating factor 1 (macrophage)
										A_55_P2397854	4921518K17Rik	RIKEN cDNA 4921518K17 gene
										A_55_P2097393	Txndc8	thioredoxin domain containing 8
										A_55_P2100973	Irf6	interferon regulatory factor 6
										A_55_P2182795	Plcg1	phospholipase C, gamma 1
										A_55_P2041432	Il1rap	interleukin 1 receptor accessory protein
										A_55_P1965876	Opn1mw	opsin 1 (cone pigments), medium-wave-sensitive (color blindness, deutan)
										A_52_P313285	ENSMUST00000078779
										A_66_P118316	ENSMUST00000065508
										A_55_P2155876	Gm16501	predicted gene 16501
										A_66_P139586	Gm813	predicted gene 813
										A_55_P2317435	AI594674	expressed sequence AI594674
										A_55_P2153990	Gm1332
										A_52_P610987	Slc28a3	solute carrier family 28 (sodium-coupled nucleoside transporter), member 3
										A_55_P2334484	D9Ertd115e	DNA segment, Chr 9, ERATO Doi 115, expressed
										A_55_P2129776	Prrt1	proline-rich transmembrane protein 1
										A_55_P2334177	4933428C20Rik	RIKEN cDNA 4933428C20 gene
										A_55_P2015405	RP23-269N23.3
										A_55_P2157966	Mtap1a
										A_55_P2060630	Stk11ip	serine/threonine kinase 11 interacting protein
										A_51_P267700	Gkn3	gastrokine 3
										A_55_P1968628	Gm9893	predicted gene 9893
										A_51_P519364	Fam83f	family with sequence similarity 83, member F
										A_55_P2015375	Tuba3a	tubulin, alpha 3A
										A_55_P2127421	ENSMUST00000063827
										A_66_P133112	Gm14635	predicted gene 14635
										A_55_P1963549	V1rd12
										A_55_P2028214	Gm4227
										A_55_P2070174	TC1603041
										A_52_P334796	Taar4	trace amine-associated receptor 4
										A_55_P2197998	D4Ertd58e	DNA segment, Chr 4, ERATO Doi 58, expressed
										A_55_P2167645	Gm6936	predicted gene 6936
										A_55_P1993473	Gm5935	predicted gene 5935
										A_55_P1989053	LOC100045270	similar to C11G6.3
										A_55_P2021953	Olfr700	olfactory receptor 700
										A_55_P2166069	2310079G19Rik	RIKEN cDNA 2310079G19 gene
										A_52_P67212	2900052N01Rik	RIKEN cDNA 2900052N01 gene
										A_55_P2179309	A630033H20Rik	RIKEN cDNA A630033H20 gene
										A_55_P2044385	Fgfbp3	fibroblast growth factor binding protein 3
										A_55_P2013756	LOC100047703	uncharacterized LOC100047703
										A_55_P2058201	Abpd
										A_55_P1985825	Gm2980	predicted gene 2980
										A_55_P1978191	C2cd4c	C2 calcium-dependent domain containing 4C
										A_55_P1958379	Slit1	slit homolog 1 (Drosophila)
										A_52_P275069	Gm6792	predicted gene 6792
										A_55_P2060333	S100a5	S100 calcium binding protein A5
										A_55_P2207335	A630071L07Rik
										A_55_P2183854	Sctr	secretin receptor
										A_55_P2084763	Gm10775	predicted gene 10775
										A_55_P2031125	Ube2l6	ubiquitin-conjugating enzyme E2L 6
										A_52_P87503	F830116E18Rik
										A_55_P1961567	Ypel3	yippee-like 3 (Drosophila)
										A_55_P1980883	Ephb6	Eph receptor B6
										A_52_P272854	ENSMUST00000073543
										A_51_P133422	ENSMUST00000069918
										A_55_P2017724	ENSMUST00000109709
										A_55_P2340101	BC062258	cDNA sequence BC062258
										A_55_P1964509	Lcn12	lipocalin 12
										A_55_P2046109	NAP092838-001
										A_65_P20683	ENSMUST00000101310
										A_55_P2080592	Gm4934
										A_52_P456158	Fchsd1	FCH and double SH3 domains 1
										A_55_P2279997	4930549C15Rik	RIKEN cDNA 4930549C15 gene
										A_66_P122927	OTTMUSG00000012483	predicted gene, OTTMUSG00000012483
										A_55_P2167189	4921504E06Rik
										A_55_P2009813	LOC639496	similar to synovial sarcoma, X member B, breakpoint 10
										A_55_P2096630	Ssxb9	synovial sarcoma, X member B, breakpoint 9
										A_55_P2154982	Cd8b1	CD8 antigen, beta chain 1
										A_55_P1961127	H19	H19, imprinted maternally expressed transcript
										A_55_P2105808	Wdr62	WD repeat domain 62
										A_55_P2140195	Gm15517	predicted gene 15517
										A_55_P2087281	LOC677388	hypothetical protein LOC677388
										A_55_P2051825	Ephx3	epoxide hydrolase 3
										A_55_P2006792	Ntrk2	neurotrophic tyrosine kinase, receptor, type 2
										A_55_P1976207	Arf5	ADP-ribosylation factor 5
										A_55_P1976908	LOC100044509
										A_55_P2145913	ENSMUST00000069425
										A_55_P2046550	Adamts8	a disintegrin-like and metallopeptidase (reprolysin type) with thrombospondin type 1 motif, 8
										A_55_P1997372	Ccdc142	coiled-coil domain containing 142
										A_55_P2051259	Sco1	SCO cytochrome oxidase deficient homolog 1 (yeast)
										A_51_P279639	Col6a2	collagen, type VI, alpha 2
										A_66_P118579	ENSMUST00000046994
										A_55_P2167236	Olfr1184	olfactory receptor 1184
										A_55_P2007234	ENSMUST00000066005
										A_55_P2020410	Mapk8	mitogen-activated protein kinase 8
										A_55_P2168451	ENSMUST00000088234
										A_55_P2013983	LOC100046858	similar to retinitis pigmentosa GTPase regulator
										A_66_P137084	9930014A18Rik	RIKEN cDNA 9930014A18 gene
										A_55_P2168889	4921513D23Rik	RIKEN cDNA 4921513D23 gene
										A_55_P2180216	ENSMUST00000108223
										A_55_P2166344	9930021J03Rik	RIKEN cDNA 9930021J03 gene
										A_55_P2181216	A_55_P2181216
										A_55_P2136145	LOC100047855	similar to CG7029-PA
										A_55_P2099571	Nol9	nucleolar protein 9
										A_66_P131045	Gnl3l	guanine nucleotide binding protein-like 3 (nucleolar)-like
										A_55_P2099373	Gm12633	predicted gene 12633
										A_55_P2349148	5830408B19Rik	RIKEN cDNA 5830408B19 gene
										A_51_P226465	Mypop	Myb-related transcription factor, partner of profilin
										A_55_P1978651	Wasf3	WAS protein family, member 3
										A_51_P100997	Serpinb3c	serine (or cysteine) peptidase inhibitor, clade B, member 3C
										A_55_P2180866	Tbc1d21	TBC1 domain family, member 21
										A_55_P2123551	EG640142	predicted gene, EG640142
										A_55_P2133032	ENSMUST00000115143
										A_55_P2125059	ENSMUST00000051237
										A_55_P2244112	Amotl1	angiomotin-like 1
										A_55_P1962134	LOC100048133	similar to 1110051M20Rik protein
										A_51_P332932	ENSMUST00000056256
										A_55_P2068134	ENSMUST00000100055
										A_52_P654752	Trub1	TruB pseudouridine (psi) synthase homolog 1 (E. coli)
										A_51_P317433	Mesp2	mesoderm posterior 2
										A_55_P2158384	Aanat	arylalkylamine N-acetyltransferase
										A_55_P2002988	Dub2a
										A_51_P113773	Giyd2
										A_55_P2144771	Pcdh11x	protocadherin 11 X-linked
										A_55_P2088203	Hcn2	hyperpolarization-activated, cyclic nucleotide-gated K+ 2
										A_55_P1977071	Fam110a	family with sequence similarity 110, member A
										A_51_P177432	ENSMUST00000037913
										A_55_P2172822	ENSMUST00000108962
										A_55_P2186405	ENSMUST00000112600
										A_55_P1972628	Mtcp1	mature T cell proliferation 1
										A_51_P243207	Zfp574	zinc finger protein 574
										A_55_P2004354	Gm2694	predicted gene 2694
										A_55_P2091476	LOC100048206	hypothetical protein LOC100048206
										A_55_P2148239	ENSMUST00000097894
										A_55_P1957439	LOC100047910	hypothetical protein LOC100047910
										A_55_P2184567	Gm9677	predicted gene 9677
										A_55_P2177834	Tmem29	transmembrane protein 29
										A_55_P2130905	Gm1983	predicted gene 1983
										A_55_P2154263	ENSMUST00000018810
										A_55_P2312144	B230398E01Rik	RIKEN cDNA B230398E01 gene
										A_66_P102919	Gm3587	predicted gene 3587
										A_55_P2044710	Asb10	ankyrin repeat and SOCS box-containing 10
										A_55_P2015143	Hhat	hedgehog acyltransferase
										A_55_P1957911	LOC100048691	similar to target of myb1 homolog
										A_55_P2362601	D4Ertd681e	DNA segment, Chr 4, ERATO Doi 681, expressed
										A_55_P2055809	Rab15	RAB15, member RAS oncogene family
										A_55_P1984133	ENSMUST00000118002
										A_55_P2157469	ENSMUST00000100456
										A_55_P2088277	Gm7283	predicted gene 7283
										A_55_P2186225	LOC100045068	similar to reproductive homeobox on X chromosome 8
										A_51_P151020	Tnp1	transition protein 1
										A_55_P2038152	Ankrd43
										A_55_P2013559	Dpp6	dipeptidylpeptidase 6
										A_51_P114274	Ccdc57	coiled-coil domain containing 57
										A_55_P2166024	V1rd1
										A_55_P2315057	Ttll8	tubulin tyrosine ligase-like family, member 8
										A_66_P136813	ENSMUST00000071328
										A_55_P2175195	Stxbp4	syntaxin binding protein 4
										A_55_P2097340	Camkv	CaM kinase-like vesicle-associated
										A_55_P2101503	Stxbp3b
										A_55_P1976724	LOC100047826	hypothetical protein LOC100047826
										A_55_P2169046	Olfr458	olfactory receptor 458
										A_55_P2115732	Kif1c
										A_55_P2165046	Klhl22	kelch-like 22
										A_55_P1978661	Wasf2	WAS protein family, member 2
										A_55_P2073814	Gpatch8	G patch domain containing 8
										A_51_P483877	Crygd	crystallin, gamma D
										A_55_P2093168	Rell2	RELT-like 2
										A_51_P359485	Zfpl1	zinc finger like protein 1
										A_55_P1989205	BB114814
										A_55_P2060330	3110062M04Rik	RIKEN cDNA 3110062M04 gene
										A_55_P2258832	5230400M03Rik
										A_55_P2154740	LOC100046007	similar to cyclic nucleotide gated channel beta 1
										A_52_P156852	ENSMUST00000100999
										A_55_P2146789	LOC634049	similar to Ig heavy chain V-I region V35 precursor
										A_55_P1994832	Zbtb42	zinc finger and BTB domain containing 42
										A_55_P2073205	A_55_P2073205
										A_55_P2034009	LOC100044133	similar to gamma-aminobutyric acid (GABA-A) receptor, subunit epsilon
										A_55_P2148655	Paqr6	progestin and adipoQ receptor family member VI
										A_52_P77227	Rnf212
										A_55_P2080074	Ahnak2
										A_51_P207028	V1re6
										A_55_P2078716	Morc4	microrchidia 4
										A_51_P133638	3110021A11Rik	RIKEN cDNA 3110021A11 gene
										A_55_P1998549	Ncdn	neurochondrin
										A_55_P2140042	Krt31	keratin 31
										A_55_P2219982	Hoxa4	homeobox A4
										A_55_P1953728	Nes	nestin
										A_55_P1985313	Gm2703	predicted gene 2703
										A_55_P2102833	ENSMUST00000105709
										A_55_P2094986	Atp1a3
										A_55_P2132800	ENSMUST00000117241
										A_55_P2001403	Gm5478	predicted pseudogene 5478
										A_55_P2024061	Gtpbp10	GTP-binding protein 10 (putative)
										A_55_P1970715	LOC100048332	similar to a disintegrin-like and metalloprotease (reprolysin type) with thrombospondin type 1 motif, 5 (aggrecanase-2)
										A_55_P2003592	LOC100047880	similar to zinc finger CCCH type containing 5
										A_55_P2181552	Gm44	predicted gene 44
										A_55_P2105262	LOC100046091	zinc finger protein 709-like
										A_51_P403610	Olfr1339	olfactory receptor 1339
										A_55_P2072722	Etv3l	ets variant 3-like
										A_52_P599624	Pfas	phosphoribosylformylglycinamidine synthase (FGAR amidotransferase)
										A_55_P1956513	LOC100045424	similar to reproductive homeobox 4C
										A_55_P2422243	2900072G11Rik	RIKEN cDNA 2900072G11 gene
										A_55_P2023352	NAP108555-1
										A_55_P2422074	BC025933	cDNA sequence BC025933
										A_55_P2071731	Olfr75-ps1
										A_55_P1957900	Dlg1	discs, large homolog 1 (Drosophila)
										A_55_P1986213	Plekhg5	pleckstrin homology domain containing, family G (with RhoGef domain) member 5
										A_55_P1997167	Kdm5c	lysine (K)-specific demethylase 5C
										A_55_P2258216	8030425K09Rik	RIKEN cDNA 8030425K09 gene
										A_55_P2160726	ENSMUST00000100199
										A_55_P1995607	Olfr209	olfactory receptor 209
										A_55_P2130595	ENSMUST00000121010
										A_55_P2012444	Tnfrsf19	tumor necrosis factor receptor superfamily, member 19
										A_55_P2057851	Olfr843	olfactory receptor 843
										A_51_P457664	Cyp46a1	cytochrome P450, family 46, subfamily a, polypeptide 1
										A_55_P2131498	ENSMUST00000112975
										A_55_P2131325	ENSMUST00000114029
										A_55_P2051444	Pgk2	phosphoglycerate kinase 2
										A_55_P2080460	Hmcn2	hemicentin 2
										A_55_P1953411	ENSMUST00000106952
										A_51_P506111	Msgn1	mesogenin 1
										A_55_P2085370	ENSMUST00000061764
										A_51_P237040	Nog	noggin
										A_51_P159612	Hebp2	heme binding protein 2
										A_55_P1955437	Cmtm5	CKLF-like MARVEL transmembrane domain containing 5
										A_55_P1983254	Gm4897
										A_55_P2050519	Olfr213	olfactory receptor 213
										A_55_P2179805	Syngr4	synaptogyrin 4
										A_55_P2042161	Krtap26-1	keratin associated protein 26-1
										A_55_P1970274	Zscan10	zinc finger and SCAN domain containing 10
										A_55_P2145617	Krt80	keratin 80
										A_55_P2068891	Pear1	platelet endothelial aggregation receptor 1
										A_55_P2374197	B930086A06Rik
										A_55_P2132114	ENSMUST00000115782
										A_66_P135681	Gm10762	predicted gene 10762
										A_55_P1982532	A_55_P1982532
										A_55_P2028184	Fhl3	four and a half LIM domains 3
										A_55_P2103937	Gm10362	predicted gene 10362
										A_55_P2146297	Lmx1b	LIM homeobox transcription factor 1 beta
										A_55_P2161278	ENSMUST00000098328
										A_55_P2177578	ENSMUST00000100436
										A_51_P407789	LOC100048356	similar to minibrain CG7826-PD
										A_55_P2372325	Zim3	zinc finger, imprinted 3
										A_55_P2085518	LOC100046792	hypothetical protein LOC100046792
										A_55_P2152184	Gm2559	predicted gene 2559
										A_55_P1969511	Ttc23l	tetratricopeptide repeat domain 23-like
										A_55_P2185085	TC1625260
										A_55_P1972590	Tgif2	TGFB-induced factor homeobox 2
										A_55_P2129866	Sh3pxd2a	SH3 and PX domains 2A
										A_55_P2116988	1700024P12Rik	RIKEN cDNA 1700024P12 gene
										A_55_P1958902	A_55_P1958902
										A_55_P1972756	ENSMUST00000119394
										A_55_P1996826	Cilp2	cartilage intermediate layer protein 2
										A_55_P2020371	Gm11543	predicted gene 11543
										A_55_P2105346	ENSMUST00000118036
										A_55_P2145029	Gm826	predicted gene 826
										A_55_P2047047	ENSMUST00000112071
										A_55_P2024909	Dnahc17
										A_55_P2092350	LOC100044612	similar to exportin, tRNA (nuclear export receptor for tRNAs)
										A_55_P2122195	Kcnk9	potassium channel, subfamily K, member 9
										A_55_P2408968	4933406K04Rik	RIKEN cDNA 4933406K04 gene
										A_55_P2081040	Gpr27	G protein-coupled receptor 27
										A_55_P2076605	ENSMUST00000098627
										A_55_P2173298	Plcb2	phospholipase C, beta 2
										A_55_P1981972	Tnfrsf13b	tumor necrosis factor receptor superfamily, member 13b
										A_55_P2155620	Mef2c	myocyte enhancer factor 2C
										A_55_P2127702	Racgap1	Rac GTPase-activating protein 1
										A_55_P2025008	Hvcn1	hydrogen voltage-gated channel 1
										A_55_P2131719	LOC100044026	similar to T cell receptor V alpha 8.5
										A_55_P1959550	Rltpr	RGD motif, leucine rich repeats, tropomodulin domain and proline-rich containing
										A_52_P342159	Nfatc4	nuclear factor of activated T cells, cytoplasmic, calcineurin dependent 4
										A_52_P166694	Vamp1	vesicle-associated membrane protein 1
										A_55_P2037235	Sp110	Sp110 nuclear body protein
										A_55_P2014570	BC049349
										A_55_P2096797	Nlrp1b	NLR family, pyrin domain containing 1B
										A_55_P1996046	2810021G02Rik
										A_55_P1989928	Lin52	lin-52 homolog (C. elegans)
										A_55_P2113524	Whsc1	Wolf-Hirschhorn syndrome candidate 1 (human)
										A_55_P2032297	ENSMUST00000113729
										A_55_P2080860	Cmtm5	CKLF-like MARVEL transmembrane domain containing 5
										A_55_P2142870	BC016423
										A_55_P1987077	LOC100046245	similar to Sek-3
										A_55_P2017441	ENSMUST00000095477
										A_55_P2006447	Olfr482	olfactory receptor 482
										A_51_P313503	Olfr577	olfactory receptor 577
										A_55_P2188374	4930405D01Rik	RIKEN cDNA 4930405D01 gene
										A_55_P2351215	3300002P13Rik	RIKEN cDNA 3300002P13 gene
										A_55_P2015124	Gm3153	predicted gene 3153
										A_55_P2139615	Ldoc1l	leucine zipper, down-regulated in cancer 1-like
										A_55_P2072801	Lypd5	Ly6/Plaur domain containing 5
										A_55_P1984297	4732418C07Rik
										A_51_P348592	Slc38a7	solute carrier family 38, member 7
										A_55_P1987665	ENSMUST00000050885
										A_55_P2165504	ENSMUST00000096455
										A_55_P2101074	Gm3848	predicted gene 3848
										A_55_P2032458	Gm6934	predicted gene 6934
										A_55_P1980041	Kpna6	karyopherin (importin) alpha 6
										A_55_P1984837	ENSMUST00000108193
										A_55_P2134938	Krtap10-4	keratin associated protein 10-4
										A_55_P1992734	Olfr1115	olfactory receptor 1115
										A_55_P2250296	6330566A10Rik	RIKEN cDNA 6330566A10 gene
										A_66_P121361	Gm3085	predicted gene 3085
										A_55_P2323913	2900041H08Rik	RIKEN cDNA 2900041H08 gene
										A_55_P2198568	4930506A18Rik	RIKEN cDNA 4930506A18 gene
										A_55_P1964613	ENSMUST00000109326
										A_66_P106095	Nctc1
										A_55_P2132869	LOC100047148	similar to Endothelin converting enzyme 1
										A_55_P2011395	Bcorl1	BCL6 co-repressor-like 1
										A_55_P2088490	Acad10	acyl-Coenzyme A dehydrogenase family, member 10
										A_55_P1984347	Rhox3h	reproductive homeobox 3H
										A_55_P2275249	Th	tyrosine hydroxylase
										A_55_P2016367	Rhox3f	reproductive homeobox 3F
										A_55_P2058681	Tmc8	transmembrane channel-like gene family 8
										A_55_P1983309	LOC677368	uncharacterized LOC677368
										A_55_P2418621	AI450886	expressed sequence AI450886
										A_55_P1959273	9630014M24Rik	RIKEN cDNA 9630014M24 gene
										A_55_P2096772	Zfp11	zinc finger protein 11
										A_55_P2146891	ENSMUST00000105419
										A_55_P2007678	Trpc2	transient receptor potential cation channel, subfamily C, member 2
										A_55_P2047285	Lcn6
										A_52_P438919	Olfr524	olfactory receptor 524
										A_55_P1996998	Polr2a	polymerase (RNA) II (DNA directed) polypeptide A
										A_55_P2127672	Gm2069	predicted gene 2069
										A_55_P2155136	Rtp2	receptor transporter protein 2
										A_55_P2038111	Tmem104	transmembrane protein 104
										A_51_P272303	Ankrd33	ankyrin repeat domain 33
										A_55_P2135351	Mtvr2
										A_52_P53470	ENSMUST00000074862
										A_66_P121583	Gm7120	predicted gene 7120
										A_55_P2095538	Gm2533	predicted gene 2533
										A_55_P2150540	Lalba	lactalbumin, alpha
										A_55_P2081540	Gm9124	predicted pseudogene 9124
										A_55_P1993106	Gm8212	predicted gene 8212
										A_55_P2059947	Gm8094	predicted gene 8094
										A_55_P2100570	Neurog1	neurogenin 1
										A_55_P2067881	Gm3337	predicted gene 3337
										A_55_P2121076	Cul2	cullin 2
										A_55_P2045414	Hipk4	homeodomain interacting protein kinase 4
										A_55_P2134387	Olfr544	olfactory receptor 544
										A_55_P2305274	LOC100047485	hypothetical protein LOC100047485
										A_55_P2077448	Epas1	endothelial PAS domain protein 1
										A_66_P127495	A_66_P127495
										A_51_P394585	Snx22	sorting nexin 22
										A_55_P2114363	D130037M23Rik	RIKEN cDNA D130037M23 gene
										A_55_P2103432	ENSMUST00000064248
										A_55_P1952202	LOC100045336	similar to cyclic nucleotide gated channel beta 1
										A_55_P2110200	Ubox5	U box domain containing 5
										A_55_P1977303	ENSMUST00000111947
										A_55_P2033805	A230051N06Rik	RIKEN cDNA A230051N06 gene
										A_52_P546162	ENSMUST00000103355
										A_55_P2169559	Tnfrsf13b	tumor necrosis factor receptor superfamily, member 13b
										A_51_P286826	2019-03-10	membrane-associated ring finger (C3HC4) 10
										A_51_P250571	Tas2r140	taste receptor, type 2, member 140
										A_55_P2020054	2610035D17Rik	RIKEN cDNA 2610035D17 gene
										A_55_P2055834	Gm2230	predicted gene 2230
										A_55_P2117222	LOC639211	similar to lipoma HMGIC fusion partner-like 5
										A_55_P2043459	A_55_P2043459
										A_52_P584335	Folr1	folate receptor 1 (adult)
										A_55_P1991295	BC029214
										A_52_P561671	Msx1	msh homeobox 1
										A_55_P2021615	Gm13931
										A_55_P2058225	Olfr1341	olfactory receptor 1341
										A_55_P2084568	A_55_P2084568
										A_55_P2133412	Gm9340	predicted gene 9340
										A_55_P2279572	C79015	expressed sequence C79015
										A_55_P2122666	Pnma3	paraneoplastic antigen MA3
										A_55_P2083180	LOC16697
										A_55_P2040773	Gm6837	predicted gene 6837
										A_55_P2171348	Grm2	glutamate receptor, metabotropic 2
										A_55_P2191002	2610027K06Rik	RIKEN cDNA 2610027K06 gene
										A_55_P1975285	Lrig2	leucine-rich repeats and immunoglobulin-like domains 2
										A_55_P2157388	Skint9	selection and upkeep of intraepithelial T cells 9
										A_55_P2022509	Mgat5b	mannoside acetylglucosaminyltransferase 5, isoenzyme B
										A_51_P373890	Guca1b
										A_55_P2046593	Gm15226	predicted gene 15226
										A_55_P1976574	Tmod4	tropomodulin 4
										A_51_P147034	Ica1l	islet cell autoantigen 1-like
										A_55_P2004208	Defa-rs2	defensin, alpha, related sequence 2
										A_55_P2039551	Gm6683
										A_52_P589391	Doc2a	double C2, alpha
										A_55_P2147736	Dpysl4
										A_55_P2119985	Baiap2
										A_66_P135882	Rrp1	ribosomal RNA processing 1 homolog (S. cerevisiae)
										A_55_P2037454	Etv5
										A_66_P126332	Zfp703	zinc finger protein 703
										A_66_P104479	Gm10051	predicted pseudogene 10051
										A_55_P2044109	Gm12938
										A_55_P1961247	A_55_P1961247
										A_55_P2038573	A_55_P2038573
										A_55_P2183389	NAP020413-001
										A_55_P1966528	Pmf1	polyamine-modulated factor 1
										A_55_P2022149	A_55_P2022149
										A_55_P2029687	Hmox1	heme oxygenase 1
										A_55_P2279140	F830014O18Rik	RIKEN cDNA F830014O18 gene
										A_55_P1985273	Lmcd1	LIM and cysteine-rich domains 1
										A_55_P2057976	Gm6229	predicted gene 6229
										A_55_P2398995	Lelp1	late cornified envelope-like proline-rich 1
										A_55_P1955542	Olfr522	olfactory receptor 522
										A_55_P1999261	ENSMUST00000070378
										A_52_P633560	Nodal	nodal
										A_55_P2092557	LOC100045328	hypothetical protein LOC100045328
										A_55_P2164714	C7
										A_55_P2128108	ENSMUST00000093984
										A_51_P397876	En2	engrailed 2
										A_55_P1971383	Thap8	THAP domain containing 8
										A_51_P468456	S100a3	S100 calcium binding protein A3
										A_51_P150489	Gsdmc	gasdermin C
										A_51_P511511	Stk33	serine/threonine kinase 33
										A_55_P2005225	Gm392	predicted gene 392
										A_55_P2391499	4933415J04Rik	RIKEN cDNA 4933415J04 gene
										A_55_P2139014	Lcn6
										A_55_P2113439	Caln1	calneuron 1
										A_55_P1964408	Cryab	crystallin, alpha B
										A_66_P112593	Sec61b	Sec61 beta subunit
										A_55_P2081510	Atp5j2	ATP synthase, H+ transporting, mitochondrial F0 complex, subunit F2
										A_55_P2061991	Pnldc1	poly(A)-specific ribonuclease (PARN)-like domain containing 1
										A_55_P2012599	Kifc5c
										A_55_P1971734	Reck	reversion-inducing-cysteine-rich protein with kazal motifs
										A_55_P2036303	Bdnf	brain derived neurotrophic factor
										A_55_P2191630	4931440J10Rik	RIKEN cDNA 4931440J10 gene
										A_55_P2150392	Cpne5	copine V
										A_55_P1967712	Adamts13	a disintegrin-like and metallopeptidase (reprolysin type) with thrombospondin type 1 motif, 13
										A_52_P288251	Tmem204	transmembrane protein 204
										A_55_P2197953	2010004M13Rik	RIKEN cDNA 2010004M13 gene
										A_51_P210350	Slc17a8	solute carrier family 17 (sodium-dependent inorganic phosphate cotransporter), member 8
										A_55_P2144341	Gm7029	predicted gene 7029
										A_51_P421303	Caly	calcyon neuron-specific vesicular protein
										A_52_P470869	Mipol1	mirror-image polydactyly gene 1 homolog (human)
										A_55_P2022287	Gm4693	predicted gene 4693
										A_52_P125253	Olfr123	olfactory receptor 123
										A_55_P2157952	ENSMUST00000099325
										A_55_P1983268	4930444P10Rik	RIKEN cDNA 4930444P10 gene
										A_66_P117382	ENSMUST00000069741
										A_55_P2085150	Gm4461	predicted gene 4461
										A_55_P2002773	Gm2942	predicted gene 2942
										A_55_P2041011	Slc2a13	solute carrier family 2 (facilitated glucose transporter), member 13
										A_55_P2064063	Casp14	caspase 14
										A_55_P2052360	Olfr1382	olfactory receptor 1382
										A_51_P427964	Lmod3	leiomodin 3 (fetal)
										A_55_P2168233	Gm1661
										A_55_P2161200	ENSMUST00000103567
										A_55_P1956953	A_55_P1956953
										A_51_P480861	Pga5	pepsinogen 5, group I
										A_55_P2090794	ENSMUST00000117735
										A_55_P1994117	Il28b
										A_55_P2026014	Mc5r	melanocortin 5 receptor
										A_55_P2118432	A_55_P2118432
										A_51_P155909	1700113H08Rik	RIKEN cDNA 1700113H08 gene
										A_55_P2150283	E030030I06Rik	RIKEN cDNA E030030I06 gene
										A_55_P2020084	Gm9041
										A_55_P2094831	Slco1c1	solute carrier organic anion transporter family, member 1c1
										A_51_P423948	Cnga2	cyclic nucleotide gated channel alpha 2
										A_52_P270158	1700013B16Rik
										A_55_P1991154	ENSMUST00000073325
										A_55_P2027360	ENSMUST00000103570
										A_66_P118141	Sh2d2a	SH2 domain containing 2A
										A_55_P2059120	ENSMUST00000107663
										A_55_P2314229	C920021A13
										A_55_P2081437	ENSMUST00000093200
										A_55_P2164428	Cd27	CD27 antigen
										A_55_P2108763	Sp100	nuclear antigen Sp100
										A_51_P396752	Arl2bp
										A_66_P107484	ENSMUST00000103268
										A_52_P153189	Arl2bp
										A_55_P2087118	Ly6i	lymphocyte antigen 6 complex, locus I
										A_55_P2187206	A_55_P2187206
										A_55_P2007233	ENSMUST00000066005
										A_55_P1991069	Gm885
										A_52_P558087	1200014M14Rik
										A_51_P126437	Enc1	ectodermal-neural cortex 1
										A_55_P2122384	Pnpt1	polyribonucleotide nucleotidyltransferase 1
										A_55_P2065646	Zfp189	zinc finger protein 189
										A_55_P2208071	Nbeal1	neurobeachin like 1
										A_55_P2157914	A_55_P2157914
										A_51_P433000	LOC100044854	similar to chromatin modifying protein 4C
										A_66_P133213	Slc35f1	solute carrier family 35, member F1
										A_51_P271068	Klf17	Kruppel-like factor 17
										A_55_P2063588	Tomm7	translocase of outer mitochondrial membrane 7 homolog (yeast)
										A_66_P109276	NAP024863-001
										A_55_P1968774	Ptk2b	PTK2 protein tyrosine kinase 2 beta
										A_52_P473106	Otos	otospiralin
										A_55_P2228715	5730422E09Rik
										A_55_P2072141	Chic1	cysteine-rich hydrophobic domain 1
										A_55_P1986665	Olfr319	olfactory receptor 319
										A_55_P2063490	Csprs	component of Sp100-rs
										A_55_P1955422	Gm1715	predicted gene 1715
										A_55_P2060429	Scube2	signal peptide, CUB domain, EGF-like 2
										A_55_P2065527	Stk30
										A_55_P2363883	AI428898	expressed sequence AI428898
										A_55_P2319020	BB557941	expressed sequence BB557941
										A_55_P2211982	Smr2	submaxillary gland androgen regulated protein 2
										A_55_P2077009	Acap3	ArfGAP with coiled-coil, ankyrin repeat and PH domains 3
										A_51_P291819	2310033P09Rik	RIKEN cDNA 2310033P09 gene
										A_55_P2164035	A_55_P2164035
										A_55_P2168426	Fam113b
										A_55_P2060402	Grwd1	glutamate-rich WD repeat containing 1
										A_55_P2163143	Cdk4	cyclin-dependent kinase 4
										A_55_P2000354	Rgs11	regulator of G-protein signaling 11
										A_55_P1977330	Zbtb1	zinc finger and BTB domain containing 1
										A_55_P2114427	Creb1	cAMP responsive element binding protein 1
										A_55_P2047986	Ankrd23	ankyrin repeat domain 23
										A_66_P134441	Pcnxl3
										A_55_P2076360	A_55_P2076360
										A_55_P2314657	4931403G20Rik	RIKEN cDNA 4931403G20 gene
										A_55_P2022699	NAP031457-1
										A_55_P1987862	Loxl2	lysyl oxidase-like 2
										A_51_P276149	Olfr1030	olfactory receptor 1030
										A_55_P2182911	Gm7873	predicted gene 7873
										A_55_P2121697	E530001K10Rik	RIKEN cDNA E530001K10 gene
										A_55_P2090612	ENSMUST00000110980
										A_66_P137890	Gm9054	predicted gene 9054
										A_55_P2010347	Zdhhc6	zinc finger, DHHC domain containing 6
										A_51_P159711	Car7	carbonic anhydrase 7
										A_55_P2030077	Ifnab	interferon alpha B
										A_55_P1996365	Ifna14	interferon alpha 14
										A_55_P2158067	Krtap4-16	keratin associated protein 4-16
										A_66_P118989	Gm8350	predicted gene 8350
										A_55_P2079841	LOC100047092
										A_55_P2051384	Ccdc88c	coiled-coil domain containing 88C
										A_55_P2036585	Gm13547	predicted gene 13547
										A_55_P1981929	Scg5	secretogranin V
										A_55_P2062133	Etv3	ets variant 3
										A_55_P2069885	Rag1ap1
										A_55_P2054491	Slc31a2	solute carrier family 31, member 2
										A_55_P2171993	1600027N09Rik
										A_55_P2002351	Lats2	large tumor suppressor 2
										A_51_P259879	Fkrp	fukutin related protein
										A_51_P218518	Fiz1	Flt3 interacting zinc finger protein 1
										A_52_P413947	Mthfr	5,10-methylenetetrahydrofolate reductase
										A_55_P2168014	Prmt7	protein arginine N-methyltransferase 7
										A_55_P2182586	Esrp1	epithelial splicing regulatory protein 1
										A_51_P139678	Sprr1a	small proline-rich protein 1A
										A_55_P2072656	Ckmt1	creatine kinase, mitochondrial 1, ubiquitous
										A_55_P2156785	Ppfia3	protein tyrosine phosphatase, receptor type, f polypeptide (PTPRF), interacting protein (liprin), alpha 3
										A_55_P2120993	Zfp282	zinc finger protein 282
										A_55_P2097329	ENSMUST00000100407
										A_55_P1963304	ENSMUST00000101283
										A_55_P2353004	4930568K20Rik
										A_55_P2091756	Nxnl1	nucleoredoxin-like 1
										A_55_P2087172	Gm2685	predicted gene 2685
										A_55_P2247096	BC028777	cDNA sequence BC028777
										A_51_P471659	Alox12e	arachidonate lipoxygenase, epidermal
										A_52_P601980	Kdm5b	lysine (K)-specific demethylase 5B
										A_51_P148264	Son	Son DNA binding protein
										A_55_P2115141	Lcor	ligand dependent nuclear receptor corepressor
										A_55_P2118062	ENSMUST00000117274
										A_55_P2107577	LOC100046535	TRAV13-1-like
										A_55_P2049061	Gm4948	predicted gene 4948
										A_55_P1967708	LOC100046301	similar to reproductive homeobox on X chromosome 8
										A_55_P2066799	Sctr	secretin receptor
										A_55_P1972568	Gm1153	predicted gene 1153
										A_52_P10732	Mtap6
										A_66_P126662	LOC100048836	hypothetical protein LOC100048836
										A_51_P487178	Megf11	multiple EGF-like-domains 11
										A_55_P2100715	ENSMUST00000110031
										A_55_P2102961	Gm4313	predicted gene 4313
										A_55_P2040227	3110082D06Rik	RIKEN cDNA 3110082D06 gene
										A_55_P2086198	Kcnq4	potassium voltage-gated channel, subfamily Q, member 4
										A_51_P132718	2310010J17Rik	RIKEN cDNA 2310010J17 gene
										A_55_P2095064	LOC100045797	hypothetical protein LOC100045797
										A_51_P387868	Tekt4	tektin 4
										A_55_P2118540	LOC100046103	hypothetical protein LOC100046103
										A_55_P2096602	ENSMUST00000110985
										A_51_P397468	Rundc3a	RUN domain containing 3A
										A_55_P2075459	Dtnb	dystrobrevin, beta
										A_55_P2149942	Ninj2	ninjurin 2
										A_55_P2269673	Cabp1	calcium binding protein 1
										A_55_P2041653	1500009C09Rik	RIKEN cDNA 1500009C09 gene
										A_55_P2381926	Jam2	junction adhesion molecule 2
										A_55_P2163795	LOC100047973	hypothetical protein LOC100047973
										A_55_P2152387	Wwox	WW domain-containing oxidoreductase
										A_55_P2113598	Ikzf3	IKAROS family zinc finger 3
										A_55_P2258159	E330032C10
										A_55_P2089304	2900097C17Rik
										A_55_P2061243	LOC100048863	similar to adenomatosis polyposis coli
										A_55_P1963206	ENSMUST00000119403
										A_55_P2215880	Ephb2	Eph receptor B2
										A_52_P562676	Sult4a1	sulfotransferase family 4A, member 1
										A_51_P231946	1700029P11Rik	RIKEN cDNA 1700029P11 gene
										A_55_P2149149	LOC100039024	arf-GAP with SH3 domain, ANK repeat and PH domain-containing protein 1-like
										A_66_P123526	4930504D19Rik	RIKEN cDNA 4930504D19 gene
										A_55_P1967095	LOC100044816	similar to cyclic nucleotide gated channel beta 1
										A_55_P2167840	Gm14151	predicted gene 14151
										A_55_P2073885	Bbs5	Bardet-Biedl syndrome 5 (human)
										A_51_P513153	Pnmt	phenylethanolamine-N-methyltransferase
										A_55_P1981884	ENSMUST00000109776
										A_55_P2136556	Pkn2	protein kinase N2
										A_51_P359516	Rtn4rl2	reticulon 4 receptor-like 2
										A_55_P2030848	4933416I08Rik	RIKEN cDNA 4933416I08 gene
										A_55_P1963419	LOC100044608	hypothetical protein LOC100044608
										A_55_P2054663	Cox4i2	cytochrome c oxidase subunit IV isoform 2
										A_55_P2182931	Sim2	single-minded homolog 2 (Drosophila)
										A_66_P114964	4930546G22Rik
										A_55_P2074371	Lin28
										A_55_P2154797	2810006K23Rik	RIKEN cDNA 2810006K23 gene
										A_55_P2061492	ENSMUST00000097408
										A_51_P131653	1700021C14Rik
										A_55_P2055299	A_55_P2055299
										A_51_P136521	Lypd2	Ly6/Plaur domain containing 2
										A_55_P1976112	C130074G19Rik	RIKEN cDNA C130074G19 gene
										A_55_P2094881	Fgfr2	fibroblast growth factor receptor 2
										A_55_P1961152	Pou3f1	POU domain, class 3, transcription factor 1
										A_55_P2022429	1700027J07Rik	RIKEN cDNA 1700027J07 gene
										A_55_P2046499	V1rl1
										A_55_P1959091	Ren2	renin 2 tandem duplication of Ren1
										A_55_P1984413	ENSMUST00000067671
										A_55_P2353462	9530036O11Rik	RIKEN cDNA 9530036O11Rik
										A_51_P179921	Igdcc3	immunoglobulin superfamily, DCC subclass, member 3
										A_55_P1986567	Gm3238	predicted gene 3238
										A_55_P2071726	Rasgef1c	RasGEF domain family, member 1C
										A_55_P2085835	5330417C22Rik
										A_55_P2388197	1010001B22Rik	RIKEN cDNA 1010001B22 gene
										A_55_P1997554	Kcnn3	potassium intermediate/small conductance calcium-activated channel, subfamily N, member 3
										A_51_P117477	Slc27a1	solute carrier family 27 (fatty acid transporter), member 1
										A_52_P981697	Zfp874
										A_55_P2155654	Pvt1	plasmacytoma variant translocation 1
										A_55_P2024625	Ccl21a	chemokine (C-C motif) ligand 21A (serine)
										A_51_P501922	Plxna1	plexin A1
										A_55_P1976934	ENSMUST00000106449
										A_55_P2065874	D430042O09Rik	RIKEN cDNA D430042O09 gene
										A_51_P512119	AF067063	cDNA sequence AF067063
										A_55_P2028595	AW551984
										A_55_P2125623	LOC100046677	similar to cyclic nucleotide gated channel beta 1
										A_55_P1989767	LOC100047899	similar to NF-180
										A_55_P2017729	Gm2138	predicted gene 2138
										A_55_P2169129	XM_001477132
										A_66_P129643	Gm6567	predicted gene 6567
										A_55_P2403759	1700092C02Rik	RIKEN cDNA 1700092C02 gene
										A_55_P2083351	Hs3st1	heparan sulfate (glucosamine) 3-O-sulfotransferase 1
										A_55_P2078780	Etv4	ets variant 4
										A_66_P120140	1700069B07Rik	RIKEN cDNA 1700069B07 gene
										A_55_P2086455	ENSMUST00000100875
										A_55_P2010811	Olfr59	olfactory receptor 59
										A_55_P2054913	Olfr406	olfactory receptor 406
										A_55_P2341025	Gm1420	gene model 1420, (NCBI)
										A_55_P2322039	Ccdc74a	coiled-coil domain containing 74A
										A_55_P2075627	Apc2	adenomatosis polyposis coli 2
										A_55_P2173506	Nhsl2
										A_55_P2070944	A_55_P2070944
										A_52_P676798	Gigyf1	GRB10 interacting GYF protein 1
										A_55_P2142728	ENSMUST00000094140
										A_55_P1985101	ENSMUST00000107159
										A_55_P1999240	Gm2696	predicted gene 2696
										A_55_P1999246	Gm10318	predicted gene 10318
										A_66_P111426	Lce1a2	late cornified envelope 1A2
										A_51_P427768	Diap1	diaphanous homolog 1 (Drosophila)
										A_55_P2025974	Ruvbl2	RuvB-like protein 2
										A_55_P1986660	Anapc2	anaphase promoting complex subunit 2
										A_55_P2162965	Ptms	parathymosin
										A_55_P2101216	Aldh3a1	aldehyde dehydrogenase family 3, subfamily A1
										A_55_P2423646	Nf2	neurofibromatosis 2
										A_55_P2396375	1810073O08Rik	RIKEN cDNA 1810073O08 gene
										A_55_P2009427	Nrsn2	neurensin 2
										A_52_P647607	Ubr4	ubiquitin protein ligase E3 component n-recognin 4
										A_66_P132493	Siglece	sialic acid binding Ig-like lectin E
										A_66_P127463	Gm5860	predicted gene 5860
										A_55_P2005433	LOC100047570	hypothetical protein LOC100047570
										A_55_P2143184	Hrh4	histamine receptor H4
										A_55_P1990678	A_55_P1990678
										A_55_P2065263	LOC100044360	similar to RIKEN cDNA 6720458F09 gene
										A_55_P2424060	4930529F24Rik
										A_55_P1961370	ENSMUST00000105153
										A_55_P1957633	Gpsm3	G-protein signalling modulator 3 (AGS3-like, C. elegans)
										A_55_P2044953	Lst1	leukocyte specific transcript 1
										A_55_P1977802	Folr4
										A_55_P2246650	9330159M07Rik	RIKEN cDNA 9330159M07 gene
										A_55_P2083694	Adam33	a disintegrin and metallopeptidase domain 33
										A_55_P2095380	1700012I11Rik	RIKEN cDNA 1700012I11 gene
										A_55_P2069530	A_55_P2069530
										A_55_P2219581	C76332	expressed sequence C76332
										A_55_P2375194	4930513E20Rik	RIKEN cDNA 4930513E20 gene
										A_55_P2010946	C1d	C1D nuclear receptor co-repressor
										A_55_P1955494	LOC100047657	hypothetical protein LOC100047657
										A_55_P2151672	Gm5316	predicted gene 5316
										A_55_P2072193	6720401G13Rik
										A_55_P2010539	Gm3384	predicted gene 3384
										A_55_P2372877	A330062J17Rik	RIKEN cDNA A330062J17 gene
										A_55_P2060667	Krt9	keratin 9
										A_55_P2149328	ENSMUST00000104905
										A_55_P2085766	XM_001001873
										A_55_P2023163	Oog2	oogenesin 2
										A_55_P1975230	1700086L19Rik	RIKEN cDNA 1700086L19 gene
										A_55_P2122300	Cir1	corepressor interacting with RBPJ, 1
										A_51_P504833	Fam5b
										A_55_P2065592	LOC100045504	similar to hCG1994130
										A_51_P221428	Cbx6	chromobox 6
										A_51_P207403	Pwp1	PWP1 homolog (S. cerevisiae)
										A_55_P2067142	Fau	Finkel-Biskis-Reilly murine sarcoma virus (FBR-MuSV) ubiquitously expressed (fox derived)
										A_55_P1967025	LOC100044696	similar to cysteine-rich PAK1inhibitor
										A_55_P2119962	1110034G24Rik	RIKEN cDNA 1110034G24 gene
										A_55_P1999182	Cdk12	cyclin-dependent kinase 12
										A_55_P2025675	Dnahc8
										A_55_P2241204	1500015A07Rik	RIKEN cDNA 1500015A07 gene
										A_52_P122572	Rasgrp4	RAS guanyl releasing protein 4
										A_55_P2037657	ENSMUST00000101053
										A_55_P2129691	ENSMUST00000086361
										A_55_P2390796	5031420N21Rik	RIKEN cDNA 5031420N21 gene
										A_55_P2168397	LOC640480	similar to suppressor of initiator codon mutations, related sequence 1
										A_55_P2166995	Gm5265	predicted pseudogene 5265
										A_55_P2006422	Gm6900	predicted gene 6900
										A_55_P2102469	Gm6428	predicted pseudogene 6428
										A_55_P2140953	A_55_P2140953
										A_55_P2073975	NAP114416-1
										A_55_P2160648	Gm6900	predicted gene 6900
										A_55_P2023937	Impg1	interphotoreceptor matrix proteoglycan 1
										A_55_P2228327	4921529L05Rik	RIKEN cDNA 4921529L05 gene
										A_55_P2200628	4733401D01Rik	RIKEN cDNA 4733401D01 gene
										A_55_P2079967	Map3k5	mitogen-activated protein kinase kinase kinase 5
										A_55_P2409306	9030624J02Rik	RIKEN cDNA 9030624J02 gene
										A_55_P2017066	Pou1f1	POU domain, class 1, transcription factor 1
										A_55_P2089362	Wfdc13	WAP four-disulfide core domain 13
										A_55_P2177721	Adra1b	adrenergic receptor, alpha 1b
										A_55_P2142668	Gm4653	predicted gene 4653
										A_55_P2067700	Tas2r113	taste receptor, type 2, member 113
										A_55_P2175579	Olfr1466	olfactory receptor 1466
										A_55_P2091985	Gpr157	G protein-coupled receptor 157
										A_55_P2038187	BC051019	cDNA sequence BC051019
										A_55_P2067332	ENSMUST00000069483
										A_55_P2086033	Gm8719	predicted pseudogene 8719
										A_66_P108178	Lin52	lin-52 homolog (C. elegans)
										A_66_P119074	Tbc1d22b	TBC1 domain family, member 22B
										A_55_P1990265	A_55_P1990265
										A_55_P2391065	4930534B04Rik
										A_55_P2183622	Tmem201	transmembrane protein 201
										A_66_P115080	LOC100044611	hypothetical protein LOC100044611
										A_55_P2173892	Isg20	interferon-stimulated protein
										A_66_P112573	Isg20	interferon-stimulated protein
										A_55_P2171578	Mkrn1	makorin, ring finger protein, 1
										A_51_P161929	Tspo2	translocator protein 2
										A_52_P304323	Isca1	iron-sulfur cluster assembly 1 homolog (S. cerevisiae)
										A_51_P185869	Hbq1
										A_51_P389506	ENSMUST00000118121
										A_51_P327451	Alas2	aminolevulinic acid synthase 2, erythroid
										A_55_P1972748	0610037L13Rik	RIKEN cDNA 0610037L13 gene
										A_55_P2038540	Hbb-b2	hemoglobin, beta adult minor chain
										A_52_P33382	Gm5226
										A_55_P2131844	LOC676177	uncharacterized LOC676177
										A_55_P2097518	Zdhhc22	zinc finger, DHHC-type containing 22
										A_55_P2078138	Otop1	otopetrin 1
										A_66_P137297	Otof	otoferlin
										A_55_P2135750	Gm3911	predicted gene 3911
										A_55_P2001228	Dctn6	dynactin 6
										A_55_P2032916	Slc6a20a	solute carrier family 6 (neurotransmitter transporter), member 20A
										A_55_P2108151	ENSMUST00000023934
										A_55_P1973809	Hbb-b1	hemoglobin, beta adult major chain
										A_55_P2059680	Gm11938	predicted gene 11938
										A_55_P2111277	ENSMUST00000105081
										A_55_P1962299	Hba-a2
										A_55_P1962303	Hba-a1	hemoglobin alpha, adult chain 1
										A_55_P1991214	Lair1	leukocyte-associated Ig-like receptor 1
										A_55_P2412329	4930581F22Rik	RIKEN cDNA 4930581F22 gene
										A_55_P2058340	ENSMUST00000038776
										A_55_P2015044	Aph1a	anterior pharynx defective 1a homolog (C. elegans)
										A_55_P2123331	Cog2	component of oligomeric golgi complex 2
										A_55_P2172375	ENSMUST00000105073
										A_55_P2108248	Art4
										A_51_P409311	Bpil3
										A_55_P2184459	ENSMUST00000105102
										A_66_P135166	1700094M24Rik	RIKEN cDNA 1700094M24 gene
										A_55_P2075000	LOC100047309	similar to syntenin
										A_55_P2062926	D430041D05Rik	RIKEN cDNA D430041D05 gene
										A_55_P2410875	C030037D09Rik
										A_55_P2054832	Rxfp3	relaxin family peptide receptor 3
										A_55_P2019118	AA414768	expressed sequence AA414768
										A_55_P2045859	LOC100046279	hypothetical protein LOC100046279
										A_55_P2044395	ENSMUST00000097309
										A_55_P2235917	Gm9856	predicted gene 9856
										A_52_P582261	Ikzf5	IKAROS family zinc finger 5
										A_51_P138790	Plekhf2	pleckstrin homology domain containing, family F (with FYVE domain) member 2
										A_55_P1982384	Gm4596	predicted gene 4596
										A_55_P1968129	Tceb1	transcription elongation factor B (SIII), polypeptide 1
										A_55_P1972634	Mtcp1	mature T cell proliferation 1
										A_55_P2106593	Gm15361	predicted pseudogene 15361
										A_55_P2141585	NAP121919-001
										A_55_P2027323	Golga7	golgi autoantigen, golgin subfamily a, 7
										A_52_P385615	Rnpc3	RNA-binding region (RNP1, RRM) containing 3
										A_52_P23308	5730508B09Rik	RIKEN cDNA 5730508B09 gene
										A_51_P261107	Ogt
										A_65_P11425	ENSMUST00000112974
										A_51_P497317	Tcp11l2	t-complex 11 (mouse) like 2
										A_55_P2230688	Pigm	phosphatidylinositol glycan anchor biosynthesis, class M
										A_55_P2064492	Pcmtd2	protein-L-isoaspartate (D-aspartate) O-methyltransferase domain containing 2
										A_55_P2069985	A_55_P2069985
										A_66_P132496	ENSMUST00000115065
										A_55_P1978060	LOC100044099	hypothetical protein LOC100044099
										A_55_P2205468	Hnf1a	HNF1 homeobox A
										A_55_P2089898	Frmd3	FERM domain containing 3
										A_55_P2096134	Gm2356	predicted gene 2356
										A_55_P1998716	A_55_P1998716
										A_55_P2097434	ENSMUST00000066062
										A_55_P1968245	Ftl1	ferritin light chain 1
										A_55_P2084542	ENSMUST00000099938
										A_51_P171107	Tmem35	transmembrane protein 35
										A_55_P1995487	Rfx7	regulatory factor X, 7
										A_55_P2337033	2310065F04Rik	RIKEN cDNA 2310065F04 gene
										A_55_P1987434	Fam196a	family with sequence similarity 196, member A
										A_52_P622850	Hes5	hairy and enhancer of split 5 (Drosophila)
										A_55_P2078494	Cib3	calcium and integrin binding family member 3
										A_55_P2082979	Irak2
										A_55_P2098640	Ugt2a1	UDP glucuronosyltransferase 2 family, polypeptide A1
										A_66_P132613	C230057M02Rik	RIKEN cDNA C230057M02 gene
										A_55_P2171196	Gm3411	predicted gene 3411
										A_55_P2249942	6330531I01Rik	RIKEN cDNA 6330531I01 gene
										A_55_P2108868	Nufip1	nuclear fragile X mental retardation protein interacting protein 1
										A_55_P2093974	Mphosph10	M-phase phosphoprotein 10 (U3 small nucleolar ribonucleoprotein)
										A_66_P135885	Olfr671	olfactory receptor 671
										A_55_P1986252	Gm6096	predicted gene 6096
										A_55_P2012641	Gm8290	predicted gene 8290
										A_66_P107353	Gm4851
										A_55_P2012669	Gm6177	predicted gene 6177
										A_66_P117913	NAP061267-1
										A_52_P427759	NAP029816-1
										A_55_P2084571	A_55_P2084571
										A_55_P2160594	A_55_P2160594
										A_55_P2154097	Gm12770	predicted gene 12770
										A_55_P2097072	Gm7219	predicted pseudogene 7219
										A_55_P2011237	NAP061905-1
										A_55_P2009518	Gm5100	predicted gene 5100
										A_55_P2158350	Gm15427	predicted pseudogene 15427
										A_55_P1991151	Rpl13
										A_55_P2032559	NAP099731-001
										A_55_P1962110	Gm7263
										A_55_P1960775	Rps15a	ribosomal protein S15A
										A_66_P134252	Gm12471
										A_55_P2144055	ENSMUST00000080342
										A_55_P2109943	Rps15a	ribosomal protein S15A
										A_55_P2026025	Gm5623
										A_55_P2146105	Gm5805	predicted gene 5805
										A_55_P2186672	Rps14	ribosomal protein S14
										A_55_P2081168	Rpl7	ribosomal protein L7
										A_66_P140711	Gm9180
										A_55_P2155572	A_55_P2155572
										A_55_P2011672	NAP030482-1
										A_55_P2181084	Rpl17	ribosomal protein L17
										A_52_P146457	Gm11531	predicted gene 11531
										A_55_P2057519	Rpl17	ribosomal protein L17
										A_66_P107734	Gm10164
										A_55_P2037398	Gm10223
										A_55_P2061134	A_55_P2061134
										A_55_P2044843	Gm10294
										A_55_P1957291	Rpl39	ribosomal protein L39
										A_55_P2182106	Rpl39	ribosomal protein L39
										A_55_P2137773	Gm6948
										A_55_P1955242	NAP114395-1
										A_55_P2081885	A_55_P2081885
										A_55_P1993879	Gm6030	predicted gene 6030
										A_55_P1988952	Gm8304	predicted gene 8304
										A_55_P1984152	Gm11589
										A_55_P2086087	Gm11589
										A_55_P2155574	Gm4986	predicted pseudogene 4986
										A_55_P1978615	Rpl17	ribosomal protein L17
										A_55_P2174942	Gm8062	predicted pseudogene 8062
										A_55_P1988951	Gm8304	predicted gene 8304
										A_55_P2032165	LOC545379	similar to 60S ribosomal protein L17 (L23) (Amino acid starvation-induced protein) (ASI)
										A_55_P2061452	Gm7634	predicted gene 7634
										A_55_P2065040	A_55_P2065040
										A_55_P2061135	Rpl17	ribosomal protein L17
										A_55_P1958295	Gm6133	predicted gene 6133
										A_55_P1993880	Rps24	ribosomal protein S24
										A_55_P1956819	Gm4832	predicted gene 4832
										A_55_P2142808	A_55_P2142808
										A_55_P1963080	Rps12	ribosomal protein S12
										A_55_P2069955	Gm10063
										A_55_P2068554	A_55_P2068554
										A_55_P2177639	A_55_P2177639
										A_55_P1989328	Rps12	ribosomal protein S12
										A_55_P2014282	A_55_P2014282
										A_55_P2069961	Gm10063
										A_55_P1955287	Gm14958
										A_55_P1963084	Rps13	ribosomal protein S13
										A_55_P2176248	Gm12270
										A_55_P2064901	A_55_P2064901
										A_55_P2146749	Rps13	ribosomal protein S13
										A_55_P2084238	Gm3832	predicted gene 3832
										A_55_P2024322	Gm15531	predicted gene 15531
										A_55_P2158112	Gm9846
										A_55_P2163622	Rps27	ribosomal protein S27
										A_55_P2155438	Rps27	ribosomal protein S27
										A_55_P2161818	A_55_P2161818
										A_55_P2131193	NAP060843-1
										A_55_P2022263	BC099450
										A_55_P2149906	Gm8618	predicted gene 8618
										A_55_P1954907	Rpl12	ribosomal protein L12
										A_55_P1952690	Rpl12	ribosomal protein L12
										A_55_P1986185	LOC675557	similar to 60S ribosomal protein L12
										A_55_P2022663	A_55_P2022663
										A_55_P1963061	Rps16	ribosomal protein S16
										A_55_P2175381	A_55_P2175381
										A_55_P2132844	Rps16	ribosomal protein S16
										A_55_P2063992	Rps5	ribosomal protein S5
										A_66_P111430	2410006H16Rik	RIKEN cDNA 2410006H16 gene
										A_66_P116412	Flt3	FMS-like tyrosine kinase 3
										A_55_P2063626	Matk	megakaryocyte-associated tyrosine kinase
										A_55_P2007467	Gm10244	predicted gene 10244
										A_55_P1963930	1810058I24Rik	RIKEN cDNA 1810058I24 gene
										A_55_P2049549	Rab22a	RAB22A, member RAS oncogene family
										A_55_P1968618	LOC100045418	hypothetical protein LOC100045418
										A_55_P2125937	Adam26b	a disintegrin and metallopeptidase domain 26B
										A_55_P2056774	Hsd17b14	hydroxysteroid (17-beta) dehydrogenase 14
										A_55_P1960496	Ppp1r2	protein phosphatase 1, regulatory (inhibitor) subunit 2
										A_55_P1970159	Rnf11	ring finger protein 11
										A_55_P2032267	Fam103a1	family with sequence similarity 103, member A1
										A_55_P2117681	Rnf115	ring finger protein 115
										A_55_P2149511	Mff	mitochondrial fission factor
										A_55_P1962139	LOC637796	mitochondrial fission factor-like
										A_51_P514647	Paip2	polyadenylate-binding protein-interacting protein 2
										A_55_P2009604	ENSMUST00000088356
										A_55_P2159807	Rfc4	replication factor C (activator 1) 4
										A_55_P2312783	D030029J20Rik
										A_55_P2021570	C87414
										A_55_P2415915	4930517J16Rik	RIKEN cDNA 4930517J16 gene
										A_55_P2053241	LOC100045038	hypothetical protein LOC100045038
										A_55_P2047962	Gjc2	gap junction protein, gamma 2
										A_55_P2120596	BC018473
										A_55_P2064965	ENSMUST00000098392
										A_55_P2147842	Zglp1	zinc finger, GATA-like protein 1
										A_66_P101703	Krtap5-5	keratin associated protein 5-5
										A_51_P261835	Tmem8c	transmembrane protein 8C
										A_55_P1957173	Gm2295	predicted gene 2295
										A_55_P2054536	Layn	layilin
										A_55_P2126890	LOC100047930	similar to NK2 transcription factor related, locus 9
										A_55_P2129523	NAP058568-1
										A_55_P1989936	Gm3561	predicted gene 3561
										A_55_P2080995	Tgif2lx
										A_55_P2132671	Gm2292
										A_55_P2279690	2900076A07Rik
										A_55_P2027288	Gm8630	predicted gene 8630
										A_55_P2052325	Hyal6	hyaluronoglucosaminidase 6
										A_51_P362089	Lrrc3b	leucine rich repeat containing 3B
										A_55_P2183972	Sh3bp1	SH3-domain binding protein 1
										A_65_P11718	Nol8	nucleolar protein 8
										A_55_P1985428	Atg16l2	autophagy related 16-like 2 (S. cerevisiae)
										A_52_P406828	Dkc1
										A_52_P350616	Mrm1	mitochondrial rRNA methyltransferase 1 homolog (S. cerevisiae)
										A_55_P2099080	Irak1	interleukin-1 receptor-associated kinase 1
										A_52_P202029	Trak2	trafficking protein, kinesin binding 2
										A_66_P122155	Wdr26	WD repeat domain 26
										A_52_P486322	Fzr1	fizzy/cell division cycle 20 related 1 (Drosophila)
										A_55_P1954598	AU042671	expressed sequence AU042671
										A_55_P2094049	AU042671	expressed sequence AU042671
										A_55_P2108324	Med12	mediator complex subunit 12
										A_52_P50478	Rnf123	ring finger protein 123
										A_66_P135842	Fip1l1	FIP1 like 1 (S. cerevisiae)
										A_51_P116616	Rbm14	RNA binding motif protein 14
										A_51_P457528	Ccnb2	cyclin B2
										A_51_P307325	Rbbp4	retinoblastoma binding protein 4
										A_52_P67643	ENSMUST00000057580
										A_51_P172251	Ifrd2	interferon-related developmental regulator 2

## Sheet: Cluster 3
BP, MF, CC	None
Reactome Pathways	None
	Mus musculus (REF)	Client Text Box Input				Bonferroni
PANTHER Pathways	#	#	expected	Fold Enrichment	+/-	P value
Hedgehog signaling pathway	22	2	0.03	77.84	+	0.049
Muscarinic acetylcholine receptor 2 and 4 signaling pathway	61	3	0.07	42.11	+	0.00801
Unclassified	19687	16	22.99	0.7	-	0

## Sheet: Cluster 4
	Mus musculus (REF)	Client Text Box Input ( Hierarchy NEW! Tips)				Bonferroni
PANTHER GO-Slim Biological Process	#	#	expected	Fold Enrichment	+/-	P value
cellular calcium ion homeostasis	121	7	0.4	17.64	+	3.9e-05
homeostatic process	310	7	1.02	6.89	+	0.0173
immune response	630	10	2.07	4.84	+	0.00939
Unclassified	10492	29	34.4	0.84	-	0
	Mus musculus (REF)	Client Text Box Input ( Hierarchy NEW! Tips)				Bonferroni
PANTHER GO-Slim Molecular Function	#	#	expected	Fold Enrichment	+/-	P value
cytokine receptor activity	52	4	0.17	23.46	+	0.00501
G-protein coupled receptor activity	464	8	1.52	5.26	+	0.0252
Unclassified	12151	38	39.84	0.95	-	0
CC	none
Panther Pathways	none
	Mus musculus (REF)	Client Text Box Input ( Hierarchy NEW! Tips)				Bonferroni
Reactome pathways	#	#	expected	Fold Enrichment	+/-	P value
Antigen activates B Cell Receptor (BCR) leading to generation of second messengers	36	4	0.12	33.88	+	0.01
Adaptive Immune System	581	11	1.91	5.77	+	0.00452
Immune System	1201	15	3.94	3.81	+	0.0103
Chemokine receptors bind chemokines	50	4	0.16	24.4	+	0.0361
Unclassified	14480	41	47.48	0.86	-	0
